# Supplementary material for: Persistent humoral immune response in youth throughout the COVID-19 pandemic: prospective school-based cohort study
Source: Nat Commun. 2023 Nov 27;14:7764. doi: 10.1038/s41467-023-43330-y (PMC10682435; doi:10.1038/s41467-023-43330-y)
Supplement: Supplementary file 4 — Supplementary Software [file 41467_2023_43330_MOESM4_ESM.zip]

Archive with 4 entries (4 files):
- SupplementaryCode.R
- __MACOSX/._SupplementaryCode.R
- serosurvey-analysis-re.stan
- __MACOSX/._serosurvey-analysis-re.stan
