# Supplementary material for: Persistent humoral immune response in youth throughout the COVID-19 pandemic: prospective school-based cohort study
Source: Nat Commun. 2023 Nov 27;14:7764. doi: 10.1038/s41467-023-43330-y (PMC10682435; doi:10.1038/s41467-023-43330-y)
Supplement: Supplementary file 4 — Supplementary Software [file 41467_2023_43330_MOESM4_ESM.zip › SupplementaryCode.R]

### Supplementary Code ###

## Manuscript Information:
## Persistent humoral response in children and adolescents throughout the COVID-19 pandemic (June 2020 to July 2022): a prospective school based cohort study (Ciao Corona) in Switzerland 
## Raineri et al.
## Nature Communications, 2023

# Packages & Presets ----------------------------------------------------------------
library(tidyverse)
library(epitools)
library(lubridate)
library(janitor)
library(ggplot2)
library(openxlsx)

library(rstan)
library(scales)
library(cowplot)
library(lmerTest)
library(broom.mixed)
library(patchwork)


## rstan specifications
options(mc.cores = 4)
rstan_options(auto_write = TRUE)
model_script <- "serosurvey-analysis-re.stan"
re_model <- stan_model(model_script) 

# Load & Process Data ------------------------------------------------------------

# Load data of cross-sectional cohort
data <- read.xlsx("SourceData.xlsx", sheet = "data") %>% 
  # convert testdate from Excel format to R format
  mutate(testdate = as.Date(testdate, format = "%Y-%m-%d", origin = "1899-12-30")) %>% 
  mutate(
    district = factor(district, levels = paste0("district_", 1:12)),
    sex = factor(sex, levels = c("M", "F", "O")))

# Load data of longitudinal cohort
long_data <- read.xlsx("SourceData.xlsx", sheet = "datalong") %>%
  # discard children and adolescents who do not have a T5 result
  filter(!(pattern %in% c("0001.", "1111.", "1001.", "0111.", "0011.", "0000."))) %>%
  # convert testdate from Excel format to R format
  mutate(testdate = as.Date(testdate, format = "%Y-%m-%d", origin = "1899-12-30"))

# Load data of modified longitudinal cohort
# Contrary to the "normal" longitudinal cohort it also includes children and adolescents
# who do not have a T5 result
long_data_mod <- read.xlsx("SourceData.xlsx", sheet = "datalong") %>%
  select(
    study_id,  sex, age_ekif, time, testdate, vacc, first_pos, chuv_igg_ratio_who,
    chuv_igg_ratio, seropos_S, chuv_igg_nuc_ratio
  ) %>% 
  # convert testdate from Excel format to R format
  mutate(testdate = as.Date(testdate, format = "%Y-%m-%d", origin = "1899-12-30"))
  

# Load SARS-CoV-2 case data for Switzerland
casedat <- read.xlsx("SourceData.xlsx", sheet = "cases") %>% 
  # convert date from Excel format to R format
  mutate(date = as.Date(date, format = "%Y-%m-%d", origin = "1899-12-30"))


# Create a summary dataset of all children for figures of T4& T5 with the facets, labels and the corresponding n's
ns_overall <- long_data %>%
  mutate(cross_cat_4 = factor(cross_cat_4, c("4_hybrid","4_vacc","4_inf","4_neg"),
                                    c("T4 Hybrid","T4 Vaccinated","T4 Infected","T4 Negative"))) %>%
  mutate(cross_cat_5 = factor(cross_cat_5, c("5_hybrid","5_vacc","5_inf","5_neg"),
                                     c("T5 Hybrid","T5 Vaccinated","T5 Infected","T5 Negative"))) %>% 
  filter(cross_cat_5 != "T5 Negative") %>% 
  filter(!is.na(cross_cat_4)) %>% 
  mutate(Anti_N_IgG = ifelse(seropos_N == 1, "pos", "neg")) %>% 
  filter(time %in% 4:5) %>%
  filter(!is.na(chuv_igg_ratio)) %>%
  mutate(Timepoint = factor(time, c(4, 5),
                            c("T4", "T5"))) %>%
  group_by(study_id) %>%
  filter(time == 4) %>% 
  group_by(cross_cat_4, cross_cat_5) %>%
  count() %>%
  ungroup() %>%
  mutate(lbl = letters[1:n()],
         out = paste("n = ", n, " participants", sep = ""))


# Study id's that had a change in age between T4 and T5
change_age <- long_data %>% 
  filter(time %in% 4:5) %>% 
  filter(!is.na(chuv_igg_ratio)) %>% 
  group_by(study_id) %>% 
  summarise(age = unique(age_ekif)) %>% 
  ungroup() %>%  
  filter(duplicated(study_id) | duplicated(study_id)) %>% 
  pull(study_id)


# Create a summary dataset of children aged < 12 for figures with the facets, labels and the corresponding n's
ns_young <- long_data %>%
  mutate(change_age = ifelse(study_id %in% change_age, 1,0)) %>%  
  mutate(age_ekif_change = ifelse(age_ekif == "12-18" & change_age == 1, "5-11", age_ekif)) %>%
  mutate(cross_cat_4 = factor(cross_cat_4, c("4_hybrid","4_vacc","4_inf","4_neg"),
                                    c("T4 Hybrid","T4 Vaccinated","T4 Infected","T4 Negative"))) %>%
  mutate(cross_cat_5 = factor(cross_cat_5, c("5_hybrid","5_vacc","5_inf","5_neg"),
                                     c("T5 Hybrid","T5 Vaccinated","T5 Infected","T5 Negative")))%>% 
  filter(cross_cat_5 != "T5 Negative") %>% 
  filter(!is.na(cross_cat_4)) %>% 
  mutate(Anti_N_IgG = ifelse(seropos_N == 1, "pos", "neg")) %>% 
  filter(time %in% 4:5) %>%
  filter(!is.na(chuv_igg_ratio)) %>%
  filter(age_ekif_change == "5-11") %>%
  mutate(Timepoint = factor(time, c(4, 5),
                            c("T4", "T5"))) %>%
  group_by(study_id) %>%
  filter(time == 4) %>% 
  group_by(cross_cat_4, cross_cat_5) %>%
  count() %>%
  ungroup() %>%
  mutate(lbl = letters[1:n()],
         out = paste("n = ", n, " participants", sep = ""))


# Create a summary dataset of children and adolescents aged >=12 for figures with the facets, labels and the corresponding n's
ns_old <- long_data %>%
  mutate(change_age = ifelse(study_id %in% change_age, 1,0)) %>%  
  mutate(age_ekif_change = ifelse(age_ekif == "12-18" & change_age == 1, "5-11", age_ekif)) %>%
  mutate(cross_cat_4 = factor(cross_cat_4, c("4_hybrid","4_vacc","4_inf","4_neg"),
                              c("T4 Hybrid","T4 Vaccinated","T4 Infected","T4 Negative"))) %>%
  mutate(cross_cat_5 = factor(cross_cat_5, c("5_hybrid","5_vacc","5_inf","5_neg"),
                              c("T5 Hybrid","T5 Vaccinated","T5 Infected","T5 Negative")))%>% 
  filter(cross_cat_5 != "T5 Negative") %>% 
  filter(!is.na(cross_cat_4)) %>% 
  mutate(Anti_N_IgG = ifelse(seropos_N == 1, "pos", "neg")) %>% 
  filter(time %in% 4:5) %>%
  filter(!is.na(chuv_igg_ratio)) %>%
  filter(age_ekif_change == "12-18") %>%
  mutate(Timepoint = factor(time, c(4, 5),
                            c("T4", "T5"))) %>%
  group_by(study_id) %>%
  filter(time == 4) %>% 
  group_by(cross_cat_4, cross_cat_5) %>%
  count() %>%
  ungroup() %>%
  mutate(lbl = letters[1:n()],
         out = paste("n = ", n, " participants", sep = ""))


# Define Functions --------------------------------------------------------

##  Figure Settings
#' Label plot panels alphabetically i.e. (a), (b), ...
#' This function is a slightly modified version of the "tag_facet" function from
#' the "egg" package. See help(tag_facet, package = "egg") for more information
#' @param p ggplot object
#' @return ggplot object with panel labels (a), (b), ...
tag_facet_alph <- function(p,tag_pool = letters) {
  gb <- ggplot_build(p)
  lay <- gb$layout$layout
  tags <- cbind(lay, label = paste0("(", tag_pool[lay$PANEL], ")"), x = -Inf, y = Inf)
  p + geom_text(data = tags, aes_string(x = "x", y = "y", label = "label"), 
                fontface = 2, size = 3,
                hjust = -0.5, vjust = 1.5, inherit.aes = FALSE)
}


## Table Formatting
#' Format input to display exactly nsd decimal digits
#' @param x numeric input
#' @param nsd number of decimal digits
#' @return formatted numeric input
fmt <- function(x, nsd = 1) {
  format(x, nsmall = nsd, 
         digits = ifelse(nsd == 0, 1, nsd))
}


#' Get median and IQR of a input variable
#' @param x numeric input
#' @param dig number of decimal digits
#' @return formatted median and IQR of input variable
med_range <- function(x, dig = 1) {
  m1 <- median(x, na.rm = TRUE)
  m2 <- quantile(x, 0.25, na.rm = TRUE)
  m3 <- quantile(x, 0.75, na.rm = TRUE)
  m1 <- fmt(m1, dig)
  m2 <- fmt(m2, dig) 
  m3 <- fmt(m3, dig) 
  out <- paste(m1, " (", m2, " - ", m3, ")", sep = "")
  out
}

#' Get n and percentage of input variable
#' @param x numeric input
#' @param dig number of decimal digits
#' @return formatted n and percentage of input variable
n_pct <- function(x, dig = 0) {
  n0 <- sum(x, na.rm = TRUE)
  p0 <- mean(x, na.rm = TRUE) * 100
  p0 <- fmt(p0, dig)
  out <- paste(n0, " (", p0, "%)", sep = "")
  out
}

#' Calculate Wilson CI for x successes out of n trials
#' @param x number of successes
#' @param n number of trials
#' @return Wilson CI in percent rounded to one decimal digit
get_wilson_ci <- function(x, n) {
  paste0(
    "(", round(epitools::binom.wilson(x, n)$lower * 100, 1) , "%, ", round(epitools::binom.wilson(x, n)$upper * 100, 1), "%)"
  )
}


## Seroprevalence Analyses
# Set global rstan sampling settings
n_chains <- 4 # number of markov chains used for sampling
n_iter <- 1500 # number of iterations for each chain including warmup/burn-in
n_warmup <- 250 # how many samples are discarded as warmup/burn-in in each chain when sampling
p_delta <- 0.99 # target average proposal acceptance probability
n_treedepth <- 20 # maximum trajectory length for sampling: 2^n_treedepth

#' Bayesian logistic regression to estimate seroprevalence
#' @param analysis name of analysis
#' @param this_dat data frame with seropositive and seronegative individuals
#' @param pos number of positives controls in the validation data
#' @param true_pos number of true positive tests in the validation data
#' @param neg number of negative controls in the validation data
#' @param false_neg number of false positives by the diagnostic test in the validation study
#' @param rerun_model whether to rerun the stan model
#' @param newseed new seed for stan model
#' @param rerun_probs whether to rerun the probability calculation
#' @param check_fit whether to check the model fit (traceplot and print model)
#' @param keep_vars variables to keep in the output
#' @param n.iter number of iterations for which probabilities are calculated
#' @return data frame with posterior probabilities
bhm <- function(analysis = "R1", 
                this_dat,
                pos = 67, true_pos = 63, # sensitivity
                neg = 256, false_neg = 2, # 1 - specificity
                rerun_model = TRUE, newseed = 20230228,
                rerun_probs = TRUE,
                check_fit = FALSE,
                keep_vars = c("overall", "sex", "age_ekif", "PSwt"),
                n.iter = 500){
  this_dat <- this_dat %>% filter(!is.na(sex), 
                                  !is.na(school_year),
                                  !is.na(district))
  coef_eqn <- "lvl + sex + district"
  X <- model.matrix(as.formula(paste("~", coef_eqn)), data = this_dat)
  stan_out_file <- paste0("stan_fit_model_", analysis,".rds")
  if(!file.exists(stan_out_file)) rerun_model <- TRUE
  probs_out_file <- paste0("stan_fit_probs_", analysis,".rds")
  if(!file.exists(probs_out_file) | rerun_model == TRUE) rerun_probs <- TRUE
  u_hh_ids <- sort(unique(this_dat$school_stufe)) ## stufe / schools combinations!
  this_dat$u_school_id <- map_dbl(this_dat$school_stufe, ~which(u_hh_ids == .))
  
  if(rerun_model){
    # Run stan model
    stan_out <- sampling(re_model,
                         data = list(
                           N_survey = nrow(this_dat),
                           H = length(u_hh_ids),
                           hh = this_dat$u_school_id,
                           p_vars = ncol(X),
                           X = X,
                           survey_pos = this_dat$seropos,
                           N_pos_control = pos,
                           control_tp = true_pos,
                           N_neg_control = neg,
                           control_fp = false_neg
                         ),
                         chains = n_chains,
                         iter = n_iter,
                         warmup = n_warmup,
                         show_messages = FALSE,
                         control = list(
                           adapt_delta = p_delta,
                           max_treedepth = n_treedepth
                         ),
                         save_warmup = F,
                         seed = newseed)
    saveRDS(stan_out, stan_out_file)
    message("saving STAN output as: ", stan_out_file)
  } else {
    stan_out <- readRDS(stan_out_file)
  }
  
  if(check_fit){
    print(stan_out)
    traceplot(stan_out, "beta")
  }
  
  # extract parameters
  this_beta <- rstan::extract(stan_out, pars = "beta")[[1]]
  this_sigma <- rstan::extract(stan_out, pars = "sigma_h")[[1]]
  
  if(rerun_probs){
    pop_cat_mat <- this_dat %>%
      model.matrix(as.formula(paste("~", coef_eqn)), data = .)
    
    
    get_prob <- function(i, j){
      integrate(fn <- function(x) {
        plogis(
          qnorm(
            x, 
            t(this_beta[j, ]) %*% pop_cat_mat[i, ],
            this_sigma[j]
          )
        )
      }, 0, 1)[[1]]
    }
    
    probs <- expand_grid(i = 1:nrow(pop_cat_mat),
                         j = 1:n.iter,
                         0) %>%
      full_join(this_dat %>% 
                  select(all_of(keep_vars)) %>% mutate(i = 1:n()), by = "i") %>%
      mutate(prob = map2_dbl(i, j, get_prob)) %>%
      rename(sim = j)
    
    saveRDS(probs, probs_out_file)
    message("saving probabilities as: ", probs_out_file)
  } else {
    probs <- readRDS(probs_out_file)
  }
  return(probs)
}


#' Get median and 95% credible interval of seroprevalence estimates stratified by "xvar"
#' @param probs data frame with posterior probabilities
#' @param xvar variable to stratify by
#' @param lbl label for xvar
#' @param outlbl label for outcome i.e. testing round
#' @return data frame with median and 95% credible interval of seroprevalence estimates
getsumm <- function(probs, xvar = overall, lbl = "Overall", outlbl = "T3"){
  out <- probs  %>%
    mutate(
      var = lbl,
      val = {{xvar}}
    ) %>%
    group_by(sim, var, val, .drop = TRUE) %>%
    summarize(p = weighted.mean(prob, PSwt), .groups = "keep") %>%
    ungroup() %>%
    mutate(outcome = outlbl) %>%
    filter(!is.na(val)) %>%
    group_by(outcome, var, val) %>%
    summarize(p50 = median(p, na.rm = TRUE),
              p025 = quantile(p, 0.025, na.rm = TRUE),
              p975 = quantile(p, 0.975, na.rm = TRUE), .groups = "keep")
  return(out)
}


## Antibody decay analyses functions
#' Estimation function for antibody decay analyses 
#' @param x output of a mixed effects model
#' @return half-life estimate with 95% CI
half_life_ab <- function(x) {
  res <- broom.mixed::tidy(x, conf.int = TRUE) %>% 
    filter(term == "time_fup_d") %>%
    select(est = estimate, ci.lb = conf.low, ci.ub = conf.high) %>% 
    unlist()
  thalf <- log(.5) / res
  thalf
}

# Study Participant Characteristics ---------------------------------------------------------------

## Table 1 ----
## Baseline characteristics of the longitudinal cohort at each testing round

# n unique children and adolescents tested overall in longitudinal cohort
n_unique_long <- long_data %>% 
  summarize(n_uniqe = n_distinct(study_id))


# Calculate number of completed questionnaires for longitudinal cohort
n_quest_compl_long <- long_data %>% 
  filter(filled == 1) %>% 
  filter(!is.na(chuv_igg_ratio))%>%
  group_by(time) %>% 
  count(filled) %>% 
  pull(n)

# Characteristics of longitudinal cohort 
tab_long <- long_data %>% 
  mutate(time = paste0("T", time)) %>% 
  group_by(time) %>%
  summarize(
    n_unique = n(),
    n_tested = sum(!is.na(chuv_igg_ratio)),
    sexm = n_pct(sex == "M" & !is.na(chuv_igg_ratio)),
    n_younger_12 = sum(age_ekif == "5-11" & !is.na(chuv_igg_ratio), na.rm = TRUE),
    n_12_and_older = sum(age_ekif == "12-18" & !is.na(chuv_igg_ratio), na.rm = TRUE),
    chronic = sum(!is.na(chuv_igg_ratio) & chronic_paper == 1, na.rm = TRUE),
    vacc_total = sum(vacc & !is.na(chuv_igg_ratio), na.rm = TRUE),
    vacc_younger_12 = sum(vacc == 1 & age_ekif == "5-11" & !is.na(chuv_igg_ratio), na.rm = TRUE),
    vacc_12_and_older = sum(vacc == 1 & age_ekif == "12-18" & !is.na(chuv_igg_ratio), na.rm = TRUE)
  ) %>%
  mutate(n_quest_compl = n_quest_compl_long) %>% 
  t() %>% 
  row_to_names(1) %>% 
  data.frame()  %>% 
  rownames_to_column("Characteristic")
print(tab_long)


# Save Table 1
write.xlsx(tab_long, "./Tab1.xlsx", overwrite = T)


## Supplementary Table 1 ----
## Baseline characteristics of the cross-sectional cohort at each testing round

# n unique children and adolescents tested overall in cross-sectional cohort
n_unique_cross <- data %>%
  filter_at(vars(blood_1:blood_5), any_vars(!is.na(.))) %>% 
  summarize(n_unique = n_distinct(study_id))

# Calculate number of completed questionnaires for cross-sectional cohort
n_quest_compl_cross <- data %>% 
  filter(filled == 1) %>% 
  filter(!is.na(chuv_igg_ratio))%>%
  group_by(time) %>% 
  count(filled) %>% 
  pull(n)

# Characteristics of cross-sectional cohort
tab_cross <- data %>%
  mutate(time = paste0("T", time)) %>% 
  group_by(time) %>%
  filter(!is.na(chuv_igg_ratio)) %>% 
  summarize(
    n_unique = n_unique_cross,
    n_tested = n(),
    sexm = n_pct(sex == "M"),
    n_younger_12 = sum(age_ekif == "5-11", na.rm = TRUE),
    n_12_and_older = sum(age_ekif == "12-18", na.rm = TRUE),
    chronic= sum(chronic_paper == 1, na.rm = TRUE),
    vacc_total = sum(vacc == 1, na.rm = TRUE),
    vacc_younger_12 = sum(vacc == 1 & age_ekif == "5-11", na.rm = TRUE),
    vacc_12_and_older = sum(vacc == 1 & age_ekif == "12-18", na.rm = TRUE)
  ) %>%
  mutate(n_quest_compl = n_quest_compl_cross) %>% 
  t() %>% 
  row_to_names(1) %>% 
  data.frame()  %>% 
  rownames_to_column("Characteristic")
print(tab_cross)


# Save Supplementary Table 1
write.xlsx(tab_cross, "./TabS1.xlsx", overwrite = T)


# Development Seroprevalence ----------------------------------------------------------

## Seroprevalence Estimation ----

# T1 seroprevalence infected
t1 <- bhm("T1", this_dat = data %>%
            rename(seropos = seropos_S) %>%
            mutate(overall = 1) %>%
            filter(time == 1) %>% filter(!is.na(seropos)) ,
          rerun_model = F, rerun_probs = F, n.iter = 5000,
          newseed = 20230228)
# T2 seroprevalence invected
t2 <- bhm("T2", this_dat = data %>%
            rename(seropos = seropos_S) %>%
            mutate(overall = 1) %>%
            filter(time == 2) %>% filter(!is.na(seropos)),
          rerun_model = F, rerun_probs = F, n.iter = 5000,
          newseed = 20230228)
# T3 seroprevalence invected
t3 <- bhm("T3", this_dat = data %>%
            rename(seropos = seropos_S) %>%
            mutate(overall = 1) %>%
            filter(time == 3) %>% filter(!is.na(seropos)),
          rerun_model = F, rerun_probs = F, n.iter = 5000,
          newseed = 20230228)
# T4 seroprevalence vaccinated + infected
t4all <- bhm("T4 (all)", this_dat = data %>%
               rename(seropos = seropos_S) %>%
               mutate(overall = 1) %>%
               filter(time == 4) %>%
               filter(!school %in% c(13, 56)) %>% filter(!is.na(seropos)),
             rerun_model = F, rerun_probs = F, n.iter = 5000,
             newseed = 20230228)
# T4 seroprevalence unvaccinated
t4nv <- bhm("T4 (nv)", this_dat = data %>%
              rename(seropos = seropos_S) %>%
              mutate(overall = 1) %>%
              filter(time == 4) %>%
              filter(!school %in% c(13, 56)) %>%
              filter(vacc == 0) %>% filter(!is.na(seropos)),
            rerun_model = F, rerun_probs = F, n.iter = 5000,
            newseed = 20221234)
# T5 seroprevalence vaccinated + infected
t5all <- bhm("T5 (all)", this_dat = data %>%
               rename(seropos = seropos_S) %>%
               mutate(overall = 1) %>%
               filter(time == 5) %>%
               filter(!school %in% c(56)) %>% filter(!is.na(seropos)),
             rerun_model = F, rerun_probs = F, n.iter = 5000,
             newseed = 202208123)
# T5 seroprevalence unvaccinated
t5nv <- bhm("T5 (nv)", this_dat = data %>%
              rename(seropos = seropos_S) %>%
              mutate(overall = 1) %>%
              filter(time == 5) %>%
              filter(!school %in% c(56)) %>%
              filter(vacc == 0) %>% filter(!is.na(seropos)),
            rerun_model = F, rerun_probs = F, n.iter = 5000,
            newseed = 202208124)


## Supplementary Table 2 ----
## Seroprevalence estimates stratified by age

# Overall seroprevalence at all testing rounds (all children)
overall_summ <- dplyr::bind_rows(
    getsumm(t1, overall, "Overall", "T1") %>% mutate(grp = "infected"),
    getsumm(t2, overall, "Overall", "T2") %>% mutate(grp = "infected"),
    getsumm(t3, overall, "Overall", "T3") %>% mutate(grp = "infected"),
    getsumm(t4nv, overall, "Overall", "T4") %>% mutate(grp = "non-vaccinated"),
    getsumm(t4all, overall, "Overall", "T4") %>% mutate(grp = "infected + vaccinated"),
    getsumm(t5nv, overall, "Overall", "T5") %>% mutate(grp = "non-vaccinated"),
    getsumm(t5all, overall, "Overall", "T5") %>% mutate(grp = "infected + vaccinated")
  ) %>%
  group_by(outcome, var, val) %>%
  mutate(grp = factor(grp, c("infected", "infected + vaccinated", "non-vaccinated")))
print(overall_summ)

# Seroprevalence in < 12-years-olds at all testing rounds
summ_young <- dplyr::bind_rows(
    getsumm(t1, xvar = age_ekif, lbl = "age", outlbl = "T1")[2, ] %>%
      mutate(grp = "infected"),
    getsumm(t2, xvar = age_ekif, lbl = "age", outlbl = "T2")[2, ] %>%
      mutate(grp = "infected"),
    getsumm(t3, xvar = age_ekif, lbl = "age", outlbl = "T3")[2, ] %>%
      mutate(grp = "infected"),
    getsumm(t4nv, xvar = age_ekif, lbl = "age", outlbl = "T4")[2, ] %>%
      mutate(grp = "non-vaccinated"),
    getsumm(t5nv, xvar = age_ekif, lbl = "age", outlbl = "T5")[2, ] %>%
      mutate(grp = "non-vaccinated"),
    getsumm(t5all, xvar = age_ekif, lbl = "age", outlbl = "T5")[2, ] %>%
      mutate(grp = "infected + vaccinated")
  )
print(summ_young)

# Seroprevalence in >= 12-years-olds at all testing rounds
summ_old <- dplyr::bind_rows(
    getsumm(t1, xvar = age_ekif, lbl = "age", outlbl = "T1")[1, ] %>%
      mutate(grp = "infected"),
    getsumm(t2, xvar = age_ekif, lbl = "age", outlbl = "T2")[1, ] %>%
      mutate(grp = "infected"),
    getsumm(t3, xvar = age_ekif, lbl = "age", outlbl = "T3")[1, ] %>%
      mutate(grp = "infected"),
    getsumm(t4nv, xvar = age_ekif, lbl = "age", outlbl = "T4")[1, ] %>%
      mutate(grp = "non-vaccinated"),
    getsumm(t4all, xvar = age_ekif, lbl = "age", outlbl = "T4")[1, ] %>%
      mutate(grp = "infected + vaccinated"),
    getsumm(t5nv, xvar = age_ekif, lbl = "age", outlbl = "T5")[1, ] %>%
      mutate(grp = "non-vaccinated"),
    getsumm(t5all, xvar = age_ekif, lbl = "age", outlbl = "T5")[1, ] %>%
      mutate(grp = "infected + vaccinated")
  )
print(summ_old)

# Combine subtables into Supplementary Table 2
table_sero_age <- dplyr::bind_rows(list(
    overall = overall_summ %>% ungroup() %>% mutate(across(where(is.numeric), ~paste0(fmt(. * 100, 1),"%")), val = as.character(val)),
    younger_12 = summ_young %>% mutate(across(where(is.numeric), ~paste0(fmt(. * 100, 1),"%"))),
    at_least_12 = summ_old %>% mutate(across(where(is.numeric), ~paste0(fmt(. * 100, 1),"%")))
  ), .id = "age_cat") %>% 
  mutate(median_credint = paste0(p50, " (", p025, " - ", p975, ")")) %>% 
  select(-c(p50, p025, p975, var, val)) %>% 
  pivot_wider(names_from = outcome, values_from = median_credint)
print(table_sero_age)

# Save Supplementary Table 2
write.xlsx(table_sero_age, "./TabS2.xlsx", overwrite = T)


## Supplementary Figure 2 ----
##  Evolution of incidence and seroprevalence in the cross-sectional cohort

# Overall seroprevalence at each testing round (dataframe for plotting)
serodat <- overall_summ %>%
  mutate(grp = fct_recode(grp, "unvaccinated" = "non-vaccinated")) %>% 
  ungroup() %>%
  mutate(date = case_when(outcome == "T1" ~ "2020-06-30",
                           outcome == "T2" ~ "2020-11-06",
                           outcome == "T3" ~ "2021-03-29",
                           outcome == "T4" ~ "2021-11-29",
                           outcome == "T5" ~ "2022-06-13"),
         date = as.Date(date)) %>% 
  mutate(grp = fct_recode(grp, "unvaccinated" = "infected"),
         grp_1 = grp,
         grp_1 = fct_rev(fct_recode(grp_1, "overall" = "infected + vaccinated")))


# Time-frames of SARS-CoV-2 variants
wt_start <- as.Date("2020-03-01") # Adapt for time-frame
wt_end <- as.Date("2021-02-07") # Leave a gap in between (for optics)
alpha_start <- as.Date("2021-02-13") # Adapt for time-frame
alpha_end <- as.Date("2021-06-19") # Leave a gap in between (for optics)
delta_start <- as.Date("2021-06-29") # Adapt for time-frame
delta_end <- as.Date("2021-12-19") # Leave a gap in between (for optics)
omicron_start <- as.Date("2021-12-24") # Leave a gap in between (for optics)
omicron_end <- as.Date("2022-07-31") # Adapt for time-frame

# Dataframe of SARS-CoV-2 variants and their time-frame (for plotting)
variants <- tribble(~voc, ~start, ~end,
                    "Wildtype", "2020-03-01", "2021-02-07",
                    "Alpha", "2021-02-13", "2021-06-22",
                    "Delta", "2021-06-29", "2021-12-19",
                    "Omicron", "2021-12-24", "2022-08-31") %>%
  mutate(start = as.Date(start),
         end = as.Date(end),
         date.diff = as.numeric(end - start),
         med = start + floor(date.diff/2))

# Dataframe of Ciao Corona test rounds and their dates (for plotting)
rounds <- data %>% 
  group_by(time) %>% 
  summarize(mindate = min(testdate, na.rm = TRUE),
            maxdate = max(testdate, na.rm = TRUE),
            meddate = median(testdate, na.rm = TRUE)) %>%
  mutate(time = factor(time, 1:5, paste("T", 1:5, sep = "")),
         xlbl = paste(time, " ", format(meddate, "\n%b%Y"), sep = ""),
         xlbl_1 = c("T1 \n Jun/Jul \n 2020", "T2\n Oct/Nov \n 2020", 
                    "T3\n Mar/Apr \n 2021", "T4\n Nov/Dec \n 2021", "T5\n Jun/Jul \n 2022"))

# Plot evolution of incidence and seroprevalence
p_incid_seroprev <- ggplot() + 
  geom_ribbon(mapping = aes(x = date,
                            ymax = cases,
                            ymin = 0), 
              fill = "#e0f3f8", color = "#abd9e9", alpha = 1, 
              data = casedat) +
  geom_line(aes(date, p50 * 400, color = grp_1), data = serodat,
            position = position_dodge(width = 50), size = 1.5) +
  geom_errorbar(aes(date, p50 * 400,
                    ymin = p025 * 400, 
                    ymax = p975 * 400, 
                    color = grp_1), data = serodat,
                width = 40,
                size = 0.7, 
                position = position_dodge(width = 50)) + 
  geom_point(aes(date, p50 * 400, 
                 color = grp_1), 
             size = 2, data = serodat,
             position = position_dodge(width = 50)) +
  # VOC
  geom_rect(aes(xmin = start, xmax = end,
                ymin = -20, ymax = -40), data = variants,
            fill = "grey90") +
  geom_text(aes(x = med, y = -30, label = voc),
            fontface = "bold", data = variants, size = 2.7, color = "grey20") +
  geom_text(aes(x = meddate, y = -10, label = time),
            fontface = "bold", color = "white", data = rounds) +
  xlab(NULL) + ylab("14-day incidence per 100,000 inhabitants in Switzerland") +
  scale_x_date(limits = c(min(casedat$date), as_date("2022-08-31")),
               breaks = rounds$meddate,
               labels = rounds$xlbl_1,
               minor_breaks = NULL,
  ) +
  scale_y_continuous(sec.axis = sec_axis(~ . / 400, 
                                         name = "Seroprevalence",
                                         labels = scales::percent)) + 
  scale_color_manual(values = c("unvaccinated" = "#d73027",
                                "overall" = "#313695")) +
  guides(color = guide_legend(NULL),
         shape = guide_legend(NULL), 
         linetype = guide_legend(NULL)) + 
  theme_classic() + 
  theme(axis.title.y = element_text(size = 7),
        axis.text.y.left = element_text(colour = "black", size = 7),
        axis.text.y.right = element_text(colour = "black", size = 7),
        legend.key.size =  unit(1,"cm"),
        legend.text = element_text(size= 7),
        legend.position = c(0.2,0.9),
        axis.text.x = element_text(size= 7,  colour = "black", vjust = -1))

# Plot table of overall seroprevalence at all testing rounds
p_seroprev_stats <- serodat %>% 
  mutate(seroprev = round(p50, 3)) %>% 
  ggplot() +
  geom_text(aes(x = date, y= grp_1, label = scales::percent(seroprev)), size = 2.7) +
  theme_minimal() + 
  scale_x_continuous(limits = c(min(casedat$date), as_date("2022-08-31"))) + 
  labs(y = NULL, x = NULL, title = "Seroprevalence*") + 
  theme(axis.line = element_blank(),
        plot.title = element_text(hjust = -0.1, face = "bold", size = 7),
        panel.grid = element_blank(),
        axis.text.x = element_blank(),
        axis.text.y = element_text(size= 7, colour = "black"),
        panel.spacing = unit(0, "mm"))

# Combine plots to figure
p_seroprev_combined <- cowplot::plot_grid(p_incid_seroprev , p_seroprev_stats, 
                   align = "v", axis = "lr", ncol = 1, rel_heights = c(1, 0.17))
p_seroprev_combined

# Save figure
ggsave("./FigS2.pdf", plot = p_seroprev_combined, width = 8.8, height = 8.8, dpi = 300)


# Trajectory of Anti-Spike-IgG Antibodies ---------------------------------

## Figure 1 ----

# Creating labels of the x axis in the heatmap and the lineplot
time_lbls_heat <- paste("T", 1:5, sep = "")

time_lbls_line <- c("T1\n Jun/Jul \n 2020", "T2\n Oct/Nov \n 2020", 
                 "T3\n Mar/Apr \n 2021", "T4\n Nov/Dec \n 2021", "T5\n Jun/Jul \n 2022")


# Prepare data for heatmaps (restrict longitudinal cohort to children tested positive at least once before T5)
hmdat <- long_data %>%
  filter(first_pos !=5 & first_pos != "neg") %>%
  group_by(first_pos, study_id) %>%
  mutate(id = cur_group_id()) %>%
  filter(!is.na(chuv_igg_ratio)) %>%
  ungroup() %>% 
  mutate(chuv_igg_who = ifelse(chuv_igg_ratio_who < 12.1777, NA,chuv_igg_ratio_who),
         chuv_igg = ifelse(chuv_igg_ratio < 6, NA, chuv_igg_ratio),
         id = factor(id),
         id = fct_inorder(id)) %>% 
  mutate(first_pos = factor(first_pos, 1:4, c("S-IgG+ \n since T1", "S-IgG+ \n since T2", "S-IgG+ \n since T3", "S-IgG+ \n since T4")))


## Figure 1a
# Heatmap of individual trajectories of MFI ratios over time
mfi_traj_heatmap <- hmdat %>%
  ggplot(aes(factor(time), y= id, fill = chuv_igg)) + 
  geom_tile() + 
  facet_grid(rows = vars(first_pos), scale = "free_y", space = "free_y", switch = "y") +
  ylab(NULL) +
  # gradually colour the values according to increase in titers
  scale_fill_viridis_c(direction = -1, na.value = "#d9d9d9")+
  scale_y_discrete(breaks = NULL) +
  scale_x_discrete(breaks = 1:5,labels = time_lbls_line) +
  xlab(NULL) +
  theme_minimal() +
  labs(tag = "a", face= "blod") +
  theme(legend.text = element_text(size = 7, colour = "black"),
        legend.title = element_text(face = "bold", size = 7),
        legend.position = "bottom",
        legend.key.size = unit(1,"cm"),
        panel.spacing.y = unit(0.9, "lines"),
        axis.text.x = element_text(size= 7,  colour = "black"),
        strip.background = element_blank(),
        strip.text.y.left = element_text(angle = 0, size = 7),
        panel.grid.major =element_blank())+
  guides(fill=guide_colourbar(title = str_wrap("Anti-S IgG MFI ratio",10),barheight=1))
print(mfi_traj_heatmap)


## Figure 1b
# Line plot of individual trajectories of MFI ratios over time stratified by vaccination status
mfi_traj_line <- long_data %>%
  mutate(first_pos = factor(first_pos, c("1", "2", "3", "4"),
                            c("S-IgG+ since T1", "S-IgG+ since T2", "S-IgG+ since T3", "S-IgG+ since T4"))) %>% 
  filter(!is.na(chuv_igg_ratio)) %>%
  mutate(pos_neg_vacc = case_when(seropos_S == 1 & time == 3 & vacc_4 == 1 ~ "vaccinated",
                                  seropos_S == 1 & time == 4 & vacc_5 == 1 ~ "vaccinated", 
                                  seropos_S == 1 ~ "seropositive",
                                  seropos_S == 0 ~ "seronegative")) %>%
  filter(first_pos !=5 & first_pos != "neg") %>% 
  group_by(study_id) %>% 
  mutate(vacc_nuc_cross_low_new = lead(vacc_nuc_cross_low,1)) %>% 
  mutate(vacc_nuc_cross_low_new = ifelse(is.na(vacc_nuc_cross_low_new), vacc_nuc_cross_low, vacc_nuc_cross_low_new)) %>%
  mutate(vacc_nuc_cross_low_new = factor(vacc_nuc_cross_low_new, c("hybrid","vacc","inf","neg"),
                                         c("Hybrid","Vaccinated","Infected","Negative"))) %>%
  ungroup() %>% 
  ggplot(aes(time, chuv_igg_ratio,
             group = study_id, 
             colour = vacc_nuc_cross_low_new)) + 
  geom_line(alpha = 0.4, size = 0.2) + 
  facet_wrap(vars(first_pos)) +
  xlab(NULL) + 
  ylab("Anti-S IgG MFI ratio") +
  scale_x_continuous(breaks = 1:5, labels = time_lbls_heat) +
  theme_bw() +
  labs(tag = "b", face = "bold") +
  theme(legend.text = element_text(size = 7),
        axis.text.x = element_text(size = 7),
        axis.text.y = element_text(size = 7),
        strip.text.y = element_text(angle = 0, size = 7, face = "bold"),
        strip.text.x = element_text(angle = 0, size = 7, face = "bold"),
        axis.title.y = element_text(size = 7),
        legend.title=element_blank(),  
        legend.position = "bottom",
        legend.key.size = unit(0.5,"cm"),
        panel.grid.minor = element_blank(),
        panel.grid.major.x = element_blank(),
        panel.grid.major.y = element_line(size = .25)) +
  scale_color_manual(
    values = c("#b70076",
               "#cf8704",
               "#49d977",
               "#7fbeff")) +
  guides(colour = guide_legend(override.aes = list(size = 2)))
print(mfi_traj_line)


# Save figures
ggsave("./Fig1ab.pdf", plot= mfi_traj_heatmap + mfi_traj_line, width = 18, height = 12.5, units = "cm", dpi = 300)


## Calculation of n's 
# Calculate n that were S-IgG+ since T1/T2/T3/T4
n_pos <- hmdat %>% 
  filter(time == 5) %>% 
  count(first_pos)


# Calculate n whose anti-S IgG antibodies remained detectable from Tx to T5
n_detectable <- numeric(4)
for (time_idx in 1:4) {
  n_detectable[time_idx] <- hmdat %>% 
    select(study_id, time, first_pos, chuv_igg_ratio) %>% 
    filter(first_pos %in% paste0("S-IgG+ \n since T", time_idx)) %>%
    group_by(study_id) %>% 
    mutate(positivity = ifelse(chuv_igg_ratio>=6, 1,0),
           cum_pos = cumsum(positivity)) %>% 
    filter(!(time %in% 1:time_idx)) %>% 
    filter(!(any(positivity == 0))) %>% 
    distinct(study_id) %>%
    nrow()
}

# Bind together and calculate percentage of children whose  anti-S IgG antibodies remained detectable from Tx to T5
dplyr::bind_cols(list(n_pos, n_detectable = n_detectable)) %>% 
  mutate(pct = paste(fmt(n_detectable/n*100, 1), "%"),
         CI = get_wilson_ci(n_detectable, n))
# Calculate n children and adolescents total in longitudinal cohort
n_long <- long_data %>% 
  distinct(study_id) %>% 
  nrow()
print(n_long) # 751

# Calculate n that were never tested seropositive 
n_neg <- long_data %>% 
  filter(first_pos == "neg") %>%
  distinct(study_id) %>% 
  nrow()
print(n_neg) # 37

# Calculate n included in analysis
n_long_included <- sum(n_pos$n)
print(n_long_included) # 386


# Calculate n who seroconverted between T4 and T5 (not included in analysis since only one testing point)
n_long - n_neg - n_long_included # 328


# Calculate n not detectable in T5
n_not_detectable_T5 <- hmdat %>% 
  filter(seropos_S_5 != 1) %>% 
  distinct(study_id) %>% 
  nrow()

# Calculate n still detectable in T5
n_detectable_T5 <- n_long_included - n_not_detectable_T5

# Calculate n for which antibodies were still detectable at T5
paste0("n = ", n_detectable_T5, "/", n_long_included, " (", fmt(n_detectable_T5/ n_long_included * 100, 0), "%)")


## Supplementary Figure 3 ----

## Supplementary Figure 3a
# Heatmap of individual trajectories of WHO measure over time
who_traj_heatmap <- hmdat %>%
  ggplot(aes(factor(time), y= id, fill = chuv_igg_who)) + 
  geom_tile() + 
  facet_grid(rows = vars(first_pos), scale = "free_y", space = "free_y", switch = "y") +
  ylab(NULL) +
  # gradually colour the values according to increase in titers
  scale_fill_viridis_c(direction = -1, na.value = "#d9d9d9")+ 
  scale_y_discrete(breaks = NULL) +
  scale_x_discrete(breaks = 1:5,labels = time_lbls_line) +
  xlab(NULL) +
  theme_minimal() +
  labs(tag = "a", face = "bold") +
  theme(legend.text = element_text(size = 7, colour = "black"),
        legend.title = element_text(face = "bold", size = 7),
        legend.key.size = unit(1,"cm"),
        legend.position = "bottom",
        panel.spacing.y = unit(0.9, "lines"),
        axis.text.x = element_text(size= 7,  colour = "black"),
        strip.background = element_blank(),
        strip.text.y.left = element_text(angle = 0, size = 7),
        panel.grid.major =element_blank())+
  guides(fill=guide_colourbar(title = str_wrap("Anti-S-IgG WHO measure (U/ml)",10),barheight=1))
print(who_traj_heatmap)

## Supplementary Figure 3b:
# Line plot of individual trajectories of WHO measure over time stratified by vaccination status
who_traj_line <- long_data %>%
  mutate(first_pos = factor(first_pos, c("1", "2", "3", "4"),
                            c("S-IgG+ since T1", "S-IgG+ since T2", "S-IgG+ since T3", "S-IgG+ since T4"))) %>% 
  filter(!is.na(chuv_igg_ratio)) %>%
  mutate(pos_neg_vacc = case_when(seropos_S == 1 & time == 3 & vacc_4 == 1 ~ "vaccinated",
                                  seropos_S == 1 & time == 4 & vacc_5 == 1 ~ "vaccinated", 
                                  seropos_S == 1 ~ "seropositive",
                                  seropos_S == 0 ~ "seronegative")) %>%
  filter(first_pos !=5 & first_pos != "neg") %>% 
  group_by(study_id) %>% 
  mutate(vacc_nuc_cross_low_new = lead(vacc_nuc_cross_low,1)) %>% 
  mutate(vacc_nuc_cross_low_new = ifelse(is.na(vacc_nuc_cross_low_new), vacc_nuc_cross_low, vacc_nuc_cross_low_new)) %>%
  mutate(vacc_nuc_cross_low_new = factor(vacc_nuc_cross_low_new, c("hybrid","vacc","inf","neg"),
                                         c("Hybrid","Vaccinated","Infected","Negative"))) %>%
  ungroup() %>% 
  ggplot(aes(time, chuv_igg_ratio_who,
             group = study_id, 
             colour = vacc_nuc_cross_low_new)) + 
  geom_line(alpha = 0.4, size = 0.2) + 
  facet_wrap(vars(first_pos)) +
  xlab(NULL) + 
  ylab("Anti-S IgG WHO measure (U/ml)") +
  scale_x_continuous(breaks = 1:5, labels = time_lbls_heat) +
  theme_bw() +
  labs(tag = "b", face = "bold") +
  theme(legend.text = element_text(size = 7),
        axis.text.x = element_text(size = 7),
        axis.text.y = element_text(size = 7),
        strip.text.y = element_text(angle = 0, size = 7, face = "bold"),
        strip.text.x = element_text(angle = 0, size = 7, face = "bold"),
        axis.title.y = element_text(size = 7),
        legend.title=element_blank(),  
        legend.position = "bottom",
        # legend.key.size = unit(1,"cm"),
        panel.grid.minor = element_blank(),
        panel.grid.major.x = element_blank(),
        panel.grid.major.y = element_line(size = .25))+
  scale_color_manual(
    values = c("#b70076",
               "#cf8704",
               "#49d977",
               "#7fbeff")) +
  guides(colour = guide_legend(nrow =2, override.aes = list(size = 2)))
print(who_traj_line)

# Save figures
ggsave("./FigS3ab.pdf", plot = who_traj_heatmap + who_traj_line, width = 18, height = 12.5, units = "cm", dpi = 300)


## Supplementary Figure 4 ----
## Antibody decay: half-life

# Set threshold which has to be surpassed to be labelled as increase
incr_cutoff <- 1.25

# Create new data with new t0 and align all decreasing antibody titers 
# use long_data to only include children and adolescents with a T5 result
new_data <- long_data %>%
  select(study_id, sex, age_ekif, time, testdate, 
         vacc, first_pos, 
         chuv_igg_ratio, seropos_S, chuv_igg_nuc_ratio) %>% 
  filter(!is.na(chuv_igg_ratio)) %>% 
  mutate(age_cutoff_12 = ifelse(age_ekif == "12-18", "older_12", "younger_12")) %>%
  group_by(study_id) %>%
  mutate(firstpos = ifelse(time == first_pos, 1, 0), 
         # absolute increase 
         incr_abs = ifelse((chuv_igg_ratio > lag(chuv_igg_ratio, 1) | is.na(lag(chuv_igg_ratio, 1))) & chuv_igg_ratio >= 6, 1, 0), 
         #take only those decreasing titers over time, until a new increase starts
         cum_abs = cumsum(incr_abs), 
         inf_new_nuc = ifelse(chuv_igg_nuc_ratio >= 6 & (lag(chuv_igg_nuc_ratio, 1) < 6 | is.na(lag(chuv_igg_nuc_ratio, 1)) | chuv_igg_nuc_ratio > incr_cutoff * lag(chuv_igg_nuc_ratio, 1)) & !is.na(chuv_igg_nuc_ratio), 1, 0), 
         group = case_when(vacc == 0 & cum_abs >= 1 ~ "infected", 
                           vacc == 1 & cum_abs == 1 & inf_new_nuc == 0 ~ "vaccinated", 
                           vacc == 1 & (cum_abs >= 2 | inf_new_nuc == 1) ~ "hybrid")) %>% 
  filter(cum_abs >= 1) 


# Create new data with new t0 and align all decreasing antibody titers 
# use long_data_mod to also include children and adolescents without a T5 result
new_data_mod <- long_data_mod %>%
  select(study_id, sex, age_ekif, time, testdate, 
         vacc, first_pos, 
         chuv_igg_ratio, seropos_S, chuv_igg_nuc_ratio) %>% 
  filter(!is.na(chuv_igg_ratio)) %>% 
  mutate(age_cutoff_12 = ifelse(age_ekif == "12-18", "older_12", "younger_12")) %>%
  group_by(study_id) %>%
  mutate(firstpos = ifelse(time == first_pos, 1, 0), 
         # absolute increase 
         incr_abs = ifelse((chuv_igg_ratio > lag(chuv_igg_ratio, 1) | is.na(lag(chuv_igg_ratio, 1))) & chuv_igg_ratio >= 6, 1, 0), 
         #take only those decreasing titers over time, until a new increase starts
         cum_abs = cumsum(incr_abs), 
         inf_new_nuc = ifelse(chuv_igg_nuc_ratio >= 6 & (lag(chuv_igg_nuc_ratio, 1) < 6 | is.na(lag(chuv_igg_nuc_ratio, 1)) | chuv_igg_nuc_ratio > incr_cutoff * lag(chuv_igg_nuc_ratio, 1)) & !is.na(chuv_igg_nuc_ratio), 1, 0), 
         group = case_when(vacc == 0 & cum_abs >= 1 ~ "infected", 
                           vacc == 1 & cum_abs == 1 & inf_new_nuc == 0 ~ "vaccinated", 
                           vacc == 1 & (cum_abs >= 2 | inf_new_nuc == 1) ~ "hybrid")) %>% 
  filter(cum_abs >= 1) 

## Supplementary Figure 4a:
# Using a time window of follow up of 365 days for the longitudinal cohort
new_data_infect_365 <- new_data %>% 
  filter(group == "infected", 
         cum_abs == 1) %>% 
  mutate(variant = case_when(time == 1 | time == 2 ~ "WT",
                             time == 3 ~ "WT/alpha",
                             time == 4 ~ "Delta", 
                             time == 5 ~ "Omicron BA.1")) %>% 
  mutate(time_change = ifelse(is.na(lag(time, 1)), 1, time - lag(time, 1)), 
         # rescale the time variable, time == 1 will now be new defined and is 
         # where the highest IgG value has been detected, and when one timepoints
         # is missing it will account for by subtracting the two testing points
         time_new = cumsum(time_change), # rescale all the new time variable 
         time_max = max(time_new), # define the max of time we have
         date_start = testdate[1], 
         time_fup_d = as.integer(testdate - date_start)) %>% 
  filter(time_max != 1) %>%  # filter all kids, who do not have a follow up of time
  filter(time_fup_d <= 365) %>% # time window of 365 days
  add_count(study_id) %>% 
  filter(n>1) %>%
  group_by(study_id) %>% 
  mutate(time_2 = min(time))


# Random intercept model for half-life estimation
fit_unadj_365 <- lmerTest::lmer(log(chuv_igg_ratio) ~ time_fup_d + (1|study_id), data = new_data_infect_365)
# Print model summary
summary(fit_unadj_365)
# Get half-life estimate and 95% CI
thalf_365 <- half_life_ab(fit_unadj_365)
print(thalf_365)


# Plot decay curve using 365 days for the time window
# for the longitudinal cohort (children and adolescents must have a T5 test result)
plot_decay_365d <- ggplot(new_data_infect_365, aes(y = chuv_igg_ratio, x = time_fup_d, group = study_id)) + 
  annotate("text", x = 150, y = 170, label =  sprintf("Estimated half-life = %1.f days (95%% CI %1.f - %1.f days)", thalf_365[1], thalf_365[2], thalf_365[3]), size = 2.7) +
  geom_point() + 
  geom_line(aes(colour = as.factor(time_2)), linewidth = 0.7) +  
  geom_line(aes(y = exp(predict(fit_unadj_365, re.form = NA))), linewidth = 1.2, color = "black") + 
  scale_y_continuous(trans = "log10", labels = scales::trans_format("log10", scales::math_format(10^.x))) +
  geom_hline(yintercept = 6, linetype = "dashed", color = "grey40") +
  theme_bw()+
  labs(x= "Days since first seropositive", y= "Anti-S-IgG MFI ratio") + 
  theme(panel.spacing.y = unit(1.4, "lines"),
        axis.title = element_text(size = 7),
        axis.text.x = element_text(size= 7,  colour = "black"),
        axis.text.y.left = element_text(size = 7, colour = "black"),
        panel.grid.major =element_blank(),
        legend.key.width = unit(2,"cm"),
        legend.key.height = unit(2,"cm")) +
  scale_color_manual(
    name = "Time of Infection", 
    values = c("#02e8d7",
               "#6b28ff",
               "#eeb900",
               "#ff418f"),
    labels = c("T1: Jun/Jul \n 2020", "T2: Oct/Nov \n 2020", "T3: Mar/Apr \n 2021", "T4: Nov/Dec \n 2021")
  ) + theme(legend.position = "none")
print(plot_decay_365d)


# Basic characteristics of children and adolescents included in analysis with 365 days time window
new_data_infect_365 %>%
  filter(time == min(time)) %>%
  ungroup() %>% 
  summarise(n= n(),
            sex = sum(sex == "M"))


## Supplementary Figure 4b:
# Using a time window of follow up of 220 days for the longitudinal cohort
new_data_infect_220 <- new_data %>% 
  filter(group == "infected", 
         cum_abs == 1) %>% 
  mutate(variant = case_when(time == 1 | time == 2 ~ "WT",
                             time == 3 ~ "WT/alpha",
                             time == 4 ~ "Delta", 
                             time == 5 ~ "Omicron BA.1")) %>% 
  # rescale the time variable, time == 1 will now be new defined and is where 
  # the highest IgG value has been detected, and when one timepoints is missing 
  # it will account for by substrate the two testing points
  mutate(time_change = ifelse(is.na(lag(time, 1)), 1, time - lag(time, 1)),
         time_new = cumsum(time_change), # rescale all the new time variable 
         time_max = max(time_new), # define the max of time we have
         date_start = testdate[1], 
         time_fup_d = as.integer(testdate - date_start)) %>% 
  filter(time_max != 1) %>%  # filter all kids, who do not have a follow up of time
  filter(time_fup_d <= 220) %>% # time window of 220 days
  add_count(study_id) %>% 
  filter(n>1) %>%
  group_by(study_id) %>% 
  mutate(time_2 = min(time))


# Random intercept model for half-life estimation
fit_unadj_220 <- lmerTest::lmer(log(chuv_igg_ratio) ~ time_fup_d + (1|study_id), data = new_data_infect_220)
# Print model summary
summary(fit_unadj_220)
# Get half-life estimate and 95% CI
thalf_220 <- half_life_ab(fit_unadj_220)
print(thalf_220)


# Plot decay curve using 220 days for the time window
# for the longitudinal cohort (children and adolescents must have a T5 test result)
plot_decay_220d <- ggplot(new_data_infect_220, aes(y = chuv_igg_ratio, x = time_fup_d, group = study_id)) + 
  annotate("text", x = 100, y = 140, label =  sprintf("Estimated half-life = %1.f days (95%% CI %1.f - %1.f days)", thalf_220[1], thalf_220[2], thalf_220[3]), size = 2.7) +
  geom_point() + 
  geom_line(aes(colour = as.factor(time_2)), linewidth = 0.7) + 
  geom_line(aes(y = exp(predict(fit_unadj_220, re.form = NA))), linewidth = 1.2, colour = "black") + 
  scale_y_continuous(trans = "log10", labels = scales::trans_format("log10", scales::math_format(10^.x))) +
  geom_hline(yintercept = 6, linetype = "dashed", color = "grey40") +
  theme_bw()+
  labs(x= "Days since first seropositive", y= "Anti-S-IgG MFI ratio") + 
  theme(panel.spacing.y = unit(1.4, "lines"),
        axis.title = element_text(size = 7),
        axis.text.x = element_text(size= 7,  colour = "black"),
        axis.text.y.left = element_text(size = 7, colour = "black"),
        panel.grid.major =element_blank(),
        legend.key.width = unit(2,"cm"),
        legend.key.height = unit(2,"cm")) +
  scale_color_manual(
    name = "Time of Infection", 
    values = c("#02e8d7",
               "#6b28ff",
               "#ff418f"), 
    labels = c("T1: Jun/Jul \n 2020", "T2: Oct/Nov \n 2020", "T4: Nov/Dec \n 2021")
  ) + theme(legend.position = "none")
print(plot_decay_220d)


# Basic characteristics of children and adolescents included in analysis with 220 days time window
new_data_infect_220 %>%
  filter(time == min(time)) %>% 
  ungroup() %>% 
  summarise(n= n(),
            sex = sum(sex == "M"))


## Supplementary Figure 4c:

# Using a time window of follow up of 365 days for the modified longitudinal cohort
new_data_mod_infect_365 <- new_data_mod %>% 
  filter(group == "infected", 
         cum_abs == 1) %>% 
  mutate(variant = case_when(time == 1 | time == 2 ~ "WT",
                             time == 3 ~ "WT/alpha",
                             time == 4 ~ "Delta", 
                             time == 5 ~ "Omicron BA.1")) %>% 
  mutate(time_change = ifelse(is.na(lag(time, 1)), 1, time - lag(time, 1)), 
         #rescale the time variable, time == 1 will now be new defined and is 
         # where the highest IgG value has been detected, and when one timepoints
         # is missing it will account for by subtracting the two testing points
         time_new = cumsum(time_change), #rescale all the new time variable 
         time_max = max(time_new), #define the max of time we have
         date_start = testdate[1], 
         time_fup_d = as.integer(testdate - date_start)) %>% 
  filter(time_max != 1) %>%  #filter all kids, who do not have a follow up of time
  filter(time_fup_d <= 365) %>% # time window of 365 days
  add_count(study_id) %>% 
  filter(n>1) %>%
  group_by(study_id) %>% 
  mutate(time_2 = min(time))

# Random intercept model for half-life estimation
fit_unadj_365_mod <- lmerTest::lmer(log(chuv_igg_ratio) ~ time_fup_d + (1|study_id), data = new_data_mod_infect_365)
# Print model summary
summary(fit_unadj_365_mod)
# Get half-life estimate and 95% CI
thalf_365_mod <- half_life_ab(fit_unadj_365_mod)
print(thalf_365_mod)

# Plot decay curve using 365 days for the time window colored by the time of infection
# for the modified longitudinal cohort (also includes children and adolescents without a T5 test result)
plot_decay_365d_mod <- ggplot(new_data_mod_infect_365, aes(y = chuv_igg_ratio, x = time_fup_d, group = study_id)) + 
  annotate("text", x = 150, y = 170, label = sprintf("Estimated half-life = %1.f days (95%% CI %1.f - %1.f days)", thalf_365_mod[1], thalf_365_mod[2], thalf_365_mod[3]), size = 2.7) +
  geom_point() + 
  geom_line(aes(colour = as.factor(time_2)), linewidth = 0.7) + 
  geom_line(aes(y = exp(predict(fit_unadj_365_mod, re.form = NA))), linewidth = 1.2, color = "black") + 
  scale_y_continuous(trans = "log10", labels = scales::trans_format("log10", scales::math_format(10^.x))) +
  geom_hline(yintercept = 6, linetype = "dashed", color = "grey40") +
  theme_bw()+
  labs(x= "Days since first seropositive", y= "Anti-S-IgG MFI ratio") + 
  theme(panel.spacing.y = unit(1.4, "lines"),
        axis.title = element_text(size = 7),
        axis.text.x = element_text(size= 7,  colour = "black"),
        axis.text.y.left = element_text(size = 7, colour = "black"),
        panel.grid.major =element_blank(),
        legend.key.width = unit(2,"cm"),
        legend.key.height = unit(2,"cm")) +
  scale_color_manual(
    name = "Time of Infection", 
    values = c("#02e8d7",
               "#6b28ff",
               "#eeb900",
               "#ff418f"), 
    labels = c("T1: Jun/Jul \n 2020", "T2: Oct/Nov \n 2020", "T3: Mar/Apr \n 2021", "T4: Nov/Dec \n 2021")
  ) + theme(legend.position = "none")
print(plot_decay_365d_mod)


# Basic characteristics of children and adolescents included in analysis with 365 days time window for modified longitudinal cohort
new_data_mod_infect_365 %>%
  filter(time == min(time)) %>% 
  ungroup() %>% 
  summarise(n= n(),
            sex = sum(sex == "M"))


## Supplementary Figure 4d:

# Using a time window of follow up of 220 days for the modified longitudinal cohort
new_data_mod_infect_220 <- new_data_mod %>% 
  filter(group == "infected", 
         cum_abs == 1) %>% 
  mutate(variant = case_when(time == 1 | time == 2 ~ "WT",
                             time == 3 ~ "WT/alpha",
                             time == 4 ~ "Delta", 
                             time == 5 ~ "Omicron BA.1")) %>% 
  # rescale the time variable, time == 1 will now be new defined and is where 
  # the highest IgG value has been detected, and when one timepoints is missing 
  # it will account for by substrate the two testing points
  mutate(time_change = ifelse(is.na(lag(time, 1)), 1, time - lag(time, 1)),
         time_new = cumsum(time_change), # rescale all the new time variable 
         time_max = max(time_new), # define the max of time we have
         date_start = testdate[1], 
         time_fup_d = as.integer(testdate - date_start)) %>% 
  filter(time_max != 1) %>%  # filter all kids, who do not have a follow up of time
  filter(time_fup_d <= 220) %>% # time window of 220 days
  add_count(study_id) %>% 
  filter(n>1) %>%
  group_by(study_id) %>% 
  mutate(time_2 = min(time))


# Random intercept model for half-life estimation
fit_unadj_220_mod <- lmerTest::lmer(log(chuv_igg_ratio) ~ time_fup_d + (1|study_id), data = new_data_mod_infect_220)
# Print model summary
summary(fit_unadj_220_mod)
# Get half-life estimate and 95% CI
thalf_220_mod <- half_life_ab(fit_unadj_220_mod)
print(thalf_220_mod)


# Plot decay curve using 220 days for the time window colored by the time of infection
# for the modified longitudinal cohort (also includes children and adolescents without a T5 test result)
plot_decay_220d_mod <- ggplot(new_data_mod_infect_220, aes(y = chuv_igg_ratio, x = time_fup_d, group = study_id)) + 
  annotate("text", x = 100, y = 140, label = sprintf("Estimated half-life = %1.f days (95%% CI %1.f - %1.f days)", thalf_220_mod[1], thalf_220_mod[2], thalf_220_mod[3]), size = 2.7) +
  geom_point() + 
  geom_line(aes(colour = as.factor(time_2)), linewidth = 0.7) + 
  geom_line(aes(y = exp(predict(fit_unadj_220_mod, re.form = NA))), linewidth = 1.2, color = "black") + 
  scale_y_continuous(trans = "log10", labels = scales::trans_format("log10", scales::math_format(10^.x))) +
  geom_hline(yintercept = 6, linetype = "dashed", color = "grey40") +
  theme_bw()+
  labs(x= "Days since first seropositive", y= "Anti-S-IgG MFI ratio") + 
  theme(panel.spacing.y = unit(1.4, "lines"),
        axis.title = element_text(size = 7),
        axis.text.x = element_text(size= 7,  colour = "black"),
        axis.text.y.left = element_text(size = 7, colour = "black"),
        panel.grid.major =element_blank(),
        legend.key.width = unit(2,"cm"),
        legend.key.height = unit(2,"cm")) +
  scale_color_manual(
    name = "Time of Infection", 
    values = c("#02e8d7",
               "#6b28ff",
               "#ff418f"),
    labels = c("T1: Jun/Jul \n 2020", "T2: Oct/Nov \n 2020", "T4: Nov/Dec \n 2021")
  ) + theme(legend.position = "none")
print(plot_decay_220d_mod)


# Basic characteristics of children and adolescents included in analysis with 220 days time window for modified longitudinal cohort
new_data_mod_infect_220 %>%
  filter(time == min(time)) %>% 
  ungroup() %>% 
  summarise(n= n(),
            sex = sum(sex == "M"))


# Combine Decay plots
plot_decay_combined <- plot_grid(
  plot_decay_365d, plot_decay_220d, plot_decay_365d_mod, plot_decay_220d_mod,
  nrow = 2, ncol = 2, labels = c("a", "b", "c", "d")
)

# Unify Legend
legend <- get_legend(
  plot_decay_365d + 
  theme(
    legend.position = "bottom",
    legend.text = element_text(size = 7, colour = "black"), 
    legend.title = element_text(size = 7, colour = "black", face = "bold")) +
    guides(colour = guide_legend(override.aes = list(size = 2)))
)

# Add legend to combined plot
plot_decay_combined_leg <- plot_grid(
  plot_decay_combined, legend, 
  ncol = 1, rel_heights = c(1, 0.07)
)

print(plot_decay_combined_leg)

# Save figure
ggsave("./FigS4.pdf", plot = plot_decay_combined_leg, width =12, height = 12, dpi =300)


# Evolution Anti-Spike-IgG Antibodies --------------------------------------

# Create data for violin plots in Figure 4 and Supplementary Figures 3 and 4
long_data_T4_T5 <- long_data %>% 
  mutate(cross_cat_4 = factor(cross_cat_4, c("4_hybrid","4_vacc","4_inf","4_neg"),
                                    c("T4 Hybrid","T4 Vaccinated","T4 Infected","T4 Negative"))) %>%
  mutate(cross_cat_5 = factor(cross_cat_5, c("5_hybrid","5_vacc","5_inf","5_neg"),
                                     c("T5 Hybrid","T5 Vaccinated","T5 Infected","T5 Negative"))) %>% 
  filter(cross_cat_5 != "T5 Negative") %>% 
  filter(!is.na(cross_cat_4)) %>% 
  mutate(Anti_N_IgG = ifelse(seropos_N == 1, "pos", "neg")) %>% 
  filter(time %in% 4:5) %>% 
  mutate(Timepoint = factor(time, c(4, 5),
                            c("T4", "T5")))


## Figure 2 ----
## Evolution of anti-spike IgG MFI ratios between T4 and T5 grouped by serology and exposure status
p_mfi_T4_T5_overall <- long_data %>%  
  mutate(cross_cat_4 = factor(cross_cat_4, c("4_hybrid","4_vacc","4_inf","4_neg"),
                                    c("T4 Hybrid","T4 Vaccinated","T4 Infected","T4 Negative"))) %>%
  mutate(cross_cat_5 = factor(cross_cat_5, c("5_hybrid","5_vacc","5_inf","5_neg"),
                                     c("T5 Hybrid","T5 Vaccinated","T5 Infected","T5 Negative"))) %>%
  filter(cross_cat_5 != "T5 Negative") %>%
  filter(!is.na(cross_cat_4)) %>% 
  mutate(Anti_N_IgG = ifelse(seropos_N == 1, "pos", "neg")) %>% 
  mutate(chuv_igg_ratio = ifelse(chuv_igg_ratio<1,1,chuv_igg_ratio)) %>% 
  filter(time %in% 4:5) %>%
  filter(!is.na(chuv_igg_ratio)) %>% 
  mutate(Timepoint = factor(time, c(4, 5),
                            c("T4", "T5"))) %>% 
  group_by(study_id) %>%
  ggplot(aes(Timepoint, chuv_igg_ratio)) +
  geom_violin(aes(fill = Timepoint), width = 0.6,  data =long_data_T4_T5 %>% 
                filter(!(cross_cat_4 == "T4 Negative" & time == 4))) +
  geom_boxplot(fill = "snow", outlier.shape = NA, width = 0.13) +
  geom_text(data = ns_overall, aes(x= 1, y =218, label = out), size = 2.7) +
  facet_grid(cross_cat_4 ~ cross_cat_5, switch = "y") +
  scale_fill_manual(name = "Timepoint", values = c("T4" = "#92c5de",
                                                   "T5" = "#f4a582"), label = c("T4 \n Nov/Dec 2021", "T5 \n Jun/Jul 2022"))+
  scale_x_discrete(labels = c("T4 \n Nov/Dec \n 2021","T5 \n Jun/Jul \n2022")) +
  scale_y_continuous(minor_breaks = NULL, limits = c(0, 220)) +
  labs(x= NULL, y= "Anti-S-IgG MFI ratio") + 
  theme_bw() +
  theme(
    legend.text = element_text(size = 7, colour = "black"),
    legend.title = element_text(face = "bold", size = 7),
    legend.key.size = unit(0.6,"cm"),
    legend.background = element_blank(),
    legend.position = c(0.85, 0.9),
    strip.text.y = element_text(angle = 0, size = 7, face = "bold"),
    strip.text.x = element_text(angle = 0, size = 7, face = "bold"),
    axis.title.y = element_text(size = 7),
    axis.text.y.left = element_text(size = 7, colour = "black"),
    axis.text.x = element_text(size= 7,  colour = "black"),
    panel.grid.major.x = element_blank(),
    panel.grid.major.y = element_line(size = .25)
  )+
  guides(fill = guide_legend(byrow = TRUE)) 

# Add alphabetical panel labels to plot
tag_facet_alph(p_mfi_T4_T5_overall)


# Save figure
ggsave("./Fig2.pdf", plot = tag_facet_alph(p_mfi_T4_T5_overall), 
       width = 8.8, height = 8.8, dpi = 300)


## Supplementary Figure 5 ----
## Evolution of anti-spike IgG (WHO measure) between T4 and T5 grouped by serology and exposure status
p_who_T4_T5 <- long_data %>%
  mutate(cross_cat_4 = factor(cross_cat_4, c("4_hybrid","4_vacc","4_inf","4_neg"),
                                    c("T4 Hybrid","T4 Vaccinated","T4 Infected","T4 Negative"))) %>%
  mutate(cross_cat_5 = factor(cross_cat_5, c("5_hybrid","5_vacc","5_inf","5_neg"),
                                     c("T5 Hybrid","T5 Vaccinated","T5 Infected","T5 Negative"))) %>% 
  filter(cross_cat_5 != "T5 Negative") %>% 
  filter(!is.na(cross_cat_4)) %>% 
  mutate(Anti_N_IgG = ifelse(seropos_N == 1, "pos", "neg")) %>% 
  mutate(chuv_igg_ratio_who = ifelse(chuv_igg_ratio_who<1,1,chuv_igg_ratio_who)) %>% 
  filter(time %in% 4:5) %>%
  filter(!is.na(chuv_igg_ratio)) %>%
  mutate(Timepoint = factor(time, c(4, 5),
                            c("T4", "T5"))) %>%
  group_by(study_id) %>%
  ggplot(aes(Timepoint, chuv_igg_ratio_who)) +
  # geom_violin(aes(fill = Timepoint), width = 0.6, data =long_data_T4_T5 %>% 
  #               filter(cross_cat_4 == "T4 Negative" & time == 4)) +
  geom_violin(aes(fill = Timepoint), width = 0.6,  data =long_data_T4_T5 %>% 
                filter(!(cross_cat_4 == "T4 Negative" & time == 4))) +
  geom_boxplot(fill = "snow", outlier.shape = NA, width = 0.13) +
  geom_text(data = ns_overall, aes(x= 1.05, y =11000, label = out), size = 2.7) +
  facet_grid(cross_cat_4 ~ cross_cat_5, switch = "y") +
  scale_fill_manual(name = "Timepoint", values = c("T4" = "#92c5de",
                                                   "T5" = "#f4a582"), label = c("T4 \n Nov/Dec 2021", "T5 \n Jun/Jul 2022"))+
  scale_x_discrete(labels = c("T4 \n Nov/Dec \n 2021","T5 \n Jun/Jul \n2022")) +
  labs(x= NULL, y= "Anti-S-IgG WHO measure (U/ml)") + 
  theme_bw() +
  theme(legend.text = element_text(size = 7, colour = "black"),
        legend.title = element_text(face = "bold", size = 7),
        legend.key.size = unit(0.6,"cm"),
        legend.background = element_blank(),
        legend.position = c(0.85, 0.9),
        strip.text.y = element_text(angle = 0, size = 7, face = "bold"),
        strip.text.x = element_text(angle = 0, size = 7, face = "bold"),
        axis.title.y = element_text(size = 7),
        axis.text.y.left = element_text(size = 7, colour = "black"),
        axis.text.x = element_text(size= 7,  colour = "black"),
        panel.grid.major.x = element_blank(),
        panel.grid.major.y = element_line(size = .25))+
  guides(fill = guide_legend(byrow = TRUE)) 

# Add alphabetical panel labels to the plot
tag_facet_alph(p_who_T4_T5)

# Save figure
ggsave("./FigS5.pdf", plot = tag_facet_alph(p_who_T4_T5), width = 8.8, height = 8.8, dpi = 300)


## Supplementary Figure 6 ----
## Stratify the evolution of MFI ratios by age

# Plot evolution of anti-S IgG MFI ratios for children < 12 years old
p_mfi_T4_T5_young <- long_data %>%
  mutate(change_age = ifelse(study_id %in% change_age, 1,0)) %>%  
  mutate(age_ekif_change = ifelse(age_ekif == "12-18" & change_age == 1, "5-11", age_ekif)) %>% 
  mutate(cross_cat_4 = factor(cross_cat_4, c("4_hybrid","4_vacc","4_inf","4_neg"),
                              c("T4 Hybrid","T4 Vaccinated","T4 Infected","T4 Negative"))) %>%
  mutate(cross_cat_5 = factor(cross_cat_5, c("5_hybrid","5_vacc","5_inf","5_neg"),
                              c("T5 Hybrid","T5 Vaccinated","T5 Infected","T5 Negative"))) %>% 
  filter(cross_cat_5 != "T5 Negative") %>% 
  filter(!is.na(cross_cat_4)) %>% 
  mutate(Anti_N_IgG = ifelse(seropos_N == 1, "pos", "neg")) %>% 
  mutate(chuv_igg_ratio = ifelse(chuv_igg_ratio<1,1,chuv_igg_ratio)) %>% 
  filter(time %in% 4:5) %>%
  filter(!is.na(chuv_igg_ratio)) %>%
  filter(age_ekif_change == "5-11") %>%
  mutate(Timepoint = factor(time, c(4, 5),
                            c("T4", "T5"))) %>% 
  group_by(study_id) %>%
  ggplot(aes(Timepoint, chuv_igg_ratio)) +
  geom_violin(aes(fill = Timepoint), width = 0.6,  data = long_data_T4_T5 %>%
                filter(age_ekif == "5-11") %>% 
                filter(!(cross_cat_4 == "T4 Negative" & time == 4))) +
  geom_boxplot(fill = "snow", outlier.shape = NA, width = 0.13) +
  geom_text(data = ns_young, aes(x= 1, y = 218, vjust = 0.5, label = out), size = 2.7) +
  facet_grid(cross_cat_4 ~ cross_cat_5, switch = "y") +
  scale_fill_manual(name = "Timepoint", values = c("T4" = "#92c5de",
                                                   "T5" = "#f4a582"), label = c("T4 \n Nov/Dec 2021", "T5 \n Jun/Jul 2022"))+
  scale_x_discrete(labels = c("T4 \n Nov/Dec \n 2021","T5 \n Jun/Jul \n2022")) +
  scale_y_continuous(minor_breaks = NULL, limits = c(0, 220)) +
  labs(x= NULL, y= "Anti-S-IgG MFI ratio") + 
  theme_bw() +
  theme(legend.text = element_text(size = 7, colour = "black"),
        legend.title = element_text(face = "bold", size = 7),
        legend.key.size = unit(0.6,"cm"),
        legend.background = element_blank(),
        legend.position = c(0.5, 0.8),
        strip.text.y = element_text(angle = 0, size = 7, face = "bold"),
        strip.text.x = element_text(angle = 0, size = 7, face = "bold"),
        axis.title.y = element_text(size = 7),
        axis.text.y.left = element_text(size = 7, colour = "black"),
        axis.text.x = element_text(size= 7,  colour = "black"),
        panel.grid.major.x = element_blank(),
        panel.grid.major.y = element_line(size = .25))+
  guides(fill = guide_legend(byrow = TRUE))

# Label panels alphabetically and show plot
tag_facet_alph(p_mfi_T4_T5_young, tag_pool = letters[7:26])

# Plot evolution of anti-spike IgG MFI ratios for children and adolescents >= 12 years old
p_mfi_T4_T5_old <- long_data %>%
  mutate(change_age = ifelse(study_id %in% change_age, 1,0)) %>%  
  mutate(age_ekif_change = ifelse(age_ekif == "12-18" & change_age == 1, "5-11", age_ekif)) %>%
  mutate(cross_cat_4 = factor(cross_cat_4, c("4_hybrid","4_vacc","4_inf","4_neg"),
                              c("T4 Hybrid","T4 Vaccinated","T4 Infected","T4 Negative"))) %>%
  mutate(cross_cat_5 = factor(cross_cat_5, c("5_hybrid","5_vacc","5_inf","5_neg"),
                              c("T5 Hybrid","T5 Vaccinated","T5 Infected","T5 Negative"))) %>% 
  filter(cross_cat_5 != "T5 Negative") %>% 
  filter(!is.na(cross_cat_4)) %>% 
  mutate(Anti_N_IgG = ifelse(seropos_N == 1, "pos", "neg")) %>% 
  mutate(chuv_igg_ratio = ifelse(chuv_igg_ratio<1,1,chuv_igg_ratio)) %>% 
  filter(time %in% 4:5) %>%
  filter(!is.na(chuv_igg_ratio)) %>%
  filter(age_ekif_change == "12-18") %>% 
  mutate(Timepoint = factor(time, c(4, 5),
                            c("T4", "T5"))) %>% 
  group_by(study_id) %>%
  ggplot(aes(Timepoint, chuv_igg_ratio)) +
  geom_violin(aes(fill = Timepoint), width = 0.6,  data = long_data_T4_T5 %>% 
                filter(age_ekif == "12-18") %>% 
                filter(!(cross_cat_4 == "T4 Negative" & time == 4))) +
  geom_boxplot(fill = "snow", outlier.shape = NA, width = 0.13) +
  geom_text(data = ns_old, aes(x= 1, y =218, label = out), size =2.7) +
  facet_grid(cross_cat_4 ~ cross_cat_5, switch = "y") +
  scale_fill_manual(name = "Timepoint", values = c("T4" = "#92c5de",
                                                   "T5" = "#f4a582"), label = c("T4 \n Nov/Dec 2021", "T5 \n Jun/Jul 2022"))+
  scale_x_discrete(labels = c("T4 \n Nov/Dec \n 2021","T5 \n Jun/Jul \n2022")) +
  scale_y_continuous(minor_breaks = NULL, limits = c(0, 220)) +
  labs(x= NULL, y= "Anti-S-IgG MFI ratio") + 
  theme_bw() +
  theme(legend.text = element_text(size = 7, colour = "black"),
        legend.title = element_text(face = "bold", size = 7),
        legend.key.size = unit(0.6,"cm"),
        legend.background = element_blank(),
        legend.position = c(0.85, 0.9),
        strip.text.y = element_text(angle = 0, size = 7, face = "bold"),
        strip.text.x = element_text(angle = 0, size = 7, face = "bold"),
        axis.title.y = element_text(size = 7),
        axis.text.y.left = element_text(size = 7, colour = "black"),
        axis.text.x = element_text(size= 7,  colour = "black"),
        panel.grid.major.x = element_blank(),
        panel.grid.major.y = element_line(size = .25))+
  guides(fill = guide_legend(byrow = TRUE))

# Label panels alphabetically and show plot
tag_facet_alph(p_mfi_T4_T5_old)


# Label the facets alphabetically, label the plots and combine into figure
p_mfi_T4_T5_age_combined <-  plot_grid(
  plot_grid(
    NULL, tag_facet_alph(p_mfi_T4_T5_young, tag_pool = letters[7:26]), 
    rel_heights = c(0.8, 0.98), nrow = 2, labels = c("", "a")
  ), tag_facet_alph(p_mfi_T4_T5_old), ncol = 2, axis = "lb", labels = c("", "b")
)

# Save figure
ggsave("./FigS6ab.pdf", plot = p_mfi_T4_T5_age_combined, 
       width = 18, height = 9, dpi = 300)


# Plot evolution of anti-spike IgG (WHO measure) for children < 12 years old
p_who_T4_T5_young <- long_data %>%
  mutate(change_age = ifelse(study_id %in% change_age, 1,0)) %>%  
  mutate(age_ekif_change = ifelse(age_ekif == "12-18" & change_age == 1, "5-11", age_ekif)) %>% 
  mutate(cross_cat_4 = factor(cross_cat_4, c("4_hybrid","4_vacc","4_inf","4_neg"),
                              c("T4 Hybrid","T4 Vaccinated","T4 Infected","T4 Negative"))) %>%
  mutate(cross_cat_5 = factor(cross_cat_5, c("5_hybrid","5_vacc","5_inf","5_neg"),
                              c("T5 Hybrid","T5 Vaccinated","T5 Infected","T5 Negative"))) %>% 
  filter(cross_cat_5 != "T5 Negative") %>% 
  filter(!is.na(cross_cat_4)) %>% 
  mutate(Anti_N_IgG = ifelse(seropos_N == 1, "pos", "neg")) %>% 
  mutate(chuv_igg_ratio_who = ifelse(chuv_igg_ratio_who<1,1,chuv_igg_ratio_who)) %>% 
  filter(time %in% 4:5) %>%
  filter(!is.na(chuv_igg_ratio)) %>%
  filter(age_ekif_change == "5-11") %>%
  mutate(Timepoint = factor(time, c(4, 5),
                            c("T4", "T5"))) %>% 
  group_by(study_id) %>%
  ggplot(aes(Timepoint, chuv_igg_ratio_who)) +
  geom_violin(aes(fill = Timepoint), width = 0.6,  data =long_data_T4_T5 %>%
                filter(age_ekif == "5-11") %>% 
                filter(!(cross_cat_4 == "T4 Negative" & time == 4))) +
  geom_boxplot(fill = "snow", outlier.shape = NA, width = 0.13) +
  geom_text(data = ns_young, aes(x= 1, y =11000, vjust = 0.5, label = out), size = 2.7) +
  facet_grid(cross_cat_4 ~ cross_cat_5, switch = "y") +
  scale_fill_manual(name = "Timepoint", values = c("T4" = "#92c5de",
                                                   "T5" = "#f4a582"), label = c("T4 \n Nov/Dec 2021", "T5 \n Jun/Jul 2022"))+
  scale_x_discrete(labels = c("T4 \n Nov/Dec \n 2021","T5 \n Jun/Jul \n2022")) +
  scale_y_continuous(minor_breaks = NULL) +
  labs(x= NULL, y=  "Anti-S-IgG WHO measure (U/ml)") + 
  theme_bw() +
  theme(legend.text = element_text(size = 7, colour = "black"),
        legend.title = element_text(face = "bold", size = 7),
        legend.key.size = unit(0.6,"cm"),
        legend.background = element_blank(),
        legend.position = c(0.5, 0.8),
        strip.text.y = element_text(angle = 0, size = 7, face = "bold"),
        strip.text.x = element_text(angle = 0, size = 7, face = "bold"),
        axis.title.y = element_text(size = 7),
        axis.text.y.left = element_text(size = 7, colour = "black"),
        axis.text.x = element_text(size= 7,  colour = "black"),
        panel.grid.major.x = element_blank(),
        panel.grid.major.y = element_line(size = .25))+
  guides(fill = guide_legend(byrow = TRUE))

# Label panels alphabetically and show plot
tag_facet_alph(p_who_T4_T5_young, tag_pool = letters[7:26])


# Plot evolution of anti-spike IgG (WHO measure) for children and adolescents >= 12 years old
p_who_T4_T5_old <- long_data %>%
  mutate(change_age = ifelse(study_id %in% change_age, 1,0)) %>%  
  mutate(age_ekif_change = ifelse(age_ekif == "12-18" & change_age == 1, "5-11", age_ekif)) %>%
  mutate(cross_cat_4 = factor(cross_cat_4, c("4_hybrid","4_vacc","4_inf","4_neg"),
                              c("T4 Hybrid","T4 Vaccinated","T4 Infected","T4 Negative"))) %>%
  mutate(cross_cat_5 = factor(cross_cat_5, c("5_hybrid","5_vacc","5_inf","5_neg"),
                              c("T5 Hybrid","T5 Vaccinated","T5 Infected","T5 Negative"))) %>% 
  filter(cross_cat_5 != "T5 Negative") %>% 
  filter(!is.na(cross_cat_4)) %>% 
  mutate(Anti_N_IgG = ifelse(seropos_N == 1, "pos", "neg")) %>% 
  mutate(chuv_igg_ratio_who = ifelse(chuv_igg_ratio_who<1,1,chuv_igg_ratio_who)) %>% 
  filter(time %in% 4:5) %>%
  filter(!is.na(chuv_igg_ratio)) %>%
  filter(age_ekif_change == "12-18") %>% 
  mutate(Timepoint = factor(time, c(4, 5),
                            c("T4", "T5"))) %>% 
  group_by(study_id) %>%
  ggplot(aes(Timepoint, chuv_igg_ratio_who)) +
  geom_violin(aes(fill = Timepoint), width = 0.6,  data =long_data_T4_T5 %>% 
                filter(age_ekif == "12-18") %>% 
                filter(!(cross_cat_4 == "T4 Negative" & time == 4))) +
  geom_boxplot(fill = "snow", outlier.shape = NA, width = 0.13) +
  geom_text(data = ns_old, aes(x= 1, y =11000, label = out), size = 2.7) +
  facet_grid(cross_cat_4 ~ cross_cat_5, switch = "y") +
  scale_fill_manual(name = "Timepoint", values = c("T4" = "#92c5de",
                                                   "T5" = "#f4a582"), label = c("T4 \n Nov/Dec 2021", "T5 \n Jun/Jul 2022"))+
  scale_x_discrete(labels = c("T4 \n Nov/Dec \n 2021","T5 \n Jun/Jul \n2022")) +
  scale_y_continuous(minor_breaks = NULL) +
  labs(x= NULL, y= "Anti-S-IgG WHO measure (U/ml)") + 
  theme_bw() +
  theme(legend.text = element_text(size = 7, colour = "black"),
        legend.title = element_text(face = "bold", size = 7),
        legend.key.size = unit(0.6,"cm"),
        legend.background = element_blank(),
        legend.position = c(0.85, 0.9),
        strip.text.y = element_text(angle = 0, size = 7, face = "bold"),
        strip.text.x = element_text(angle = 0, size = 7, face = "bold"),
        axis.title.y = element_text(size = 7),
        axis.text.y.left = element_text(size = 7, colour = "black"),
        axis.text.x = element_text(size= 7,  colour = "black"),
        panel.grid.major.x = element_blank(),
        panel.grid.major.y = element_line(size = .25))+
  guides(fill = guide_legend(byrow = TRUE))

# Label panels alphabetically and show plot
tag_facet_alph(p_who_T4_T5_old)


# Label the facets alphabetically, label the plots and combine into figure
p_who_T4_T5_age_combined <-  plot_grid(
  plot_grid(
    NULL, tag_facet_alph(p_who_T4_T5_young, tag_pool = letters[7:26]), 
    rel_heights = c(0.8, 0.98), nrow = 2, labels = c("", "c")
  ), tag_facet_alph(p_who_T4_T5_old), ncol = 2, axis = "lb", labels = c("", "d")
)

p_who_T4_T5_age_combined

# Save figures
ggsave("./FigS6cd.pdf", plot = p_who_T4_T5_age_combined, width = 18, height = 9, dpi = 300)


# Combine all figures
p_mfi_T4_T5_age_combined / p_who_T4_T5_age_combined


# Save figures
ggsave("./FigS6abcd.pdf", plot = p_mfi_T4_T5_age_combined / p_who_T4_T5_age_combined, width = 18, height = 18, dpi = 300)


## Supplementary Table 5 ----
## Table just for hybrid, vacc and infected at T5: MFI ratio or WHO measure and IC50 for each serology group


# Subtable with neutralising activity (IC50) at T5
table_nab_T5 <- long_data %>%
  mutate(cross_cat_4 = factor(cross_cat_4, c("4_hybrid","4_vacc","4_inf","4_neg"),
                              c("T4 Hybrid","T4 Vaccinated","T4 Infected","T4 Negative"))) %>%
  mutate(cross_cat_5 = factor(cross_cat_5, c("5_hybrid","5_vacc","5_inf","5_neg"),
                              c("T5 Hybrid","T5 Vaccinated","T5 Infected","T5 Negative"))) %>%  
  filter(!is.na(cross_cat_4)) %>% 
  pivot_longer(chuv_nab_wt:chuv_nab_omikron,
               names_pattern = "chuv_nab_(.*)", 
               names_to = c("variant")) %>%
  filter(variant %in% c("wt", "delta", "omikron")) %>% 
  mutate(variant = factor(variant, c("wt","delta","omikron"),
                          c("Wildtype","Delta","Omicron BA.1"))) %>%  
  mutate(pos_neg_nab = ifelse(value >= 50, 1, 0)) %>% 
  filter(time == 5) %>%
  filter(!is.na(chuv_igg_ratio)) %>%
  group_by(time, variant, cross_cat_5) %>% 
  summarise(
    n = n(),
    n_pos = sum(pos_neg_nab, na.rm = T),
    pct = round(n_pos/n*100,1),
    wilson_ci = get_wilson_ci(n_pos, n),
    pct_ci = paste(pct, "% ", wilson_ci),
    median = median(value, na.rm = TRUE), 
    q25 = quantile(value, probs = .25, na.rm = TRUE), 
    q75 = quantile(value, probs = .75, na.rm = TRUE)
  )%>% 
  mutate(out = paste(round(median,1), " (" , round(q25, 1), "-",round(q75,1), ")", sep = "")) %>% 
  select(time,n, variant, cross_cat_5, out, pct_ci) %>% 
  pivot_wider(names_from = variant,
              values_from = c("out", "pct_ci"))
print(table_nab_T5)


## Supplementary Table 5a:
# Subtable with median (IQR) MFI ratio for each group
table_mfi_T5 <- long_data %>%
  mutate(cross_cat_4 = factor(cross_cat_4, c("4_hybrid","4_vacc","4_inf","4_neg"),
                                    c("T4 Hybrid","T4 Vaccinated","T4 Infected","T4 Negative"))) %>%
  mutate(cross_cat_5 = factor(cross_cat_5, c("5_hybrid","5_vacc","5_inf","5_neg"),
                                     c("T5 Hybrid","T5 Vaccinated","T5 Infected","T5 Negative"))) %>% 
  filter(cross_cat_5 != "T5 Negative") %>% 
  filter(!is.na(cross_cat_4)) %>% 
  mutate(Anti_N_IgG = ifelse(seropos_N == 1, "pos", "neg")) %>%
  mutate(chuv_igg_ratio = ifelse(chuv_igg_ratio<1,1,chuv_igg_ratio)) %>% 
  filter(time == 5) %>%
  filter(!is.na(chuv_igg_ratio)) %>%
  mutate(Timepoint = factor(time, c(4, 5),
                            c("T4", "T5"))) %>% 
  group_by(cross_cat_5) %>% 
  summarize(
    n= n(),
    min = min(chuv_igg_ratio),
    p25 = quantile(chuv_igg_ratio, prob = 0.25),
    p50 = median(chuv_igg_ratio),
    p75 = quantile(chuv_igg_ratio, prob = 0.75),
    max = max(chuv_igg_ratio)
  ) %>% 
  mutate(out = paste(round(p50,1), " (" ,round(p25, 1), "-",round(p75,1), ")", sep = "")) %>% 
  select(n, cross_cat_5, out)
print(table_mfi_T5)

# Combine to Supplementary Table 5a
table_mfi_nab_T5 <- left_join(table_mfi_T5, table_nab_T5)
print(table_mfi_nab_T5)

# Save table
write.xlsx(table_mfi_nab_T5, "./TabS5a.xlsx",overwrite = T)


## Supplementary Table 5b:
# Subtable with median (IQR) WHO measure for each group
table_who_T5 <- long_data %>%
  mutate(cross_cat_4 = factor(cross_cat_4, c("4_hybrid","4_vacc","4_inf","4_neg"),
                              c("T4 Hybrid","T4 Vaccinated","T4 Infected","T4 Negative"))) %>%
  mutate(cross_cat_5 = factor(cross_cat_5, c("5_hybrid","5_vacc","5_inf","5_neg"),
                              c("T5 Hybrid","T5 Vaccinated","T5 Infected","T5 Negative"))) %>% 
  filter(cross_cat_5 != "T5 Negative") %>% 
  filter(!is.na(cross_cat_4)) %>% 
  mutate(Anti_N_IgG = ifelse(seropos_N == 1, "pos", "neg")) %>%
  mutate(chuv_igg_ratio_who = ifelse(chuv_igg_ratio_who<1,1,chuv_igg_ratio_who)) %>% 
  filter(time == 5) %>%
  filter(!is.na(chuv_igg_ratio)) %>%
  mutate(Timepoint = factor(time, c(4, 5),
                            c("T4", "T5"))) %>% 
  group_by(cross_cat_5) %>% 
  summarize(
    n= n(),
    min = min(chuv_igg_ratio_who),
    p25 = quantile(chuv_igg_ratio_who, prob = 0.25),
    p50 = median(chuv_igg_ratio_who),
    p75 = quantile(chuv_igg_ratio_who, prob = 0.75),
    max = max(chuv_igg_ratio_who)
  ) %>% 
  mutate(out = paste(round(p50,1), " (" ,round(p25, 1), "-",round(p75,1), ")", sep = "")) %>% 
  select(n, cross_cat_5, out)
print(table_who_T5)

# Combine to Supplementary Table 5b
table_who_nab_T5 <- left_join(table_who_T5, table_nab_T5)
print(table_who_nab_T5)

# Save table
 write.xlsx(table_who_nab_T5, "./TabS5b.xlsx",overwrite = T)


## Supplementary Table 6 ----
## Table for all serology group combinations in T4 and T5: MFI ratios or WHO measure and CI

## Supplementary Table 6a:
# Subtable using MFI ratio
table_mfi_T4_T5_overall <- long_data %>%
  mutate(cross_cat_4 = factor(cross_cat_4, c("4_hybrid","4_vacc","4_inf","4_neg"),
                                    c("T4 Hybrid","T4 Vaccinated","T4 Infected","T4 Negative"))) %>%
  mutate(cross_cat_5 = factor(cross_cat_5, c("5_hybrid","5_vacc","5_inf","5_neg"),
                                     c("T5 Hybrid","T5 Vaccinated","T5 Infected","T5 Negative"))) %>% 
  filter(cross_cat_5 != "T5 Negative") %>% 
  filter(!is.na(cross_cat_4)) %>% 
  mutate(Anti_N_IgG = ifelse(seropos_N == 1, "pos", "neg")) %>% 
  mutate(chuv_igg_ratio = ifelse(chuv_igg_ratio<1,1,chuv_igg_ratio)) %>% 
  filter(time %in% 4:5) %>%
  filter(!is.na(chuv_igg_ratio)) %>%
  mutate(Timepoint = factor(time, c(4, 5),
                            c("T4", "T5"))) %>% 
  group_by(time, cross_cat_4, cross_cat_5) %>% 
  summarize(n= n(),
            min = min(chuv_igg_ratio),
            p25 = quantile(chuv_igg_ratio, prob = 0.25),
            p50 = median(chuv_igg_ratio),
            p75 = quantile(chuv_igg_ratio, prob = 0.75),
            max = max(chuv_igg_ratio)) %>% 
  mutate(out = paste(round(p50,1), " (" ,round(p25, 1), "-",round(p75,1), ")", sep = "")) %>% 
  select(n, time, cross_cat_4, cross_cat_5, out) %>% 
  pivot_wider(names_from = time,
              values_from = out)
print(table_mfi_T4_T5_overall)

# Save Table
write.xlsx(table_mfi_T4_T5_overall, "./TabS6a.xlsx", overwrite = T)


## Supplementary Table 6b:
# Subtable using WHO measure
table_who_T4_T5_overall <- long_data %>%
  mutate(cross_cat_4 = factor(cross_cat_4, c("4_hybrid","4_vacc","4_inf","4_neg"),
                                    c("T4 Hybrid","T4 Vaccinated","T4 Infected","T4 Negative"))) %>%
  mutate(cross_cat_5 = factor(cross_cat_5, c("5_hybrid","5_vacc","5_inf","5_neg"),
                                     c("T5 Hybrid","T5 Vaccinated","T5 Infected","T5 Negative"))) %>% 
  filter(cross_cat_5 != "T5 Negative") %>% 
  filter(!is.na(cross_cat_4)) %>% 
  mutate(Anti_N_IgG = ifelse(seropos_N == 1, "pos", "neg")) %>% 
  mutate(chuv_igg_ratio_who = ifelse(chuv_igg_ratio_who<1,1,chuv_igg_ratio_who)) %>% 
  filter(time %in% 4:5) %>%
  filter(!is.na(chuv_igg_ratio)) %>%
  mutate(Timepoint = factor(time, c(4, 5),
                            c("T4", "T5"))) %>% 
  group_by(time, cross_cat_4, cross_cat_5) %>% 
  summarize(n= n(),
            min = min(chuv_igg_ratio_who),
            p25 = quantile(chuv_igg_ratio_who, prob = 0.25),
            p50 = median(chuv_igg_ratio_who),
            p75 = quantile(chuv_igg_ratio_who, prob = 0.75),
            max = max(chuv_igg_ratio_who)) %>% 
  mutate(out = paste(round(p50,1), " (" ,round(p25, 1), "-",round(p75,1), ")", sep = "")) %>% 
  select(n, time, cross_cat_4, cross_cat_5, out) %>% 
  pivot_wider(names_from = time,
              values_from = out)
print(table_who_T4_T5_overall)


# Save table
write.xlsx(table_who_T4_T5_overall, "./TabS6b.xlsx", overwrite = T)


## Supplementary Table 7 ----
## Proportion of children and adolescents with reinfections between T4 and T5 stratified by age


## Supplementary Table 7a:
## MFI ratio
# Younger than 12 years old
table_mfi_T4_T5_young <- long_data %>%
  mutate(change_age = ifelse(study_id %in% change_age, 1,0)) %>%  
  mutate(age_ekif_change = ifelse(age_ekif == "12-18" & change_age == 1, "5-11", age_ekif)) %>% 
  mutate(cross_cat_4 = factor(cross_cat_4, c("4_hybrid","4_vacc","4_inf","4_neg"),
                              c("T4 Hybrid","T4 Vaccinated","T4 Infected","T4 Negative"))) %>%
  mutate(cross_cat_5 = factor(cross_cat_5, c("5_hybrid","5_vacc","5_inf","5_neg"),
                              c("T5 Hybrid","T5 Vaccinated","T5 Infected","T5 Negative"))) %>% 
  filter(cross_cat_5 != "T5 Negative") %>% 
  filter(!is.na(cross_cat_4)) %>% 
  mutate(Anti_N_IgG = ifelse(seropos_N == 1, "pos", "neg")) %>% 
  mutate(chuv_igg_ratio = ifelse(chuv_igg_ratio<1,1,chuv_igg_ratio)) %>% 
  filter(time %in% 4:5) %>%
  filter(!is.na(chuv_igg_ratio)) %>%
  mutate(change_age = ifelse(study_id %in% change_age, 1,0)) %>%  
  filter(age_ekif_change == "5-11") %>% 
  mutate(Timepoint = factor(time, c(4, 5),
                            c("T4", "T5"))) %>% 
  group_by(time, cross_cat_4, cross_cat_5, change_age) %>% 
  summarize(n= n(),
            min = min(chuv_igg_ratio),
            p25 = quantile(chuv_igg_ratio, prob = 0.25),
            p50 = median(chuv_igg_ratio),
            p75 = quantile(chuv_igg_ratio, prob = 0.75),
            max = max(chuv_igg_ratio)) %>% 
  mutate(out = paste(round(p50,1), " (" ,round(p25, 1), "-",round(p75,1), ")", sep = "")) %>% 
  select(n, time, cross_cat_4, cross_cat_5, out) %>% 
  pivot_wider(names_from = time,
              values_from = out)
print(table_mfi_T4_T5_young)

# Save table
write.xlsx(table_mfi_T4_T5_young, "./TabS7a.xlsx", overwrite = T)

## Supplementary Table 7b:
## MFI ratio
# At least 12 years old
table_mfi_T4_T5_old <- long_data %>%
  mutate(change_age = ifelse(study_id %in% change_age, 1,0)) %>%  
  mutate(age_ekif_change = ifelse(age_ekif == "12-18" & change_age == 1, "5-11", age_ekif)) %>%
  mutate(cross_cat_4 = factor(cross_cat_4, c("4_hybrid","4_vacc","4_inf","4_neg"),
                              c("T4 Hybrid","T4 Vaccinated","T4 Infected","T4 Negative"))) %>%
  mutate(cross_cat_5 = factor(cross_cat_5, c("5_hybrid","5_vacc","5_inf","5_neg"),
                              c("T5 Hybrid","T5 Vaccinated","T5 Infected","T5 Negative"))) %>% 
  filter(cross_cat_5 != "T5 Negative") %>% 
  filter(!is.na(cross_cat_4)) %>% 
  mutate(Anti_N_IgG = ifelse(seropos_N == 1, "pos", "neg")) %>% 
  mutate(chuv_igg_ratio = ifelse(chuv_igg_ratio<1,1,chuv_igg_ratio)) %>% 
  filter(time %in% 4:5) %>%
  filter(!is.na(chuv_igg_ratio)) %>%
  mutate(change_age = ifelse(study_id %in% change_age, 1,0)) %>%  
  filter(age_ekif_change == "12-18") %>% 
  mutate(Timepoint = factor(time, c(4, 5),
                            c("T4", "T5"))) %>% 
  group_by(time, cross_cat_4, cross_cat_5) %>% 
  summarize(n= n(),
            min = min(chuv_igg_ratio),
            p25 = quantile(chuv_igg_ratio, prob = 0.25),
            p50 = median(chuv_igg_ratio),
            p75 = quantile(chuv_igg_ratio, prob = 0.75),
            max = max(chuv_igg_ratio)) %>% 
  mutate(out = paste(round(p50,1), " (" ,round(p25, 1), "-",round(p75,1), ")", sep = "")) %>% 
  select(n, time, cross_cat_4, cross_cat_5, out) %>% 
  pivot_wider(names_from = time,
              values_from = out)
print(table_mfi_T4_T5_old)

# Save table
write.xlsx(table_mfi_T4_T5_old, "./TabS7b.xlsx", overwrite = T)


## Supplementary Table 7c
## WHO measure:
# Less than 12 years old
table_who_T4_T5_young <- long_data %>%
  mutate(change_age = ifelse(study_id %in% change_age, 1,0)) %>%  
  mutate(age_ekif_change = ifelse(age_ekif == "12-18" & change_age == 1, "5-11", age_ekif)) %>% 
  mutate(cross_cat_4 = factor(cross_cat_4, c("4_hybrid","4_vacc","4_inf","4_neg"),
                              c("T4 Hybrid","T4 Vaccinated","T4 Infected","T4 Negative"))) %>%
  mutate(cross_cat_5 = factor(cross_cat_5, c("5_hybrid","5_vacc","5_inf","5_neg"),
                              c("T5 Hybrid","T5 Vaccinated","T5 Infected","T5 Negative"))) %>% 
  filter(cross_cat_5 != "T5 Negative") %>% 
  filter(!is.na(cross_cat_4)) %>% 
  mutate(Anti_N_IgG = ifelse(seropos_N == 1, "pos", "neg")) %>% 
  mutate(chuv_igg_ratio_who = ifelse(chuv_igg_ratio_who<1,1,chuv_igg_ratio_who)) %>% 
  filter(time %in% 4:5) %>%
  filter(!is.na(chuv_igg_ratio)) %>%
  mutate(change_age = ifelse(study_id %in% change_age, 1,0)) %>%  
  filter(age_ekif_change == "5-11") %>% 
  mutate(Timepoint = factor(time, c(4, 5),
                            c("T4", "T5"))) %>% 
  group_by(time, cross_cat_4, cross_cat_5, change_age) %>% 
  summarize(n= n(),
            min = min(chuv_igg_ratio_who),
            p25 = quantile(chuv_igg_ratio_who, prob = 0.25),
            p50 = median(chuv_igg_ratio_who),
            p75 = quantile(chuv_igg_ratio_who, prob = 0.75),
            max = max(chuv_igg_ratio_who)) %>% 
  mutate(out = paste(round(p50,1), " (" ,round(p25, 1), "-",round(p75,1), ")", sep = "")) %>% 
  select(n, time, cross_cat_4, cross_cat_5, out) %>% 
  pivot_wider(names_from = time,
              values_from = out)
print(table_who_T4_T5_young)

# Save table
write.xlsx(table_who_T4_T5_young, "./TabS7c.xlsx", overwrite = T)

## Supplementary Table 7d
## WHO measure:
# At least 12 years old
table_who_T4_T5_old <- long_data %>%
  mutate(change_age = ifelse(study_id %in% change_age, 1,0)) %>%  
  mutate(age_ekif_change = ifelse(age_ekif == "12-18" & change_age == 1, "5-11", age_ekif)) %>%
  mutate(cross_cat_4 = factor(cross_cat_4, c("4_hybrid","4_vacc","4_inf","4_neg"),
                              c("T4 Hybrid","T4 Vaccinated","T4 Infected","T4 Negative"))) %>%
  mutate(cross_cat_5 = factor(cross_cat_5, c("5_hybrid","5_vacc","5_inf","5_neg"),
                              c("T5 Hybrid","T5 Vaccinated","T5 Infected","T5 Negative"))) %>% 
  filter(cross_cat_5 != "T5 Negative") %>% 
  filter(!is.na(cross_cat_4)) %>% 
  mutate(Anti_N_IgG = ifelse(seropos_N == 1, "pos", "neg")) %>% 
  mutate(chuv_igg_ratio_who = ifelse(chuv_igg_ratio_who<1,1,chuv_igg_ratio_who)) %>% 
  filter(time %in% 4:5) %>%
  filter(!is.na(chuv_igg_ratio)) %>%
  mutate(change_age = ifelse(study_id %in% change_age, 1,0)) %>%  
  filter(age_ekif_change == "12-18") %>% 
  mutate(Timepoint = factor(time, c(4, 5),
                            c("T4", "T5"))) %>% 
  group_by(time, cross_cat_4, cross_cat_5) %>% 
  summarize(n= n(),
            min = min(chuv_igg_ratio_who),
            p25 = quantile(chuv_igg_ratio_who, prob = 0.25),
            p50 = median(chuv_igg_ratio_who),
            p75 = quantile(chuv_igg_ratio_who, prob = 0.75),
            max = max(chuv_igg_ratio_who)) %>% 
  mutate(out = paste(round(p50,1), " (" ,round(p25, 1), "-",round(p75,1), ")", sep = "")) %>% 
  select(n, time, cross_cat_4, cross_cat_5, out) %>% 
  pivot_wider(names_from = time,
              values_from = out)
print(table_who_T4_T5_old)

# Save table
write.xlsx(table_who_T4_T5_old, "./TabS7d.xlsx", overwrite = T)


## Supplementary Table 8 ----
## Proportion of children and adolescents with reinfections between T4 and T5

# Create dataset with variables that indicate an increase in MFI ratio of at least 15%, 25% or 35%
increase <- data %>%
  filter(!is.na(chuv_igg_ratio)) %>%
  filter(!(seropos_S == 0 & time == 4)) %>%
  select(study_id, time, chuv_igg_ratio, IgN, vacc_history) %>%
  pivot_wider(names_from = time,
              values_from = chuv_igg_ratio:IgN) %>%
  mutate(diff_chuv_ratio = chuv_igg_ratio_5 - chuv_igg_ratio_4) %>%
  filter(!is.na(diff_chuv_ratio)) %>%
  mutate(incr_titer_25 = case_when(
    diff_chuv_ratio >= chuv_igg_ratio_4 * 0.25 ~ "more than 25%",
    diff_chuv_ratio < chuv_igg_ratio_4 * 0.25 ~ "less than 25%"),
    
    incr_titer_15 = case_when(
      diff_chuv_ratio >= chuv_igg_ratio_4 * 0.15 ~ "more than 15%",
      diff_chuv_ratio < chuv_igg_ratio_4 * 0.15 ~ "less than 15%"),
    
    incr_titer_35 = case_when( 
      diff_chuv_ratio >= chuv_igg_ratio_4 * 0.35 ~ "more than 35%",
      diff_chuv_ratio < chuv_igg_ratio_4 * 0.35 ~ "less than 35%"))


## Supplementary Table 8a:
## Reinfections table using 25% threshold for increase
table_reinfect_T4_T5_25 <- increase %>% 
  group_by(vacc_history, incr_titer_25, IgN_5) %>%
  summarise(n=n()) %>% 
  ungroup() %>% 
  group_by(vacc_history) %>% 
  summarise(n=n,
            incr_titer_25=incr_titer_25,
            IgN_5=IgN_5,
            pct= round(n/sum(n) * 100, 1),
            group_n = sum(n))
print(table_reinfect_T4_T5_25)

# Save table
write.xlsx(table_reinfect_T4_T5_25, "./TabS8a.xlsx", overwrite = T)

## Supplementary Table 8b:
# Sensitivity Analysis using 15% threshold for increase
table_reinfect_T4_T5_15 <- increase %>% 
  group_by(vacc_history, incr_titer_15, IgN_5) %>%
  summarise(n=n()) %>% 
  ungroup() %>% 
  group_by(vacc_history) %>% 
  summarise(n=n,
            incr_titer_15=incr_titer_15,
            IgN_5=IgN_5,
            pct=round(n/sum(n)*100,1),
            group_n = sum(n))
print(table_reinfect_T4_T5_15)

# Save table
write.xlsx(table_reinfect_T4_T5_15, "./TabS8b.xlsx", overwrite = T)


## Supplementary Table 8c:
# Sensitivity Analysis using 35% threshold for increase
table_reinfect_T4_T5_35 <- increase %>% 
  group_by(vacc_history, incr_titer_35, IgN_5) %>%
  summarise(n=n()) %>% 
  ungroup() %>% 
  group_by(vacc_history) %>% 
  summarise(n=n,
            incr_titer_35=incr_titer_35,
            IgN_5=IgN_5,
            pct=round(n/sum(n) * 100,1),
            group_n = sum(n))
print(table_reinfect_T4_T5_35)

# Save table
write.xlsx(table_reinfect_T4_T5_35, "./TabS8c.xlsx", overwrite = T)


# Evolution Neutralising Antibodies ---------------------------------------

## Figure 3 ----
## Evolution of IC50 by serology group and exposure status
p_nab_T4_T5_overall <- long_data %>%
  mutate(cross_cat_4 = factor(cross_cat_4, c("4_hybrid","4_vacc","4_inf","4_neg"),
                                    c("T4 Hybrid","T4 Vaccinated","T4 Infected","T4 Negative"))) %>%
  mutate(cross_cat_5 = factor(cross_cat_5, c("5_hybrid","5_vacc","5_inf","5_neg"),
                                     c("T5 Hybrid","T5 Vaccinated","T5 Infected","T5 Negative"))) %>%   
  filter(cross_cat_5 != "T5 Negative") %>% 
  filter(!is.na(cross_cat_4)) %>% 
  pivot_longer(chuv_nab_wt:chuv_nab_omikron,
               names_pattern = "chuv_nab_(.*)", 
               names_to = c("variant")) %>%
  filter(variant %in% c("wt", "delta", "omikron")) %>% 
  mutate(variant = factor(variant, c("wt","delta","omikron"),
                          c("anti-Wildtype","anti-Delta","anti-Omicron BA.1"))) %>%  
  mutate(pos_neg_nab = ifelse(value >= 50, "pos", "neg")) %>% 
  filter(time %in% 4:5) %>%
  filter(!is.na(chuv_igg_ratio)) %>%
  group_by(study_id) %>%
  mutate(Timepoint = factor(time),
         Timepoint = case_when(Timepoint == 4 ~ "T4",
                               Timepoint == 5 ~ "T5")) %>% 
  ggplot(aes(Timepoint, value)) +
  geom_violin(aes(fill = variant), position = position_dodge(0.9))+
  geom_boxplot(outlier.shape = NA, aes(group = interaction(time, variant)), width = 0.2, position = position_dodge(0.9)) +
  geom_text(data = ns_overall, aes(x= 2, y= 0.16, label = out), size = 2.7)+
  facet_grid(cross_cat_4 ~ cross_cat_5, switch = "y") +
  xlab(NULL) + 
  ylab("NAB IC50 (log 10 scale)") +
  geom_hline(yintercept = 50, linetype="dashed", colour = "grey20")+
  theme_bw() +
  scale_y_log10(breaks = trans_breaks("log10", function(x) 10^x),
                labels = trans_format("log10", math_format(10^.x)),
                limits = c(10^-1,10^4),
                minor_breaks = NULL) +
  scale_x_discrete(labels = c("T4 \n Nov/Dec \n 2021","T5 \n Jun/Jul \n2022")) +
  
  scale_fill_manual(name= "Variant", values = c("anti-Wildtype" = "#c2a5cf", 
                                                "anti-Delta" = "#33a02c",
                                                "anti-Omicron BA.1" = "#ff7f00")) +
  theme(legend.text = element_text(size = 7, colour = "black"),
        legend.title = element_text(face = "bold", size = 7),
        legend.key.size = unit(0.8,"cm"),
        legend.background = element_blank(),
        axis.text.x = element_text(size= 7,  colour = "black"),
        legend.position = c(0.9, 0.88),
        strip.text.y = element_text(angle = 0, size = 7, face = "bold"),
        strip.text.x = element_text(angle = 0, size = 7, face = "bold"),
        axis.title.y = element_text(size = 7),
        axis.text.y.left = element_text(size = 7, colour = "black"),
        panel.grid.major.x = element_blank(),
        panel.grid.major.y = element_line(size = .25)) +
  guides(fill = guide_legend(byrow = TRUE)) #space between legend items


# Label panels alphabetically and show plot
tag_facet_alph(p_nab_T4_T5_overall)


# Save figure
ggsave("./Fig3.pdf", plot = tag_facet_alph(p_nab_T4_T5_overall), 
       width = 8.8, height = 8.8, dpi = 300)


## Supplementary Figure 7 ----
## Evolution of IC50 by serology group and exposure status stratified by age

## Supplementary Figure 7a:
# Less than 12 years old
p_nab_T4_T5_young <- long_data %>%
  mutate(change_age = ifelse(study_id %in% change_age, 1,0)) %>%  
  mutate(age_ekif_change = ifelse(age_ekif == "12-18" & change_age == 1, "5-11", age_ekif)) %>% 
  mutate(cross_cat_4 = factor(cross_cat_4, c("4_hybrid","4_vacc","4_inf","4_neg"),
                              c("T4 Hybrid","T4 Vaccinated","T4 Infected","T4 Negative"))) %>%
  mutate(cross_cat_5 = factor(cross_cat_5, c("5_hybrid","5_vacc","5_inf","5_neg"),
                              c("T5 Hybrid","T5 Vaccinated","T5 Infected","T5 Negative"))) %>%   
  filter(cross_cat_5 != "T5 Negative") %>% 
  filter(!is.na(cross_cat_4)) %>% 
  
  pivot_longer(chuv_nab_wt:chuv_nab_omikron,
               names_pattern = "chuv_nab_(.*)", 
               names_to = c("variant")) %>%
  filter(variant %in% c("wt", "delta", "omikron")) %>% 
  mutate(variant = factor(variant, c("wt","delta","omikron"),
                          c("anti-Wildtype","anti-Delta","anti-Omicron BA.1"))) %>%  
  mutate(pos_neg_nab = ifelse(value >= 50, "pos", "neg")) %>% 
  filter(time %in% 4:5) %>%
  filter(!is.na(chuv_igg_ratio)) %>%
  filter(age_ekif_change == "5-11") %>% 
  group_by(study_id) %>%
  mutate(Timepoint = factor(time),
         Timepoint = case_when(Timepoint == 4 ~ "T4",
                               Timepoint == 5 ~ "T5")) %>% 
  ggplot(aes(Timepoint, value)) +
  geom_violin(aes(fill = variant), position = position_dodge(0.9))+
  geom_boxplot(outlier.shape = NA, aes(group = interaction(time, variant)), width = 0.2, position = position_dodge(0.9)) +
  geom_text(data = ns_young, aes(x= 2.2, y= 0.16, label = out), size = 2.7)+
  facet_grid(cross_cat_4 ~ cross_cat_5, switch = "y") +
  xlab(NULL) + 
  ylab("NAB IC50 (log 10 scale)") +
  geom_hline(yintercept = 50, linetype="dashed", colour = "grey20")+
  theme_bw() +
  scale_y_log10(breaks = trans_breaks("log10", function(x) 10^x),
                labels = trans_format("log10", math_format(10^.x)),
                limits = c(10^-1,10^4),
                minor_breaks = NULL) +
  scale_x_discrete(labels = c("T4 \n Nov/Dec \n 2021","T5 \n Jun/Jul \n2022")) +
  
  scale_fill_manual(name= "Variant", values = c("anti-Wildtype" = "#c2a5cf", 
                                                "anti-Delta" = "#33a02c",
                                                "anti-Omicron BA.1" = "#ff7f00")) +
  theme(
    legend.text = element_text(size = 7, colour = "black"),
    legend.title = element_text(face = "bold", size = 7),
    legend.key.size = unit(0.6,"cm"),
    legend.background = element_blank(),
    axis.text.x = element_text(size= 7,  colour = "black"),
    legend.position = c(0.5, 0.75),
    strip.text.y = element_text(angle = 0, size = 7, face = "bold"),
    strip.text.x = element_text(angle = 0, size = 7, face = "bold"),
    axis.title.y = element_text(size = 7),
    axis.text.y.left = element_text(size = 7, colour = "black"),
    panel.grid.major.x = element_blank(),
    panel.grid.major.y = element_line(size = .25)
  ) +
  guides(fill = guide_legend(byrow = TRUE)) 

# Label panels alphabetically and show plot
tag_facet_alph(p_nab_T4_T5_young, tag_pool = letters[7:26])


## Supplementary Figure 7b:
# At least 12 years old
p_nab_T4_T5_old <- long_data %>%
  mutate(change_age = ifelse(study_id %in% change_age, 1,0)) %>%  
  mutate(age_ekif_change = ifelse(age_ekif == "12-18" & change_age == 1, "5-11", age_ekif)) %>% 
  mutate(cross_cat_4 = factor(cross_cat_4, c("4_hybrid","4_vacc","4_inf","4_neg"),
                              c("T4 Hybrid","T4 Vaccinated","T4 Infected","T4 Negative"))) %>%
  mutate(cross_cat_5 = factor(cross_cat_5, c("5_hybrid","5_vacc","5_inf","5_neg"),
                              c("T5 Hybrid","T5 Vaccinated","T5 Infected","T5 Negative"))) %>%    
  filter(cross_cat_5 != "T5 Negative") %>% 
  filter(!is.na(cross_cat_4)) %>% 
  
  pivot_longer(chuv_nab_wt:chuv_nab_omikron,
               names_pattern = "chuv_nab_(.*)", 
               names_to = c("variant")) %>%
  filter(variant %in% c("wt", "delta", "omikron")) %>% 
  mutate(variant = factor(variant, c("wt","delta","omikron"),
                          c("anti-Wildtype","anti-Delta","anti-Omicron BA.1"))) %>%  
  mutate(pos_neg_nab = ifelse(value >= 50, "pos", "neg")) %>% 
  filter(time %in% 4:5) %>%
  filter(!is.na(chuv_igg_ratio)) %>%
  filter(age_ekif_change == "12-18") %>% 
  group_by(study_id) %>%
  mutate(Timepoint = factor(time),
         Timepoint = case_when(Timepoint == 4 ~ "T4",
                               Timepoint == 5 ~ "T5")) %>% 
  ggplot(aes(Timepoint, value)) +
  geom_violin(aes(fill = variant), position = position_dodge(0.9))+
  geom_boxplot(outlier.shape = NA, aes(group = interaction(time, variant)), width = 0.2, position = position_dodge(0.9)) +
  geom_text(data = ns_old, aes(x= 2.2, y= 0.16, label = out), size = 2.7)+
  facet_grid(cross_cat_4 ~ cross_cat_5, switch = "y") +
  xlab(NULL) + 
  ylab("NAB IC50 (log 10 scale)") +
  geom_hline(yintercept = 50, linetype="dashed", colour = "grey20")+
  theme_bw() +
  scale_y_log10(breaks = trans_breaks("log10", function(x) 10^x),
                labels = trans_format("log10", math_format(10^.x)),
                limits = c(10^-1,10^4),
                minor_breaks = NULL) +
  scale_x_discrete(labels = c("T4 \n Nov/Dec \n 2021","T5 \n Jun/Jul \n2022")) +
  
  scale_fill_manual(name= "Variant", values = c("anti-Wildtype" = "#c2a5cf", 
                                                "anti-Delta" = "#33a02c",
                                                "anti-Omicron BA.1" = "#ff7f00")) +
  theme(
    legend.text = element_text(size = 7, colour = "black"),
    legend.title = element_text(face = "bold", size = 7),
    legend.key.size = unit(0.6,"cm"),
    legend.background = element_blank(),
    axis.text.x = element_text(size= 7,  colour = "black"),
    legend.position = c(0.9, 0.88),
    strip.text.y = element_text(angle = 0, size = 7, face = "bold"),
    strip.text.x = element_text(angle = 0, size = 7, face = "bold"),
    axis.title.y = element_text(size = 7),
    axis.text.y.left = element_text(size = 7, colour = "black"),
    panel.grid.major.x = element_blank(),
    panel.grid.major.y = element_line(size = .25)
  ) +
  guides(fill = guide_legend(byrow = TRUE)) 

# Label panels alphabetically and show plot
tag_facet_alph(p_nab_T4_T5_old)


# Label the facets alphabetically, label the plots and combine into figure
p_nab_T4_T5_age_combined <- plot_grid(
  plot_grid(
    NULL, tag_facet_alph(p_nab_T4_T5_young, tag_pool = letters[7:26]), 
    rel_heights = c(0.8, 0.98), nrow = 2, labels = c("", "a")
  ), tag_facet_alph(p_nab_T4_T5_old), ncol = 2, axis = "lb", labels = c("", "b")
)

print(p_nab_T4_T5_age_combined)

# Save figure
ggsave("./FigS7.pdf", plot = p_nab_T4_T5_age_combined, width = 18, height = 9)


## Supplementary Table 9 ----
## Neutralising activity between T4 and T5 by serology and exposure status
table_nab_T4_T5_overall <- long_data %>%
  mutate(cross_cat_4 = factor(cross_cat_4, c("4_hybrid","4_vacc","4_inf","4_neg"),
                                    c("T4 Hybrid","T4 Vaccinated","T4 Infected","T4 Negative"))) %>%
  mutate(cross_cat_5 = factor(cross_cat_5, c("5_hybrid","5_vacc","5_inf","5_neg"),
                                     c("T5 Hybrid","T5 Vaccinated","T5 Infected","T5 Negative"))) %>% 
  filter(!is.na(cross_cat_4)) %>% 
  
  pivot_longer(chuv_nab_wt:chuv_nab_omikron,
               names_pattern = "chuv_nab_(.*)", 
               names_to = c("variant")) %>%
  filter(variant %in% c("wt", "delta", "omikron")) %>% 
  mutate(variant = factor(variant, c("wt","delta","omikron"),
                          c("Wildtype","Delta","Omicron BA.1"))) %>%  
  mutate(pos_neg_nab = ifelse(value >= 50, 1, 0)) %>% 
  filter(time %in% 4:5) %>%
  filter(!is.na(chuv_igg_ratio)) %>%
  group_by(time, variant, cross_cat_4, cross_cat_5) %>% 
  summarise(
    n = n(),
    n_pos = sum(pos_neg_nab, na.rm = T),
    pct = round(n_pos/n*100,1),
    wilson_ci = get_wilson_ci(n_pos, n),
    pct_ci = paste(pct, wilson_ci),
    median = median(value, na.rm = TRUE), 
    q25 = quantile(value, probs = .25, na.rm = TRUE), 
    q75 = quantile(value, probs = .75, na.rm = TRUE)
  )%>% 
  mutate(out = paste(round(median,1), " (" ,round(q25, 1), "-",round(q75,1), ")", sep = "")) %>% 
  select(time, variant, n, n_pos, cross_cat_4, cross_cat_5, out, pct_ci) %>% 
  pivot_wider(names_from = time,
              values_from = c("out", "pct_ci", "n_pos"))
print(table_nab_T4_T5_overall)

# Save table
write.xlsx(table_nab_T4_T5_overall, "./TabS9.xlsx", overwrite = T)


## Supplementary Table 10 ----
## Neutralising activity between T4 and T5 by serology and exposure status stratified by age

## Supplementary Table 10a:
# Less than 12 years old
table_nab_T4_T5_young <- long_data %>%
  mutate(change_age = ifelse(study_id %in% change_age, 1,0)) %>%  
  mutate(age_ekif_change = ifelse(age_ekif == "12-18" & change_age == 1, "5-11", age_ekif)) %>%
  mutate(cross_cat_4 = factor(cross_cat_4, c("4_hybrid","4_vacc","4_inf","4_neg"),
                              c("T4 Hybrid","T4 Vaccinated","T4 Infected","T4 Negative"))) %>%
  mutate(cross_cat_5 = factor(cross_cat_5, c("5_hybrid","5_vacc","5_inf","5_neg"),
                              c("T5 Hybrid","T5 Vaccinated","T5 Infected","T5 Negative"))) %>% 
  filter(cross_cat_5 != "T5 Negative") %>% 
  filter(!is.na(cross_cat_4)) %>% 
  pivot_longer(chuv_nab_wt:chuv_nab_omikron,
               names_pattern = "chuv_nab_(.*)", 
               names_to = c("variant")) %>%
  filter(variant %in% c("wt", "delta", "omikron")) %>% 
  mutate(variant = factor(variant, c("wt","delta","omikron"),
                          c("Wildtype","Delta","Omicron BA.1"))) %>%  
  mutate(pos_neg_nab = ifelse(value >= 50, 1, 0)) %>% 
  filter(time %in% 4:5) %>%
  filter(!is.na(chuv_igg_ratio)) %>%
  filter(age_ekif_change == "5-11") %>% 
  group_by(time, variant, cross_cat_4, cross_cat_5) %>% 
  summarise(n = n(),
            n_pos = sum(pos_neg_nab, na.rm = T),
            pct = round(n_pos/n*100,1),
            wilson_ci = get_wilson_ci(n_pos, n),
            pct_ci = paste(pct, wilson_ci),
            median = median(value, na.rm = TRUE), 
            q25 = quantile(value, probs = .25, na.rm = TRUE), 
            q75 = quantile(value, probs = .75, na.rm = TRUE))%>% 
  mutate(out = paste(round(median,1), " (" ,round(q25, 1), "-",round(q75,1), ")", sep = "")) %>% 
  select(time, variant, n, n_pos, cross_cat_4, cross_cat_5, out, pct_ci) %>% 
  pivot_wider(names_from = time,
              values_from = c("out", "pct_ci", "n_pos")) 
print(table_nab_T4_T5_young)

# Save table
write.xlsx(table_nab_T4_T5_young, "./TabS10a.xlsx", overwrite = T)

## Supplementary Table 10b:
# At least 12 years old
table_nab_T4_T5_old <- long_data %>%
  mutate(change_age = ifelse(study_id %in% change_age, 1,0)) %>%  
  mutate(age_ekif_change = ifelse(age_ekif == "12-18" & change_age == 1, "5-11", age_ekif)) %>%
  mutate(cross_cat_4 = factor(cross_cat_4, c("4_hybrid","4_vacc","4_inf","4_neg"),
                              c("T4 Hybrid","T4 Vaccinated","T4 Infected","T4 Negative"))) %>%
  mutate(cross_cat_5 = factor(cross_cat_5, c("5_hybrid","5_vacc","5_inf","5_neg"),
                              c("T5 Hybrid","T5 Vaccinated","T5 Infected","T5 Negative"))) %>% 
  filter(cross_cat_5 != "T5 Negative") %>% 
  filter(!is.na(cross_cat_4)) %>% 
  
  pivot_longer(chuv_nab_wt:chuv_nab_omikron,
               names_pattern = "chuv_nab_(.*)", 
               names_to = c("variant")) %>%
  filter(variant %in% c("wt", "delta", "omikron")) %>% 
  mutate(variant = factor(variant, c("wt","delta","omikron"),
                          c("Wildtype","Delta","Omicron BA.1"))) %>%  
  mutate(pos_neg_nab = ifelse(value >= 50, 1, 0)) %>% 
  filter(time %in% 4:5) %>%
  filter(!is.na(chuv_igg_ratio)) %>%
  filter(age_ekif_change == "12-18") %>% 
  group_by(time, variant, cross_cat_4, cross_cat_5) %>% 
  summarise(n = n(),
            n_pos = sum(pos_neg_nab, na.rm = T),
            pct = round(n_pos/n*100,1),
            wilson_ci = get_wilson_ci(n_pos, n),
            pct_ci = paste(pct, wilson_ci),
            median = median(value, na.rm = TRUE), 
            q25 = quantile(value, probs = .25, na.rm = TRUE), 
            q75 = quantile(value, probs = .75, na.rm = TRUE))%>% 
  mutate(out = paste(round(median,1), " (" ,round(q25, 1), "-",round(q75,1), ")", sep = "")) %>% 
  select(time, variant, n, n_pos, cross_cat_4, cross_cat_5, out, pct_ci) %>% 
  pivot_wider(names_from = time,
              values_from = c("out", "pct_ci", "n_pos")) 
print(table_nab_T4_T5_old)

# Save table
write.xlsx(table_nab_T4_T5_old, "./TabS10b.xlsx", overwrite = T)
