# Supplementary material for: Persistent humoral immune response in youth throughout the COVID-19 pandemic: prospective school-based cohort study
Source: Nat Commun. 2023 Nov 27;14:7764. doi: 10.1038/s41467-023-43330-y (PMC10682435; doi:10.1038/s41467-023-43330-y)
Supplement: Supplementary file 4 — Supplementary Software [file 41467_2023_43330_MOESM4_ESM.zip › serosurvey-analysis-re.stan]

  //
// This Stan program defines a model for adjusting a predicted
// seroincidence by the sensitivity and specificity of the diagnostic using data from lab validation study.
// used for primary analyses of serocov-pop study in Geneva, Switzerland

// We have input data from a validation set (which determines the diagnostic performance) and the survey (from which we'd like to estimate seropos).
data {
    int<lower=1> N_survey; //numbber of participants in the survey
    int<lower=1> H; //number of households in the survey
    int<lower=0> survey_pos[N_survey]; //observation positive or negative
    int<lower=1, upper=H> hh[N_survey]; //household of observation
    int<lower=1> p_vars; //number of variables to adjust for
    matrix[N_survey, p_vars] X; //covariate model matrix (age, sex, week in these analyses)
    int<lower=0> N_pos_control; //number of positive controls in the validation data
    int<lower=0,upper=N_pos_control> control_tp; // number of true positive tests in the validation data
    int<lower=0> N_neg_control; // number of negative controls in the validation data
    int<lower=0,upper=N_neg_control> control_fp;// number of false positives by the diagnostic test in the validation study
}

parameters {
    real<lower=0, upper=1> spec; // specificity of the diagnostic test.
    real<lower=0, upper=1> sens; // sensitivity of the diagnostic test.
    vector[p_vars] beta; // fixed regression coefficients
    real<lower=0> sigma_h; // variability of household random effect
    vector[H] eta_h; // standard normals for the household random effect
    // real<lower=0> sigma_i;
    // vector[N_survey] eta_i;
}

transformed parameters {
  vector<lower=0, upper=1>[N_survey] p; // probability of seropositivity for an observation

  p = inv_logit(X * beta + sigma_h*eta_h[hh]);
}

//  We observe 'survey_pos' cases as a bernoulli distribution based on the
//  survey with observations coming as the sum of the true
//  positive rate p*sens and false negative rate (1-p)*(1-spec).
model {
    target+= bernoulli_lpmf(survey_pos | p*sens+(1-p)*(1-spec));
    target+= binomial_lpmf(control_tp | N_pos_control, sens);
    target+= binomial_lpmf(control_fp | N_neg_control, 1-spec);
    eta_h ~ std_normal();
    beta ~ std_normal(); // priors for coefficients
}

generated quantities {
  vector[N_survey] log_lik;

    for(i in 1:N_survey){
      log_lik[i] = bernoulli_logit_lpmf(survey_pos[i] | p[i]*sens+(1-p[i])*(1-spec));
    }

}
