# Supplementary material for: Persistent humoral immune response in youth throughout the COVID-19 pandemic: prospective school-based cohort study
Source: Nat Commun. 2023 Nov 27;14:7764. doi: 10.1038/s41467-023-43330-y (PMC10682435; doi:10.1038/s41467-023-43330-y)
Supplement: Supplementary file 6 — Source Data [file 41467_2023_43330_MOESM6_ESM.xlsx]

## Sheet: data
study_id	time	sex	age_ekif	chronic_paper	filled	vacc	vacc_4	vacc_5	blood_1	blood_2	blood_3	blood_4	blood_5	testdate	ever_pos	chuv_igg_ratio	chuv_igg_nuc_ratio	chuv_igg_ratio_who	seropos_S	IgN	seropos_N	seropos_S_5	chuv_nab_wt	chuv_nab_delta	chuv_nab_omikron	first_pos	cross_cat_4	cross_cat_5	vacc_history	school_year	lvl	district	PSwt	school_stufe
1	1	F	12-18	0	1	0	1	1	1	1	1	1	1	2020-06-16	0	0.5		0.552916	0			1				4	4_vacc	5_vacc	recent_vaccination	upper	secondary	district_6	1.04754	2 upper
1	2	F	12-18	0	1	0	1	1	1	1	1	1	1	2020-10-27	0	0.3		0.414868	0			1				4	4_vacc	5_vacc	recent_vaccination	upper	secondary	district_6	1.04754	2 upper
1	3	F	12-18	0	1	0	1	1	1	1	1	1	1	2021-03-19	0	0.3		0.414868	0			1				4	4_vacc	5_vacc	recent_vaccination	upper	secondary	district_6	1.04754	2 upper
1	4	F	12-18	0	1	1	1	1	1	1	1	1	1	2021-11-19	0	75.7	0.1	1487.72	1	neg	0	1	91.49	58.82	32.14	4	4_vacc	5_vacc	recent_vaccination	upper	secondary	district_6	1.04754	2 upper
1	5	F	12-18	0	1	1	1	1	1	1	1	1	1	2022-06-30	0	118.2	4.6	3604.77	1	neg	0	1	281.69	154.89	132.47	4	4_vacc	5_vacc	recent_vaccination	upper	secondary	district_6	1.04754	2 upper
2	1	M	12-18	0	1	0	1	1	1	1	1	1	1	2020-06-16	0	0.2		0.353291	0			1				4	4_vacc	5_hybrid	recent_vaccination	upper	secondary	district_6	1.04754	2 upper
2	2	M	12-18	0	1	0	1	1	1	1	1	1	1	2020-10-27	0	0.2		0.353291	0			1				4	4_vacc	5_hybrid	recent_vaccination	upper	secondary	district_6	1.04754	2 upper
2	3	M	12-18	0	1	0	1	1	1	1	1	1	1	2021-03-19	0	0.2		0.353291	0			1				4	4_vacc	5_hybrid	recent_vaccination	upper	secondary	district_6	1.04754	2 upper
2	4	M	12-18	0	1	1	1	1	1	1	1	1	1	2021-11-19	0	116.3	0.1	3490.36	1	neg	0	1	574.71	281.29	62	4	4_vacc	5_hybrid	recent_vaccination	upper	secondary	district_6	1.04754	2 upper
2	5	M	12-18	0	1	1	1	1	1	1	1	1	1	2022-06-30	1	118.5	8.5	3623.01	1	pos	1	1	2051.7	1283.04	421.05	4	4_vacc	5_hybrid	recent_vaccination	upper	secondary	district_6	1.04754	2 upper
3	1	M	12-18	0	1	0	0	0	1	1	0	0	0	2020-06-16	0	0.8		0.797257	0							neg			not-vacc	upper	secondary	district_6	1.04754	2 upper
3	2	M	12-18	0	1	0	0	0	1	1	0	0	0	2020-10-27	0	0.7		0.710838	0							neg			not-vacc	upper	secondary	district_6	1.04754	2 upper
3	3	M		0	1	0	0	0	1	1	0	0	0		0											neg			not-vacc					NA NA
3	4	M		0	1	0	0	0	1	1	0	0	0		0											neg			not-vacc					NA NA
3	5	M		0	0	0	0	0	1	1	0	0	0		0											neg			not-vacc					NA NA
4	1	M	12-18	0	1	0	0	0	1	1	0	0	0	2020-06-16	0	0.4		0.481409	0							neg			not-vacc	upper	secondary	district_6	1.04754	2 upper
4	2	M	12-18	0	1	0	0	0	1	1	0	0	0	2020-10-27	0	0.3		0.414868	0							neg			not-vacc	upper	secondary	district_6	1.04754	2 upper
4	3	M		0	1	0	0	0	1	1	0	0	0		0											neg			not-vacc					NA NA
4	4	M		0	1	0	0	0	1	1	0	0	0		0											neg			not-vacc					NA NA
4	5	M		0	0	0	0	0	1	1	0	0	0		0											neg			not-vacc					NA NA
5	1	F	12-18	0	1	0	0	0	1	1	1	0	0	2020-06-16	0	0.2		0.353291	0							neg			not-vacc	upper	secondary	district_6	1.04754	2 upper
5	2	F	12-18	0	1	0	0	0	1	1	1	0	0	2020-10-27	0	0.1		0.296674	0							neg			not-vacc	upper	secondary	district_6	1.04754	2 upper
5	3	F	12-18	0	1	0	0	0	1	1	1	0	0	2021-03-19	0	0.2		0.353291	0							neg			not-vacc	upper	secondary	district_6	1.04754	2 upper
5	4	F		0	0	0	0	0	1	1	1	0	0		0											neg			not-vacc					NA NA
5	5	F		0	1	0	0	0	1	1	1	0	0		0											neg			not-vacc					NA NA
6	1	M	12-18	1	1	0	1	1	1	1	1	1	1	2020-06-16	0	2.3		2.69153	0			1				4	4_vacc	5_vacc	recent_vaccination	upper	secondary	district_6	1.04754	2 upper
6	2	M	12-18	1	1	0	1	1	1	1	1	1	1	2020-10-27	0	3		3.96005	0			1				4	4_vacc	5_vacc	recent_vaccination	upper	secondary	district_6	1.04754	2 upper
6	3	M	12-18	1	1	0	1	1	1	1	1	1	1	2021-03-19	0	3.3		4.57875	0			1	0	0		4	4_vacc	5_vacc	recent_vaccination	upper	secondary	district_6	1.04754	2 upper
6	4	M	12-18	1	1	1	1	1	1	1	1	1	1	2021-11-19	0	128.9	0.8	4283.67	1	neg	0	1	551.57	313.58	217.53	4	4_vacc	5_vacc	recent_vaccination	upper	secondary	district_6	1.04754	2 upper
6	5	M	12-18	1	1	1	1	1	1	1	1	1	1	2022-06-30	0	120.2	0.6	3727.21	1	neg	0	1	232.88	147.45	66.58	4	4_vacc	5_vacc	recent_vaccination	upper	secondary	district_6	1.04754	2 upper
7	1	F	12-18	0	1	0	1	1	1	1	1	1	1	2020-06-16	0	0.2		0.353291	0			1				4	4_vacc	5_hybrid	older_vaccination	upper	secondary	district_6	1.04754	2 upper
7	2	F	12-18	0	1	0	1	1	1	1	1	1	1	2020-10-27	0	0.2		0.353291	0			1				4	4_vacc	5_hybrid	older_vaccination	upper	secondary	district_6	1.04754	2 upper
7	3	F	12-18	0	0	0	1	1	1	1	1	1	1	2021-03-19	0	0.3		0.414868	0			1				4	4_vacc	5_hybrid	older_vaccination	upper	secondary	district_6	1.04754	2 upper
7	4	F	12-18	0	1	1	1	1	1	1	1	1	1	2021-11-19	0	115.3	0.1	3430.89	1	neg	0	1	583.77	285.14	93	4	4_vacc	5_hybrid	older_vaccination	upper	secondary	district_6	1.04754	2 upper
7	5	F	12-18	0	0	1	1	1	1	1	1	1	1	2022-06-30	1	120.5	8.5	3745.75	1	pos	1	1	1598.72	983.28	595.95	4	4_vacc	5_hybrid	older_vaccination	upper	secondary	district_6	1.04754	2 upper
8	1	F	12-18	0	1	0	0	0	1	1	1	0	0	2020-06-16	0	0.1		0.296674	0							neg			not-vacc	upper	secondary	district_6	1.04754	2 upper
8	2	F	12-18	0	1	0	0	0	1	1	1	0	0	2020-10-27	0	0.1		0.296674	0							neg			not-vacc	upper	secondary	district_6	1.04754	2 upper
8	3	F	12-18	0	1	0	0	0	1	1	1	0	0	2021-03-19	0	0.1		0.296674	0							neg			not-vacc	upper	secondary	district_6	1.04754	2 upper
8	4	F		0	0	0	0	0	1	1	1	0	0		0											neg			not-vacc					NA NA
8	5	F		0	0	0	0	0	1	1	1	0	0		0											neg			not-vacc					NA NA
9	1	F	12-18	0	1	0	0	0	1	1	1	0	0	2020-06-16	0	0.5		0.552916	0							neg			not-vacc	upper	secondary	district_6	1.04754	2 upper
9	2	F	12-18	0	1	0	0	0	1	1	1	0	0	2020-10-27	0	0.3		0.414868	0							neg			not-vacc	upper	secondary	district_6	1.04754	2 upper
9	3	F	12-18	0	0	0	0	0	1	1	1	0	0	2021-03-19	0	0.5		0.552916	0							neg			not-vacc	upper	secondary	district_6	1.04754	2 upper
9	4	F		0	0	0	0	0	1	1	1	0	0		0											neg			not-vacc					NA NA
9	5	F		0	0	0	0	0	1	1	1	0	0		0											neg			not-vacc					NA NA
10	1	M	12-18	0	1	0	0	0	1	1	1	0	0	2020-06-16	0	0.5		0.552916	0							neg			not-vacc	upper	secondary	district_6	1.04754	2 upper
10	2	M	12-18	0	1	0	0	0	1	1	1	0	0	2020-10-27	0	0.6		0.629391	0							neg			not-vacc	upper	secondary	district_6	1.04754	2 upper
10	3	M	12-18	0	0	0	0	0	1	1	1	0	0	2021-03-19	0	0.5		0.552916	0							neg			not-vacc	upper	secondary	district_6	1.04754	2 upper
10	4	M		0	0	0	0	0	1	1	1	0	0		0											neg			not-vacc					NA NA
10	5	M		0	0	0	0	0	1	1	1	0	0		0											neg			not-vacc					NA NA
11	1	F	12-18	1	1	0	0	0	1	1	1	1	1	2020-06-16	0	0.1		0.296674	0			1				5	4_neg	5_inf	not-vacc	upper	secondary	district_6	1.04754	2 upper
11	2	F	12-18	1	1	0	0	0	1	1	1	1	1	2020-10-27	0	0.1		0.296674	0			1				5	4_neg	5_inf	not-vacc	upper	secondary	district_6	1.04754	2 upper
11	3	F	12-18	1	1	0	0	0	1	1	1	1	1	2021-03-19	0	0.1		0.296674	0			1				5	4_neg	5_inf	not-vacc	upper	secondary	district_6	1.04754	2 upper
11	4	F	12-18	1	1	0	0	0	1	1	1	1	1	2021-11-19	0	0.6	0.2	0.629391	0	neg	0	1	0	0	0	5	4_neg	5_inf	not-vacc	upper	secondary	district_6	1.04754	2 upper
11	5	F	12-18	1	1	0	0	0	1	1	1	1	1	2022-06-30	1	65.3	12.5	1110.44	1	pos	1	1	94.97	75.08	153.49	5	4_neg	5_inf	not-vacc	upper	secondary	district_6	1.04754	2 upper
12	1	M	12-18	0	1	0	1	1	1	1	1	1	1	2020-06-16	0	0.1		0.296674	0			1				4	4_vacc	5_vacc	recent_vaccination	upper	secondary	district_6	1.04754	2 upper
12	2	M	12-18	0	1	0	1	1	1	1	1	1	1	2020-10-27	0	0.2		0.353291	0			1				4	4_vacc	5_vacc	recent_vaccination	upper	secondary	district_6	1.04754	2 upper
12	3	M	12-18	0	1	0	1	1	1	1	1	1	1	2021-03-19	0	0.2		0.353291	0			1				4	4_vacc	5_vacc	recent_vaccination	upper	secondary	district_6	1.04754	2 upper
12	4	M	12-18	0	1	1	1	1	1	1	1	1	1	2021-11-19	0	128.8	0.3	4277.05	1	neg	0	1	877.96	418.06	95.79	4	4_vacc	5_vacc	recent_vaccination	upper	secondary	district_6	1.04754	2 upper
12	5	M	12-18	0	0	1	1	1	1	1	1	1	1	2022-06-30	0	119.5	3.4	3684.12	1	neg	0	1	647.67	519.48	259.47	4	4_vacc	5_vacc	recent_vaccination	upper	secondary	district_6	1.04754	2 upper
13	1	F	12-18	0	1	0	0	0	1	1	1	0	0	2020-06-16	0	0.1		0.296674	0							neg			not-vacc	upper	secondary	district_6	1.04754	2 upper
13	2	F	12-18	0	1	0	0	0	1	1	1	0	0	2020-10-27	0	0.6		0.629391	0							neg			not-vacc	upper	secondary	district_6	1.04754	2 upper
13	3	F	12-18	0	1	0	0	0	1	1	1	0	0	2021-03-19	0	0.4		0.481409	0							neg			not-vacc	upper	secondary	district_6	1.04754	2 upper
13	4	F		0	0	0	0	0	1	1	1	0	0		0											neg			not-vacc					NA NA
13	5	F		0	0	0	0	0	1	1	1	0	0		0											neg			not-vacc					NA NA
14	1				1	0	0	0	0	0	0	0	0													neg			not-vacc					NA NA
14	2				0	0	0	0	0	0	0	0	0													neg			not-vacc					NA NA
14	3				0	0	0	0	0	0	0	0	0													neg			not-vacc					NA NA
14	4				0	0	0	0	0	0	0	0	0													neg			not-vacc					NA NA
14	5				0	0	0	0	0	0	0	0	0													neg			not-vacc					NA NA
15	1	F	12-18	0	1	0	0	0	1	1	1	0	0	2020-06-16	0	0.3		0.414868	0							neg			not-vacc	upper	secondary	district_6	1.04754	2 upper
15	2	F	12-18	0	1	0	0	0	1	1	1	0	0	2020-10-27	0	0.2		0.353291	0							neg			not-vacc	upper	secondary	district_6	1.04754	2 upper
15	3	F	12-18	0	1	0	0	0	1	1	1	0	0	2021-03-19	0	0.3		0.414868	0							neg			not-vacc	upper	secondary	district_6	1.04754	2 upper
15	4	F		0	1	0	0	0	1	1	1	0	0		0											neg			not-vacc					NA NA
15	5	F		0	0	0	0	0	1	1	1	0	0		0											neg			not-vacc					NA NA
16	1	F	12-18	0	1	0	0	0	1	1	1	0	0	2020-06-16	0	0		0.245015	0							neg			not-vacc	upper	secondary	district_6	1.04754	2 upper
16	2	F	12-18	0	1	0	0	0	1	1	1	0	0	2020-10-27	0	0.1		0.296674	0							neg			not-vacc	upper	secondary	district_6	1.04754	2 upper
16	3	F	12-18	0	1	0	0	0	1	1	1	0	0	2021-03-19	0	0.1		0.296674	0							neg			not-vacc	upper	secondary	district_6	1.04754	2 upper
16	4	F		0	1	0	0	0	1	1	1	0	0		0											neg			not-vacc					NA NA
16	5	F		0	0	0	0	0	1	1	1	0	0		0											neg			not-vacc					NA NA
17	1	F	12-18	1	1	0	0	0	1	1	1	0	0	2020-06-16	0	0.1		0.296674	0							neg			not-vacc	upper	secondary	district_6	1.04754	2 upper
17	2	F	12-18	1	1	0	0	0	1	1	1	0	0	2020-10-27	0	0.2		0.353291	0							neg			not-vacc	upper	secondary	district_6	1.04754	2 upper
17	3	F	12-18	1	1	0	0	0	1	1	1	0	0	2021-03-19	0	0.2		0.353291	0							neg			not-vacc	upper	secondary	district_6	1.04754	2 upper
17	4	F		1	0	0	0	0	1	1	1	0	0		0											neg			not-vacc					NA NA
17	5	F		1	0	0	0	0	1	1	1	0	0		0											neg			not-vacc					NA NA
18	1				1	0	0	0	0	0	0	0	0													neg			not-vacc					NA NA
18	2				0	0	0	0	0	0	0	0	0													neg			not-vacc					NA NA
18	3				0	0	0	0	0	0	0	0	0													neg			not-vacc					NA NA
18	4				0	0	0	0	0	0	0	0	0													neg			not-vacc					NA NA
18	5				0	0	0	0	0	0	0	0	0													neg			not-vacc					NA NA
19	1	F	12-18	0	1	0	0	0	1	1	1	0	0	2020-06-16	0	0.8		0.797257	0							3			not-vacc	upper	secondary	district_6	1.04754	2 upper
19	2	F	12-18	0	1	0	0	0	1	1	1	0	0	2020-10-27	0	5.4		10.1725	0							3			not-vacc	upper	secondary	district_6	1.04754	2 upper
19	3	F	12-18	0	1	0	0	0	1	1	1	0	0	2021-03-19	1	6		12.1772	1				0.05	2.13	0	3			not-vacc	upper	secondary	district_6	1.04754	2 upper
19	4	F		0	0	0	0	0	1	1	1	0	0		1											3			not-vacc					NA NA
19	5	F		0	0	0	0	0	1	1	1	0	0		1											3			not-vacc					NA NA
20	1	F	12-18	0	1	0	1	1	1	1	1	1	1	2020-06-16	0	1.4		1.42032	0			1				4	4_vacc	5_vacc	recent_vaccination	upper	secondary	district_6	1.04754	2 upper
20	2	F	12-18	0	1	0	1	1	1	1	1	1	1	2020-10-27	0	1		0.985025	0			1				4	4_vacc	5_vacc	recent_vaccination	upper	secondary	district_6	1.04754	2 upper
20	3	F	12-18	0	1	0	1	1	1	1	1	1	1	2021-03-19	0	1		0.985025	0			1				4	4_vacc	5_vacc	recent_vaccination	upper	secondary	district_6	1.04754	2 upper
20	4	F	12-18	0	1	1	1	1	1	1	1	1	1	2021-11-19	0	129.5	1.1	4323.48	1	neg	0	1	542.89	235.85	97.85	4	4_vacc	5_vacc	recent_vaccination	upper	secondary	district_6	1.04754	2 upper
20	5	F	12-18	0	1	1	1	1	1	1	1	1	1	2022-06-30	0	120.2	2.8	3727.21	1	neg	0	1	331.56	170.3	95.24	4	4_vacc	5_vacc	recent_vaccination	upper	secondary	district_6	1.04754	2 upper
21	1	F	12-18	0	1	0	1	1	1	1	1	1	1	2020-06-16	0	0.7		0.710838	0			1				3	4_hybrid	5_hybrid	older_vaccination	upper	secondary	district_6	1.04754	2 upper
21	2	F	12-18	0	1	0	1	1	1	1	1	1	1	2020-10-27	0	0.4		0.481409	0			1				3	4_hybrid	5_hybrid	older_vaccination	upper	secondary	district_6	1.04754	2 upper
21	3	F	12-18	0	1	0	1	1	1	1	1	1	1	2021-03-27	1	41.1		446.268	1			1	9.01	25.84	4.5	3	4_hybrid	5_hybrid	older_vaccination	upper	secondary	district_6	1.04754	2 upper
21	4	F	12-18	0	0	1	1	1	1	1	1	1	1	2021-11-19	1	107.3	1.7	2973.57	1	neg	0	1	1880.41	819	290	3	4_hybrid	5_hybrid	older_vaccination	upper	secondary	district_6	1.04754	2 upper
21	5	F	12-18	0	0	1	1	1	1	1	1	1	1	2022-06-30	1	120.1	23.8	3721.04	1	pos	1	1	496.28	331.02	176.03	3	4_hybrid	5_hybrid	older_vaccination	upper	secondary	district_6	1.04754	2 upper
22	1	M	12-18	0	1	0	1	1	1	1	1	1	1	2020-06-16	0	1.2		1.19271	0			1				4	4_vacc	5_vacc	older_vaccination	upper	secondary	district_6	1.04754	2 upper
22	2	M	12-18	0	0	0	1	1	1	1	1	1	1	2020-10-27	0	0.7		0.710838	0			1				4	4_vacc	5_vacc	older_vaccination	upper	secondary	district_6	1.04754	2 upper
22	3	M	12-18	0	0	0	1	1	1	1	1	1	1	2021-03-19	0	0.9		0.888652	0			1				4	4_vacc	5_vacc	older_vaccination	upper	secondary	district_6	1.04754	2 upper
22	4	M	12-18	0	0	1	1	1	1	1	1	1	1	2021-11-19	0	113.7	0.2	3336.8	1	neg	0	1	1397.43	419.64	91	4	4_vacc	5_vacc	older_vaccination	upper	secondary	district_6	1.04754	2 upper
22	5	M	12-18	0	0	1	1	1	1	1	1	1	1	2022-06-30	0	117.4	0.7	3556.37	1	neg	0	1	205.63	88.65	49.36	4	4_vacc	5_vacc	older_vaccination	upper	secondary	district_6	1.04754	2 upper
23	1	M	12-18	0	1	0	0	1	1	1	1	1	1	2020-06-16	0	0.1		0.296674	0			1				5	4_neg	5_hybrid	recent_vaccination	upper	secondary	district_6	1.04754	2 upper
23	2	M	12-18	0	1	0	0	1	1	1	1	1	1	2020-10-27	0	0.1		0.296674	0			1				5	4_neg	5_hybrid	recent_vaccination	upper	secondary	district_6	1.04754	2 upper
23	3	M	12-18	0	1	0	0	1	1	1	1	1	1	2021-03-19	0	0.1		0.296674	0			1				5	4_neg	5_hybrid	recent_vaccination	upper	secondary	district_6	1.04754	2 upper
23	4	M	12-18	0	0	0	0	1	1	1	1	1	1	2021-11-19	0	0.1	0.2	0.296674	0	neg	0	1	0	0	0	5	4_neg	5_hybrid	recent_vaccination	upper	secondary	district_6	1.04754	2 upper
23	5	M	12-18	0	0	1	0	1	1	1	1	1	1	2022-06-30	1	122.3	9.5	3857.97	1	pos	1	1	630.91	308.74	327.98	5	4_neg	5_hybrid	recent_vaccination	upper	secondary	district_6	1.04754	2 upper
24	1	M	12-18	0	1	0	0	0	1	1	1	0	0	2020-06-16	0	1.3		1.30402	0							neg			not-vacc	upper	secondary	district_6	1.04754	2 upper
24	2	M	12-18	0	1	0	0	0	1	1	1	0	0	2020-10-27	0											neg			not-vacc	upper	secondary	district_6	1.04754	2 upper
24	3	M	12-18	0	1	0	0	0	1	1	1	0	0	2021-03-19	0	0.6		0.629391	0							neg			not-vacc	upper	secondary	district_6	1.04754	2 upper
24	4	M		0	1	0	0	0	1	1	1	0	0		0											neg			not-vacc					NA NA
24	5	M		0	0	0	0	0	1	1	1	0	0		0											neg			not-vacc					NA NA
25	1	M	12-18	1	1	0	0	0	1	0	0	0	0	2020-06-16												neg			not-vacc	upper	secondary	district_6	1.04754	2 upper
25	2	M		1	1	0	0	0	1	0	0	0	0													neg			not-vacc					NA NA
25	3	M		1	1	0	0	0	1	0	0	0	0													neg			not-vacc					NA NA
25	4	M		1	1	0	0	0	1	0	0	0	0													neg			not-vacc					NA NA
25	5	M		1	0	0	0	0	1	0	0	0	0													neg			not-vacc					NA NA
26	1	F	12-18	0	1	0	1	1	1	1	0	1	1	2020-06-16	0	3.4		4.79499	0			1				4	4_vacc	5_vacc	recent_vaccination	upper	secondary	district_6	1.04754	2 upper
26	2	F	12-18	0	0	0	1	1	1	1	0	1	1	2020-10-27	0	3.3		4.57875	0			1				4	4_vacc	5_vacc	recent_vaccination	upper	secondary	district_6	1.04754	2 upper
26	3	F		0	0	0	1	1	1	1	0	1	1		0							1				4	4_vacc	5_vacc	recent_vaccination					NA NA
26	4	F	12-18	0	0	1	1	1	1	1	0	1	1	2021-11-19	0	114.2	0.5	3366.06	1	neg	0	1	477.33	204.96	67	4	4_vacc	5_vacc	recent_vaccination	upper	secondary	district_6	1.04754	2 upper
26	5	F	12-18	0	0	1	1	1	1	1	0	1	1	2022-06-30	0	118.3	0.7	3610.85	1	neg	0	1	572.41	252.33	183.22	4	4_vacc	5_vacc	recent_vaccination	upper	secondary	district_6	1.04754	2 upper
27	1	F	5-11	0	1	0	0	0	1	1	1	1	1	2020-06-16	0	2.3		2.69153	0			1				5	4_neg	5_inf	not-vacc	lower	primary	district_8	1.72689	7 lower
27	2	F	5-11	0	1	0	0	0	1	1	1	1	1	2020-10-29	0	1.3		1.30402	0			1				5	4_neg	5_inf	not-vacc	lower	primary	district_8	1.72689	7 lower
27	3	F	5-11	0	1	0	0	0	1	1	1	1	1	2021-03-25	0	1.1		1.08638	0			1				5	4_neg	5_inf	not-vacc	lower	primary	district_8	1.72689	7 lower
27	4	F	5-11	0	1	0	0	0	1	1	1	1	1	2021-11-16	0	1.3	0.1	1.30402	0	neg	0	1	0	0	0	5	4_neg	5_inf	not-vacc	lower	primary	district_8	1.72689	7 lower
27	5	F	5-11	0	1	0	0	0	1	1	1	1	1	2022-06-08	1	37.3	27.3	369.087	1	pos	1	1	46.66	28.94	713.78	5	4_neg	5_inf	not-vacc	lower	primary	district_8	1.72689	7 lower
28	1	F	5-11	0	1	0	0	0	1	1	1	0	0	2020-06-16	0	0.3		0.414868	0							neg			not-vacc	lower	primary	district_8	1.72689	7 lower
28	2	F	5-11	0	0	0	0	0	1	1	1	0	0	2020-10-29	0	0.4		0.481409	0							neg			not-vacc	lower	primary	district_8	1.72689	7 lower
28	3	F	5-11	0	1	0	0	0	1	1	1	0	0	2021-03-25	0	0.3		0.414868	0							neg			not-vacc	lower	primary	district_8	1.72689	7 lower
28	4	F		0	0	0	0	0	1	1	1	0	0		0											neg			not-vacc					NA NA
28	5	F		0	0	0	0	0	1	1	1	0	0		0											neg			not-vacc					NA NA
29	1	M	5-11	0	1	0	0	0	1	1	1	1	1	2020-06-16	0	0.2		0.353291	0			0				neg	4_neg	5_neg	not-vacc	lower	primary	district_8	1.72689	7 lower
29	2	M	5-11	0	1	0	0	0	1	1	1	1	1	2020-10-29	0	0.3		0.414868	0			0				neg	4_neg	5_neg	not-vacc	lower	primary	district_8	1.72689	7 lower
29	3	M	5-11	0	1	0	0	0	1	1	1	1	1	2021-03-25	0	0.1		0.296674	0			0				neg	4_neg	5_neg	not-vacc	lower	primary	district_8	1.72689	7 lower
29	4	M	5-11	0	1	0	0	0	1	1	1	1	1	2021-11-16	0	0.3	0.1	0.414868	0	neg	0	0	0	0	0	neg	4_neg	5_neg	not-vacc	lower	primary	district_8	1.72689	7 lower
29	5	M	5-11	0	1	0	0	0	1	1	1	1	1	2022-06-23	1	5.7	11.5	11.1523	0	pos	1	0				neg	4_neg	5_neg	not-vacc	lower	primary	district_8	1.72689	7 lower
30	1	M	5-11	0	1	0	0	0	1	0	1	1	0	2020-06-16	0	2		2.22286	0							4	4_inf		not-vacc	lower	primary	district_8	1.72689	7 lower
30	2	M		0	0	0	0	0	1	0	1	1	0		0											4	4_inf		not-vacc					NA NA
30	3	M	5-11	0	1	0	0	0	1	0	1	1	0	2021-03-25	0	2.2		2.53032	0				0	0		4	4_inf		not-vacc	lower	primary	district_8	1.72689	7 lower
30	4	M	5-11	0	1	0	0	0	1	0	1	1	0	2021-11-16	1	15.5	0.6	68.0823	1	neg	0		16.89	8.93	0	4	4_inf		not-vacc	lower	primary	district_8	1.72689	7 lower
30	5	M		0	0	0	0	0	1	0	1	1	0		1											4	4_inf		not-vacc					NA NA
31	1	M	5-11	1	1	0	0	1	1	1	1	1	1	2020-06-16	0	1		0.985025	0			1				5	4_neg	5_vacc	recent_vaccination	lower	primary	district_8	1.72689	7 lower
31	2	M	5-11	1	1	0	0	1	1	1	1	1	1	2020-10-29	0	0.3		0.414868	0			1				5	4_neg	5_vacc	recent_vaccination	lower	primary	district_8	1.72689	7 lower
31	3	M	5-11	1	1	0	0	1	1	1	1	1	1	2021-03-25	0	0.4		0.481409	0			1				5	4_neg	5_vacc	recent_vaccination	lower	primary	district_8	1.72689	7 lower
31	4	M	5-11	1	1	0	0	1	1	1	1	1	1	2021-11-16	0	0.4	0.4	0.481409	0	neg	0	1	0	0	0	5	4_neg	5_vacc	recent_vaccination	lower	primary	district_8	1.72689	7 lower
31	5	M	5-11	1	1	1	0	1	1	1	1	1	1	2022-06-08	0	81.9	1.3	1738.94	1	neg	0	1	97.37	70.13	66.8	5	4_neg	5_vacc	recent_vaccination	lower	primary	district_8	1.72689	7 lower
32	1	F	5-11	0	1	0	0	0	1	0	0	0	0	2020-06-16	0	0.5		0.552916	0							neg			not-vacc	lower	primary	district_8	1.72689	7 lower
32	2	F		0	1	0	0	0	1	0	0	0	0		0											neg			not-vacc					NA NA
32	3	F		0	0	0	0	0	1	0	0	0	0		0											neg			not-vacc					NA NA
32	4	F		0	0	0	0	0	1	0	0	0	0		0											neg			not-vacc					NA NA
32	5	F		0	0	0	0	0	1	0	0	0	0		0											neg			not-vacc					NA NA
33	1	F	5-11	0	1	0	0	0	1	1	1	1	1	2020-06-16	0	1.1		1.08638	0							neg	4_neg		not-vacc	lower	primary	district_8	1.72689	7 lower
33	2	F	5-11	0	1	0	0	0	1	1	1	1	1	2020-10-29	0	0.6		0.629391	0							neg	4_neg		not-vacc	lower	primary	district_8	1.72689	7 lower
33	3	F	5-11	0	1	0	0	0	1	1	1	1	1	2021-03-25	0	0.6		0.629391	0							neg	4_neg		not-vacc	lower	primary	district_8	1.72689	7 lower
33	4	F	5-11	0	1	0	0	0	1	1	1	1	1	2021-11-16	0	0.8	0.2	0.797257	0	neg	0		0	0	0	neg	4_neg		not-vacc	lower	primary	district_8	1.72689	7 lower
33	5	F	5-11	0	1	0	0	0	1	1	1	1	1	2022-06-08	0											neg	4_neg		not-vacc	lower	primary	district_8	1.72689	7 lower
34	1	F	5-11	0	1	0	0	1	1	1	1	1	1	2020-06-16	0	0.4		0.481409	0			1				5	4_neg	5_vacc	recent_vaccination	lower	primary	district_8	1.72689	7 lower
34	2	F	5-11	0	1	0	0	1	1	1	1	1	1	2020-10-29	0	0.5		0.552916	0			1				5	4_neg	5_vacc	recent_vaccination	lower	primary	district_8	1.72689	7 lower
34	3	F	5-11	0	1	0	0	1	1	1	1	1	1	2021-03-25	0	0.3		0.414868	0			1				5	4_neg	5_vacc	recent_vaccination	lower	primary	district_8	1.72689	7 lower
34	4	F	5-11	0	0	0	0	1	1	1	1	1	1	2021-11-16	0	0.4	0.2	0.481409	0	neg	0	1	0	0	0	5	4_neg	5_vacc	recent_vaccination	lower	primary	district_8	1.72689	7 lower
34	5	F	5-11	0	0	1	0	1	1	1	1	1	1	2022-06-08	0	114.4	0.5	3377.8	1	neg	0	1	245.1	121.58	72.05	5	4_neg	5_vacc	recent_vaccination	lower	primary	district_8	1.72689	7 lower
35	1	F	5-11	0	1	0	0	1	1	1	1	1	1	2020-06-16	0	5.7		11.1523	0			1				5	4_neg	5_vacc	recent_vaccination	lower	primary	district_8	1.72689	7 lower
35	2	F	5-11	0	1	0	0	1	1	1	1	1	1	2020-10-29	0	4.8		8.34859	0			1				5	4_neg	5_vacc	recent_vaccination	lower	primary	district_8	1.72689	7 lower
35	3	F	5-11	0	1	0	0	1	1	1	1	1	1	2021-03-25	0	4.8		8.34859	0			1				5	4_neg	5_vacc	recent_vaccination	lower	primary	district_8	1.72689	7 lower
35	4	F	5-11	0	1	0	0	1	1	1	1	1	1	2021-11-16	0	5	0.5	8.93649	0	neg	0	1	0	0	0	5	4_neg	5_vacc	recent_vaccination	lower	primary	district_8	1.72689	7 lower
35	5	F	5-11	0	1	1	0	1	1	1	1	1	1	2022-06-08	0	134.7	0.7	4676.23	1	neg	0	1	327.55	161.16	73.75	5	4_neg	5_vacc	recent_vaccination	lower	primary	district_8	1.72689	7 lower
36	1	F	5-11	0	1	0	0	0	1	0	1	0	0	2020-06-16	0	2.2		2.53032	0							neg			not-vacc	lower	primary	district_8	1.72689	7 lower
36	2	F		0	0	0	0	0	1	0	1	0	0		0											neg			not-vacc					NA NA
36	3	F	5-11	0	1	0	0	0	1	0	1	0	0	2021-03-25	0	2.6		3.20518	0							neg			not-vacc	lower	primary	district_8	1.72689	7 lower
36	4	F		0	0	0	0	0	1	0	1	0	0		0											neg			not-vacc					NA NA
36	5	F		0	0	0	0	0	1	0	1	0	0		0											neg			not-vacc					NA NA
37	1	F	5-11	0	1	0	0	0	1	1	1	1	1	2020-06-16	0	0.7		0.710838	0			1				5	4_neg	5_inf	not-vacc	lower	primary	district_8	1.72689	7 lower
37	2	F	5-11	0	1	0	0	0	1	1	1	1	1	2020-10-29	0	0.4		0.481409	0			1				5	4_neg	5_inf	not-vacc	lower	primary	district_8	1.72689	7 lower
37	3	F	5-11	0	1	0	0	0	1	1	1	1	1	2021-03-25	0	0.3		0.414868	0			1				5	4_neg	5_inf	not-vacc	lower	primary	district_8	1.72689	7 lower
37	4	F	5-11	0	1	0	0	0	1	1	1	1	1	2021-11-16	0	0.7	0.4	0.710838	0	neg	0	1	0	0	0	5	4_neg	5_inf	not-vacc	lower	primary	district_8	1.72689	7 lower
37	5	F	5-11	0	1	0	0	0	1	1	1	1	1	2022-06-08	1	30.2	11.4	244.564	1	pos	1	1	43.07	18.65	49	5	4_neg	5_inf	not-vacc	lower	primary	district_8	1.72689	7 lower
38	1	M	5-11	0	1	0	0	0	1	1	1	1	0	2020-08-25	0											neg	4_neg		not-vacc	lower	primary	district_8	1.72689	7 lower
38	2	M	5-11	0	1	0	0	0	1	1	1	1	0	2020-10-29	0	1.2		1.19271	0							neg	4_neg		not-vacc	lower	primary	district_8	1.72689	7 lower
38	3	M	5-11	0	0	0	0	0	1	1	1	1	0	2021-03-25	0	1.7		1.79914	0				3.71	0.35		neg	4_neg		not-vacc	lower	primary	district_8	1.72689	7 lower
38	4	M	5-11	0	0	0	0	0	1	1	1	1	0	2021-11-16	0	4.5	0.6	7.50437	0	neg	0		0	0	0	neg	4_neg		not-vacc	lower	primary	district_8	1.72689	7 lower
38	5	M		0	0	0	0	0	1	1	1	1	0		0											neg	4_neg		not-vacc					NA NA
39	1	F	5-11	0	1	0	0	0	1	1	1	1	1	2020-06-16	0	0.9		0.888652	0			1				5	4_neg	5_inf	not-vacc	lower	primary	district_8	1.72689	7 lower
39	2	F	5-11	0	1	0	0	0	1	1	1	1	1	2020-10-29	0	1		0.985025	0			1				5	4_neg	5_inf	not-vacc	lower	primary	district_8	1.72689	7 lower
39	3	F	5-11	0	1	0	0	0	1	1	1	1	1	2021-03-25	0	0.5		0.552916	0			1				5	4_neg	5_inf	not-vacc	lower	primary	district_8	1.72689	7 lower
39	4	F	5-11	0	1	0	0	0	1	1	1	1	1	2021-11-16	0	1	0.4	0.985025	0	neg	0	1	0	0	0	5	4_neg	5_inf	not-vacc	lower	primary	district_8	1.72689	7 lower
39	5	F	5-11	0	1	0	0	0	1	1	1	1	1	2022-06-08	1	49	18.2	630.254	1	pos	1	1	58.89	29.47	50.94	5	4_neg	5_inf	not-vacc	lower	primary	district_8	1.72689	7 lower
40	1	F	5-11	0	1	0	0	0	1	1	1	1	1	2020-06-16	0	2.2		2.53032	0			1				5	4_neg	5_inf	not-vacc	lower	primary	district_8	1.72689	7 lower
40	2	F	5-11	0	1	0	0	0	1	1	1	1	1	2020-10-29	0	1.1		1.08638	0			1				5	4_neg	5_inf	not-vacc	lower	primary	district_8	1.72689	7 lower
40	3	F	5-11	0	1	0	0	0	1	1	1	1	1	2021-03-25	0	0.7		0.710838	0			1				5	4_neg	5_inf	not-vacc	lower	primary	district_8	1.72689	7 lower
40	4	F	5-11	0	1	0	0	0	1	1	1	1	1	2021-11-16	0	1	0.4	0.985025	0	neg	0	1	0	0	0	5	4_neg	5_inf	not-vacc	lower	primary	district_8	1.72689	7 lower
40	5	F	5-11	0	1	0	0	0	1	1	1	1	1	2022-06-08	1	10.5	5.3	32.9852	1	neg	0	1	6.64	5.82	43.25	5	4_neg	5_inf	not-vacc	lower	primary	district_8	1.72689	7 lower
41	1	F	5-11	0	1	0	0	0	1	1	1	0	1	2020-06-16	0	0.8		0.797257	0			1				5		5_inf	not-vacc	lower	primary	district_8	1.72689	7 lower
41	2	F	5-11	0	1	0	0	0	1	1	1	0	1	2020-10-29	0	0.4		0.481409	0			1				5		5_inf	not-vacc	lower	primary	district_8	1.72689	7 lower
41	3	F	5-11	0	1	0	0	0	1	1	1	0	1	2021-03-25	0	0.7		0.710838	0			1				5		5_inf	not-vacc	lower	primary	district_8	1.72689	7 lower
41	4	F		0	1	0	0	0	1	1	1	0	1		0							1				5		5_inf	not-vacc					NA NA
41	5	F	5-11	0	1	0	0	0	1	1	1	0	1	2022-06-08	1	24.6	18.3	164.413	1	pos	1	1	24.6	17.49	33.96	5		5_inf	not-vacc	lower	primary	district_8	1.72689	7 lower
42	1	M	5-11	0	1	0	0	0	1	1	1	1	1	2020-06-16	0	0.6		0.629391	0			1				5	4_neg	5_inf	not-vacc	lower	primary	district_8	1.72689	7 lower
42	2	M	5-11	0	1	0	0	0	1	1	1	1	1	2020-10-29	0	0.1		0.296674	0			1				5	4_neg	5_inf	not-vacc	lower	primary	district_8	1.72689	7 lower
42	3	M	5-11	0	1	0	0	0	1	1	1	1	1	2021-03-25	0	0.8		0.797257	0			1				5	4_neg	5_inf	not-vacc	lower	primary	district_8	1.72689	7 lower
42	4	M	5-11	0	1	0	0	0	1	1	1	1	1	2021-11-16	0	0.6	0.2	0.629391	0	neg	0	1	0	0	0	5	4_neg	5_inf	not-vacc	lower	primary	district_8	1.72689	7 lower
42	5	M	5-11	0	1	0	0	0	1	1	1	1	1	2022-06-08	1	56.5	10.5	834.36	1	pos	1	1	53.94	50.74	25.45	5	4_neg	5_inf	not-vacc	lower	primary	district_8	1.72689	7 lower
43	1	F	5-11	0	1	0	0	0	1	1	1	0	0	2020-06-16	0	0.3		0.414868	0							neg			not-vacc	lower	primary	district_8	1.72689	7 lower
43	2	F	5-11	0	1	0	0	0	1	1	1	0	0	2020-10-29	0	0.2		0.353291	0							neg			not-vacc	lower	primary	district_8	1.72689	7 lower
43	3	F	5-11	0	1	0	0	0	1	1	1	0	0	2021-03-25	0	0.5		0.552916	0							neg			not-vacc	lower	primary	district_8	1.72689	7 lower
43	4	F		0	1	0	0	0	1	1	1	0	0		0											neg			not-vacc					NA NA
43	5	F		0	0	0	0	0	1	1	1	0	0		0											neg			not-vacc					NA NA
44	1	F	5-11	0	1	0	0	1	1	1	1	1	1	2020-06-16	0	0.1		0.296674	0			1				5	4_neg	5_hybrid	recent_vaccination	lower	primary	district_8	1.72689	7 lower
44	2	F	5-11	0	1	0	0	1	1	1	1	1	1	2020-10-29	0	0.1		0.296674	0			1				5	4_neg	5_hybrid	recent_vaccination	lower	primary	district_8	1.72689	7 lower
44	3	F	5-11	0	1	0	0	1	1	1	1	1	1	2021-03-25	0	0.1		0.296674	0			1				5	4_neg	5_hybrid	recent_vaccination	lower	primary	district_8	1.72689	7 lower
44	4	F	5-11	0	1	0	0	1	1	1	1	1	1	2021-11-16	0	0.2	0.1	0.353291	0	neg	0	1	0	0	0	5	4_neg	5_hybrid	recent_vaccination	lower	primary	district_8	1.72689	7 lower
44	5	F	5-11	0	1	1	0	1	1	1	1	1	1	2022-06-08	1	137.3	14.8	4857.81	1	pos	1	1	464.68	288.68	252.08	5	4_neg	5_hybrid	recent_vaccination	lower	primary	district_8	1.72689	7 lower
45	1	F	5-11	1	1	0	0	0	1	1	1	0	1	2020-06-16	0	0.8		0.797257	0			1				5		5_inf	not-vacc	lower	primary	district_8	1.72689	7 lower
45	2	F	5-11	1	1	0	0	0	1	1	1	0	1	2020-10-29	0	0.5		0.552916	0			1				5		5_inf	not-vacc	lower	primary	district_8	1.72689	7 lower
45	3	F	5-11	1	1	0	0	0	1	1	1	0	1	2021-03-25	0	0.8		0.797257	0			1				5		5_inf	not-vacc	lower	primary	district_8	1.72689	7 lower
45	4	F		1	1	0	0	0	1	1	1	0	1		0							1				5		5_inf	not-vacc					NA NA
45	5	F	5-11	1	1	0	0	0	1	1	1	0	1	2022-06-08	1	112	26.6	3238.27	1	pos	1	1	132.5	96.34	2254.79	5		5_inf	not-vacc	lower	primary	district_8	1.72689	7 lower
46	1	M	5-11	0	1	0	0	0	1	1	1	0	0	2020-06-16	0	0.4		0.481409	0							neg			not-vacc	lower	primary	district_8	1.72689	7 lower
46	2	M	5-11	0	1	0	0	0	1	1	1	0	0	2020-10-29	0	0.4		0.481409	0							neg			not-vacc	lower	primary	district_8	1.72689	7 lower
46	3	M	5-11	0	1	0	0	0	1	1	1	0	0	2021-03-25	0	0.2		0.353291	0							neg			not-vacc	lower	primary	district_8	1.72689	7 lower
46	4	M		0	0	0	0	0	1	1	1	0	0		0											neg			not-vacc					NA NA
46	5	M		0	0	0	0	0	1	1	1	0	0		0											neg			not-vacc					NA NA
47	1	F	5-11	0	1	0	0	0	1	1	1	0	0	2020-06-16	0	0.4		0.481409	0							neg			not-vacc	lower	primary	district_8	1.72689	7 lower
47	2	F	5-11	0	1	0	0	0	1	1	1	0	0	2020-10-29	0	0.3		0.414868	0							neg			not-vacc	lower	primary	district_8	1.72689	7 lower
47	3	F	5-11	0	1	0	0	0	1	1	1	0	0	2021-03-25	0	0.1		0.296674	0							neg			not-vacc	lower	primary	district_8	1.72689	7 lower
47	4	F		0	0	0	0	0	1	1	1	0	0		0											neg			not-vacc					NA NA
47	5	F		0	0	0	0	0	1	1	1	0	0		0											neg			not-vacc					NA NA
48	1	M	5-11	0	1	0	0	0	1	1	0	0	0	2020-06-16												neg			not-vacc	lower	primary	district_8	1.72689	7 lower
48	2	M	5-11	0	1	0	0	0	1	1	0	0	0	2020-10-29												neg			not-vacc	lower	primary	district_8	1.72689	7 lower
48	3	M		0	1	0	0	0	1	1	0	0	0													neg			not-vacc					NA NA
48	4	M		0	0	0	0	0	1	1	0	0	0													neg			not-vacc					NA NA
48	5	M		0	0	0	0	0	1	1	0	0	0													neg			not-vacc					NA NA
49	1	F	5-11	0	1	0	0	0	1	1	1	1	1	2020-06-16	0	0.9		0.888652	0			1				5	4_neg	5_inf	not-vacc	lower	primary	district_8	1.72689	7 lower
49	2	F	5-11	0	1	0	0	0	1	1	1	1	1	2020-10-29	0	0.7		0.710838	0			1				5	4_neg	5_inf	not-vacc	lower	primary	district_8	1.72689	7 lower
49	3	F	5-11	0	1	0	0	0	1	1	1	1	1	2021-03-25	0	0.7		0.710838	0			1				5	4_neg	5_inf	not-vacc	lower	primary	district_8	1.72689	7 lower
49	4	F	5-11	0	1	0	0	0	1	1	1	1	1	2021-11-16	0	5	0.5	8.93649	0	neg	0	1	0	0	0	5	4_neg	5_inf	not-vacc	middle	primary	district_8	2.34357	7 middle
49	5	F	5-11	0	1	0	0	0	1	1	1	1	1	2022-06-08	1	74.5	25.9	1441.36	1	pos	1	1	73.96	54.47	98.72	5	4_neg	5_inf	not-vacc	middle	primary	district_8	2.34357	7 middle
50	1	F	5-11	0	1	0	0	0	1	1	1	1	1	2020-06-16	0	0.6		0.629391	0			1				5	4_neg	5_inf	not-vacc	lower	primary	district_8	1.72689	7 lower
50	2	F	5-11	0	1	0	0	0	1	1	1	1	1	2020-10-29	0	0.6		0.629391	0			1				5	4_neg	5_inf	not-vacc	lower	primary	district_8	1.72689	7 lower
50	3	F	5-11	0	1	0	0	0	1	1	1	1	1	2021-03-25	0	0.3		0.414868	0			1				5	4_neg	5_inf	not-vacc	lower	primary	district_8	1.72689	7 lower
50	4	F	5-11	0	1	0	0	0	1	1	1	1	1	2021-11-16	0	0.5	0.3	0.552916	0	neg	0	1	0	0	0	5	4_neg	5_inf	not-vacc	middle	primary	district_8	2.34357	7 middle
50	5	F	5-11	0	1	0	0	0	1	1	1	1	1	2022-06-08	1	55.5	23.2	805.488	1	pos	1	1	79.74	50.79	80	5	4_neg	5_inf	not-vacc	middle	primary	district_8	2.34357	7 middle
51	1	M	5-11	0	1	0	0	0	1	1	1	0	0	2020-06-16	0	1.5		1.54161	0							neg			not-vacc	middle	primary	district_8	2.34357	7 middle
51	2	M	5-11	0	1	0	0	0	1	1	1	0	0	2020-10-29	0	0.9		0.888652	0							neg			not-vacc	middle	primary	district_8	2.34357	7 middle
51	3	M	12-18	0	1	0	0	0	1	1	1	0	0	2021-03-25	0	0.8		0.797257	0							neg			not-vacc	middle	primary	district_8	2.34357	7 middle
51	4	M		0	1	0	0	0	1	1	1	0	0		0											neg			not-vacc					NA NA
51	5	M		0	0	0	0	0	1	1	1	0	0		0											neg			not-vacc					NA NA
52	1	M	5-11	1	1	0	0	0	1	1	1	0	1	2020-06-16	0	0.3		0.414868	0			1				5		5_inf	not-vacc	middle	primary	district_8	2.34357	7 middle
52	2	M	5-11	1	1	0	0	0	1	1	1	0	1	2020-10-29	0	0.3		0.414868	0			1				5		5_inf	not-vacc	middle	primary	district_8	2.34357	7 middle
52	3	M	5-11	1	1	0	0	0	1	1	1	0	1	2021-03-25	0	0.3		0.414868	0			1				5		5_inf	not-vacc	middle	primary	district_8	2.34357	7 middle
52	4	M		1	1	0	0	0	1	1	1	0	1		0							1				5		5_inf	not-vacc					NA NA
52	5	M	12-18	1	1	0	0	0	1	1	1	0	1	2022-06-08	1	36.1	4.5	346.241	1	neg	0	1	62	42.99	33.83	5		5_inf	not-vacc	middle	primary	district_8	2.34357	7 middle
53	1	M	5-11	0	1	0	0	1	1	1	1	1	1	2020-06-16	0	0.3		0.414868	0			1				5	4_neg	5_hybrid	recent_vaccination	middle	primary	district_8	2.34357	7 middle
53	2	M	5-11	0	1	0	0	1	1	1	1	1	1	2020-10-29	0	0.4		0.481409	0			1				5	4_neg	5_hybrid	recent_vaccination	middle	primary	district_8	2.34357	7 middle
53	3	M	5-11	0	1	0	0	1	1	1	1	1	1	2021-03-25	0	0.5		0.552916	0			1				5	4_neg	5_hybrid	recent_vaccination	middle	primary	district_8	2.34357	7 middle
53	4	M	12-18	0	1	0	0	1	1	1	1	1	1	2021-11-16	0	1.2	0.2	1.19271	0	neg	0	1	0	0	0	5	4_neg	5_hybrid	recent_vaccination	middle	primary	district_8	2.34357	7 middle
53	5	M	12-18	0	1	1	0	1	1	1	1	1	1	2022-06-08	1	136.2	15.6	4780.56	1	pos	1	1	447.03	319.39	195.54	5	4_neg	5_hybrid	recent_vaccination	middle	primary	district_8	2.34357	7 middle
54	1	F	5-11	0	1	0	0	0	1	0	0	0	0	2020-06-16												neg			not-vacc	middle	primary	district_8	2.34357	7 middle
54	2	F		0	1	0	0	0	1	0	0	0	0													neg			not-vacc					NA NA
54	3	F		0	1	0	0	0	1	0	0	0	0													neg			not-vacc					NA NA
54	4	F		0	0	0	0	0	1	0	0	0	0													neg			not-vacc					NA NA
54	5	F		0	1	0	0	0	1	0	0	0	0													neg			not-vacc					NA NA
55	1	M	5-11	0	1	0	0	0	1	1	1	1	1	2020-06-16	0	0.2		0.353291	0			0				neg	4_neg	5_neg	not-vacc	middle	primary	district_8	2.34357	7 middle
55	2	M	5-11	0	1	0	0	0	1	1	1	1	1	2020-10-29	0	0.1		0.296674	0			0				neg	4_neg	5_neg	not-vacc	middle	primary	district_8	2.34357	7 middle
55	3	M	5-11	0	1	0	0	0	1	1	1	1	1	2021-03-25	0	0.2		0.353291	0			0				neg	4_neg	5_neg	not-vacc	middle	primary	district_8	2.34357	7 middle
55	4	M	5-11	0	1	0	0	0	1	1	1	1	1	2021-11-16	0	0.2	0.5	0.353291	0	neg	0	0	0	0	0	neg	4_neg	5_neg	not-vacc	middle	primary	district_8	2.34357	7 middle
55	5	M	12-18	0	1	0	0	0	1	1	1	1	1	2022-06-08	0	4.6	2.7	7.78076	0	neg	0	0				neg	4_neg	5_neg	not-vacc	middle	primary	district_8	2.34357	7 middle
56	1	M	5-11	0	1	0	0	0	1	1	1	1	1	2020-06-16	0	0.4		0.481409	0			1				5	4_neg	5_inf	not-vacc	middle	primary	district_8	2.34357	7 middle
56	2	M	5-11	0	0	0	0	0	1	1	1	1	1	2020-10-29	0	0.2		0.353291	0			1				5	4_neg	5_inf	not-vacc	middle	primary	district_8	2.34357	7 middle
56	3	M	5-11	0	0	0	0	0	1	1	1	1	1	2021-03-25	0	0.2		0.353291	0			1				5	4_neg	5_inf	not-vacc	middle	primary	district_8	2.34357	7 middle
56	4	M	5-11	0	0	0	0	0	1	1	1	1	1	2021-11-16	0	0.5	0.3	0.552916	0	neg	0	1	0	0	0	5	4_neg	5_inf	not-vacc	middle	primary	district_8	2.34357	7 middle
56	5	M	12-18	0	0	0	0	0	1	1	1	1	1	2022-06-08	1	36.8	8.9	359.479	1	pos	1	1	49.58	37.08	44.39	5	4_neg	5_inf	not-vacc	middle	primary	district_8	2.34357	7 middle
57	1	M	5-11	1	1	0	0	0	1	1	1	1	0	2020-06-16	1	9.2		25.9265	1							1	4_inf		not-vacc	middle	primary	district_8	2.34357	7 middle
57	2	M	5-11	1	1	0	0	0	1	1	1	1	0	2020-10-29	1	7.7		18.8399	1				1	1	1	1	4_inf		not-vacc	middle	primary	district_8	2.34357	7 middle
57	3	M	5-11	1	1	0	0	0	1	1	1	1	0	2021-03-25	1	6.8		15.1316	1				0.93	0.14	1	1	4_inf		not-vacc	middle	primary	district_8	2.34357	7 middle
57	4	M	12-18	1	1	0	0	0	1	1	1	1	0	2021-11-16	1	8.7	0.3	23.4384	1	neg	0		8.94	6.46	0	1	4_inf		not-vacc	middle	primary	district_8	2.34357	7 middle
57	5	M		1	0	0	0	0	1	1	1	1	0		1											1	4_inf		not-vacc					NA NA
58	1	M	5-11	1	1	0	0	0	1	1	1	0	1	2020-06-16	1	9.1		25.4188	1			1				1		5_inf	not-vacc	middle	primary	district_8	2.34357	7 middle
58	2	M	5-11	1	0	0	0	0	1	1	1	0	1	2020-10-29	1	5.9		11.8306	0			1				1		5_inf	not-vacc	middle	primary	district_8	2.34357	7 middle
58	3	M	5-11	1	1	0	0	0	1	1	1	0	1	2021-03-25	1	5.4		10.1725	0			1				1		5_inf	not-vacc	middle	primary	district_8	2.34357	7 middle
58	4	M		1	1	0	0	0	1	1	1	0	1		1							1				1		5_inf	not-vacc					NA NA
58	5	M	12-18	1	0	0	0	0	1	1	1	0	1	2022-06-08	1	25.1	3.9	170.922	1	neg	0	1	24.43	11.04	25.13	1		5_inf	not-vacc	middle	primary	district_8	2.34357	7 middle
59	1	M	5-11	0	1	0	0	1	1	1	1	0	1	2020-06-16	0	1.4		1.42032	0			1				5		5_hybrid	recent_vaccination	middle	primary	district_8	2.34357	7 middle
59	2	M	5-11	0	1	0	0	1	1	1	1	0	1	2020-10-29	0	1.7		1.79914	0			1				5		5_hybrid	recent_vaccination	middle	primary	district_8	2.34357	7 middle
59	3	M	5-11	0	1	0	0	1	1	1	1	0	1	2021-03-25	0	1.8		1.93539	0			1				5		5_hybrid	recent_vaccination	middle	primary	district_8	2.34357	7 middle
59	4	M		0	0	0	0	1	1	1	1	0	1		0							1				5		5_hybrid	recent_vaccination					NA NA
59	5	M	12-18	0	0	1	0	1	1	1	1	0	1	2022-06-08	1	164.8	6.1	6990.99	1	pos	1	1	846.74	501.25	486.85	5		5_hybrid	recent_vaccination	middle	primary	district_8	2.34357	7 middle
60	1	M	5-11	0	1	0	0	0	1	1	1	1	1	2020-06-16	0	1.1		1.08638	0			1				5	4_neg	5_inf	not-vacc	middle	primary	district_8	2.34357	7 middle
60	2	M	5-11	0	1	0	0	0	1	1	1	1	1	2020-10-29	0	1.5		1.54161	0			1				5	4_neg	5_inf	not-vacc	middle	primary	district_8	2.34357	7 middle
60	3	M	5-11	0	1	0	0	0	1	1	1	1	1	2021-03-25	0	1		0.985025	0			1				5	4_neg	5_inf	not-vacc	middle	primary	district_8	2.34357	7 middle
60	4	M	5-11	0	1	0	0	0	1	1	1	1	1	2021-11-16	0	2.3	0.6	2.69153	0	neg	0	1	0	0	0	5	4_neg	5_inf	not-vacc	middle	primary	district_8	2.34357	7 middle
60	5	M	5-11	0	1	0	0	0	1	1	1	1	1	2022-06-08	1	108.6	27.3	3045.66	1	pos	1	1	163.56	123.44	706.21	5	4_neg	5_inf	not-vacc	middle	primary	district_8	2.34357	7 middle
61	1	F	5-11	0	1	0	0	0	1	1	1	0	0	2020-06-16	0	0.2		0.353291	0							neg			not-vacc	middle	primary	district_8	2.34357	7 middle
61	2	F	5-11	0	1	0	0	0	1	1	1	0	0	2020-10-29	0	0.2		0.353291	0							neg			not-vacc	middle	primary	district_8	2.34357	7 middle
61	3	F	5-11	0	1	0	0	0	1	1	1	0	0	2021-03-25	0	0.1		0.296674	0							neg			not-vacc	middle	primary	district_8	2.34357	7 middle
61	4	F		0	0	0	0	0	1	1	1	0	0		0											neg			not-vacc					NA NA
61	5	F		0	0	0	0	0	1	1	1	0	0		0											neg			not-vacc					NA NA
62	1	M	5-11	0	1	0	0	0	1	1	1	0	0	2020-06-16	0	0.4		0.481409	0							neg			not-vacc	middle	primary	district_8	2.34357	7 middle
62	2	M	5-11	0	0	0	0	0	1	1	1	0	0	2020-10-29	0	0.5		0.552916	0							neg			not-vacc	middle	primary	district_8	2.34357	7 middle
62	3	M	5-11	0	0	0	0	0	1	1	1	0	0	2021-03-25	0	0.3		0.414868	0							neg			not-vacc	middle	primary	district_8	2.34357	7 middle
62	4	M		0	0	0	0	0	1	1	1	0	0		0											neg			not-vacc					NA NA
62	5	M		0	0	0	0	0	1	1	1	0	0		0											neg			not-vacc					NA NA
63	1	M	5-11	0	1	0	0	0	1	1	1	0	0	2020-06-16	0	0.9		0.888652	0							neg			not-vacc	middle	primary	district_8	2.34357	7 middle
63	2	M	5-11	0	1	0	0	0	1	1	1	0	0	2020-10-29	0	1.9		2.07663	0							neg			not-vacc	middle	primary	district_8	2.34357	7 middle
63	3	M	12-18	0	1	0	0	0	1	1	1	0	0	2021-03-25	0	0.2		0.353291	0							neg			not-vacc	middle	primary	district_8	2.34357	7 middle
63	4	M		0	1	0	0	0	1	1	1	0	0		0											neg			not-vacc					NA NA
63	5	M		0	0	0	0	0	1	1	1	0	0		0											neg			not-vacc					NA NA
64	1	M	5-11	0	1	0	1	0	1	1	1	1	0	2020-06-16	0	3.7		5.47378	0							3	4_hybrid		not-vacc	middle	primary	district_8	2.34357	7 middle
64	2	M	12-18	0	1	0	1	0	1	1	1	1	0	2020-10-29	0	3.4		4.79499	0							3	4_hybrid		not-vacc	middle	primary	district_8	2.34357	7 middle
64	3	M	12-18	0	1	0	1	0	1	1	1	1	0	2021-03-25	1	82		1743.15	1				98.43	34.67	1.9	3	4_hybrid		not-vacc	middle	primary	district_8	2.34357	7 middle
64	5	M		0	0	0	1	0	1	1	1	1	0		1											3	4_hybrid		not-vacc					NA NA
65	1	F	5-11	0	1	0	0	0	1	1	1	0	0	2020-06-16	0	0.4		0.481409	0							neg			not-vacc	middle	primary	district_8	2.34357	7 middle
65	2	F	5-11	0	1	0	0	0	1	1	1	0	0	2020-10-29	0	0.3		0.414868	0							neg			not-vacc	middle	primary	district_8	2.34357	7 middle
65	3	F	5-11	0	1	0	0	0	1	1	1	0	0	2021-03-25	0	0.1		0.296674	0							neg			not-vacc	middle	primary	district_8	2.34357	7 middle
65	4	F		0	1	0	0	0	1	1	1	0	0		0											neg			not-vacc					NA NA
65	5	F		0	1	0	0	0	1	1	1	0	0		0											neg			not-vacc					NA NA
66	1	F	5-11	0	1	0	0	0	1	1	1	0	0	2020-06-16	0											neg			not-vacc	middle	primary	district_8	2.34357	7 middle
66	2	F	5-11	0	1	0	0	0	1	1	1	0	0	2020-10-29	0	0.5		0.552916	0							neg			not-vacc	middle	primary	district_8	2.34357	7 middle
66	3	F	12-18	0	1	0	0	0	1	1	1	0	0	2021-03-25	0	0.2		0.353291	0							neg			not-vacc	middle	primary	district_8	2.34357	7 middle
66	4	F		0	1	0	0	0	1	1	1	0	0		0											neg			not-vacc					NA NA
66	5	F		0	1	0	0	0	1	1	1	0	0		0											neg			not-vacc					NA NA
67	1	F	5-11	1	1	0	0	0	1	1	1	0	0	2020-06-16	0	1		0.985025	0							neg			not-vacc	middle	primary	district_8	2.34357	7 middle
67	2	F	12-18	1	1	0	0	0	1	1	1	0	0	2020-10-29	0	0.7		0.710838	0							neg			not-vacc	middle	primary	district_8	2.34357	7 middle
67	3	F	12-18	1	1	0	0	0	1	1	1	0	0	2021-03-25	0	0.6		0.629391	0				0	0		neg			not-vacc	middle	primary	district_8	2.34357	7 middle
67	4	F		1	1	0	0	0	1	1	1	0	0		0											neg			not-vacc					NA NA
67	5	F		1	1	0	0	0	1	1	1	0	0		0											neg			not-vacc					NA NA
68	1	M	5-11	0	1	0	0	1	1	1	1	1	1	2020-06-16	0	0.2		0.353291	0			1				5	4_neg	5_hybrid	recent_vaccination	lower	primary	district_8	1.72689	7 lower
68	2	M	5-11	0	1	0	0	1	1	1	1	1	1	2020-10-29	0	0.2		0.353291	0			1				5	4_neg	5_hybrid	recent_vaccination	lower	primary	district_8	1.72689	7 lower
68	3	M	5-11	0	1	0	0	1	1	1	1	1	1	2021-03-25	0	0.2		0.353291	0			1				5	4_neg	5_hybrid	recent_vaccination	lower	primary	district_8	1.72689	7 lower
68	4	M	5-11	0	1	0	0	1	1	1	1	1	1	2021-11-16	0	0.2	0.1	0.353291	0	neg	0	1	0	0	0	5	4_neg	5_hybrid	recent_vaccination	middle	primary	district_8	2.34357	7 middle
68	5	M	5-11	0	1	1	0	1	1	1	1	1	1	2022-06-08	1	133.6	7.3	4600.45	1	pos	1	1	485.2	338.87	158.15	5	4_neg	5_hybrid	recent_vaccination	middle	primary	district_8	2.34357	7 middle
69	1	F	5-11	0	1	0	0	0	1	1	1	0	0	2020-06-16	0	0.2		0.353291	0							neg			not-vacc	middle	primary	district_8	2.34357	7 middle
69	2	F	5-11	0	1	0	0	0	1	1	1	0	0	2020-10-29	0	0.1		0.296674	0							neg			not-vacc	middle	primary	district_8	2.34357	7 middle
69	3	F	12-18	0	1	0	0	0	1	1	1	0	0	2021-03-25	0	0.1		0.296674	0							neg			not-vacc	middle	primary	district_8	2.34357	7 middle
69	4	F		0	0	0	0	0	1	1	1	0	0		0											neg			not-vacc					NA NA
69	5	F		0	0	0	0	0	1	1	1	0	0		0											neg			not-vacc					NA NA
70	1	F	5-11	0	1	0	0	0	1	0	1	0	0	2020-06-16	0	0.3		0.414868	0							neg			not-vacc	middle	primary	district_8	2.34357	7 middle
70	2	F		0	1	0	0	0	1	0	1	0	0		0											neg			not-vacc					NA NA
70	3	F	12-18	0	1	0	0	0	1	0	1	0	0	2021-03-25	0	0.1		0.296674	0							neg			not-vacc	middle	primary	district_8	2.34357	7 middle
70	4	F		0	1	0	0	0	1	0	1	0	0		0											neg			not-vacc					NA NA
70	5	F		0	0	0	0	0	1	0	1	0	0		0											neg			not-vacc					NA NA
71	1	F	5-11	0	1	0	0	0	1	1	1	0	0	2020-06-16	0											neg			not-vacc	middle	primary	district_8	2.34357	7 middle
71	2	F	5-11	0	1	0	0	0	1	1	1	0	0	2020-10-29	0	0.3		0.414868	0							neg			not-vacc	middle	primary	district_8	2.34357	7 middle
71	3	F	12-18	0	1	0	0	0	1	1	1	0	0	2021-03-25	0	0.3		0.414868	0							neg			not-vacc	middle	primary	district_8	2.34357	7 middle
71	4	F		0	0	0	0	0	1	1	1	0	0		0											neg			not-vacc					NA NA
71	5	F		0	0	0	0	0	1	1	1	0	0		0											neg			not-vacc					NA NA
72	1	F	5-11	0	1	0	0	0	1	1	1	0	0	2020-06-16	0	1.5		1.54161	0							neg			not-vacc	middle	primary	district_8	2.34357	7 middle
72	2	F	12-18	0	0	0	0	0	1	1	1	0	0	2020-10-29	0	1.6		1.66788	0							neg			not-vacc	middle	primary	district_8	2.34357	7 middle
72	3	F	12-18	0	0	0	0	0	1	1	1	0	0	2021-03-25	0	1		0.985025	0							neg			not-vacc	middle	primary	district_8	2.34357	7 middle
72	4	F		0	0	0	0	0	1	1	1	0	0		0											neg			not-vacc					NA NA
72	5	F		0	0	0	0	0	1	1	1	0	0		0											neg			not-vacc					NA NA
73	1	M	5-11	1	1	0	0	0	1	1	1	0	0	2020-06-16	0	0.2		0.353291	0							neg			not-vacc	middle	primary	district_8	2.34357	7 middle
73	2	M	12-18	1	0	0	0	0	1	1	1	0	0	2020-10-29	0	0.2		0.353291	0							neg			not-vacc	middle	primary	district_8	2.34357	7 middle
73	3	M	12-18	1	1	0	0	0	1	1	1	0	0	2021-03-25	0	0.1		0.296674	0							neg			not-vacc	middle	primary	district_8	2.34357	7 middle
73	4	M		1	1	0	0	0	1	1	1	0	0		0											neg			not-vacc					NA NA
73	5	M		1	0	0	0	0	1	1	1	0	0		0											neg			not-vacc					NA NA
74	1	M	5-11	1	1	0	0	0	1	1	1	0	0	2020-06-16	0	0.6		0.629391	0							neg			not-vacc	middle	primary	district_8	2.34357	7 middle
74	2	M	12-18	1	1	0	0	0	1	1	1	0	0	2020-10-29	0	0.4		0.481409	0							neg			not-vacc	middle	primary	district_8	2.34357	7 middle
74	3	M	12-18	1	1	0	0	0	1	1	1	0	0	2021-03-25	0	0.3		0.414868	0							neg			not-vacc	middle	primary	district_8	2.34357	7 middle
74	4	M		1	1	0	0	0	1	1	1	0	0		0											neg			not-vacc					NA NA
74	5	M		1	1	0	0	0	1	1	1	0	0		0											neg			not-vacc					NA NA
75	1	M	5-11	0	1	0	0	0	1	1	1	0	0	2020-06-16	0	0.2		0.353291	0							neg			not-vacc	middle	primary	district_8	2.34357	7 middle
75	2	M	12-18	0	1	0	0	0	1	1	1	0	0	2020-10-29	0	0.2		0.353291	0							neg			not-vacc	middle	primary	district_8	2.34357	7 middle
75	3	M	12-18	0	1	0	0	0	1	1	1	0	0	2021-03-25	0	0.2		0.353291	0							neg			not-vacc	middle	primary	district_8	2.34357	7 middle
75	4	M		0	0	0	0	0	1	1	1	0	0		0											neg			not-vacc					NA NA
75	5	M		0	1	0	0	0	1	1	1	0	0		0											neg			not-vacc					NA NA
76	1	M	12-18	0	1	0	0	1	1	1	1	1	1	2020-06-16	0	0.8		0.797257	0			1				3	4_inf	5_hybrid	recent_vaccination	middle	primary	district_8	2.34357	7 middle
76	2	M	12-18	0	1	0	0	1	1	1	1	1	1	2020-10-29	0	0.8		0.797257	0			1				3	4_inf	5_hybrid	recent_vaccination	middle	primary	district_8	2.34357	7 middle
76	3	M	12-18	0	1	0	0	1	1	1	1	1	1	2021-03-25	1	39		402.707	1			1	54.29	28.81	1.3	3	4_inf	5_hybrid	recent_vaccination	middle	primary	district_8	2.34357	7 middle
77	1	F	12-18	0	1	0	1	0	1	1	1	1	0	2020-06-18	0	0.5		0.552916	0							4	4_vacc		not-vacc	upper	secondary	district_9	2.24288	4 upper
77	2	F	12-18	0	1	0	1	0	1	1	1	1	0	2020-11-10	0	0.5		0.552916	0							4	4_vacc		not-vacc	upper	secondary	district_9	2.24288	4 upper
77	3	F	12-18	0	1	0	1	0	1	1	1	1	0	2021-03-30	0	0.4		0.481409	0							4	4_vacc		not-vacc	upper	secondary	district_9	2.24288	4 upper
77	4	F	12-18	0	1	1	1	0	1	1	1	1	0	2021-11-24	0	121.4	0.1	3801.65	1	neg	0		510.73	200.72	81.1	4	4_vacc		not-vacc	upper	secondary	district_9	2.24288	4 upper
77	5	F		0	0	0	1	0	1	1	1	1	0		0											4	4_vacc		not-vacc					NA NA
78	1	F	12-18	0	1	0	0	0	1	1	1	0	1	2020-06-18	1	63.4		1047.49	1			1				1		5_inf	not-vacc	upper	secondary	district_9	2.24288	4 upper
78	2	F	12-18	0	1	0	0	0	1	1	1	0	1	2020-11-10	1	71		1310.37	1			1	83.68	21.26	3.41	1		5_inf	not-vacc	upper	secondary	district_9	2.24288	4 upper
78	3	F	12-18	0	1	0	0	0	1	1	1	0	1	2021-03-30	1	66.5		1151.15	1			1	57.27	16.76	3.6	1		5_inf	not-vacc	upper	secondary	district_9	2.24288	4 upper
78	4	F		0	1	0	0	0	1	1	1	0	1		1							1				1		5_inf	not-vacc					NA NA
78	5	F	12-18	0	1	0	0	0	1	1	1	0	1	2022-06-02	1	130.2	23.4	4370.15	1	pos	1	1	257.73	188.5	151.08	1		5_inf	not-vacc	upper	secondary	district_9	2.24288	4 upper
79	1	F	12-18	1	1	0	0	0	1	1	1	0	0	2020-06-18	0	1.5		1.54161	0							neg			not-vacc	upper	secondary	district_9	2.24288	4 upper
79	2	F	12-18	1	1	0	0	0	1	1	1	0	0	2020-11-10	0	1.5		1.54161	0							neg			not-vacc	upper	secondary	district_9	2.24288	4 upper
79	3	F	12-18	1	1	0	0	0	1	1	1	0	0	2021-03-30	0	1.5		1.54161	0							neg			not-vacc	upper	secondary	district_9	2.24288	4 upper
79	4	F		1	1	0	0	0	1	1	1	0	0		0											neg			not-vacc					NA NA
79	5	F		1	0	0	0	0	1	1	1	0	0		0											neg			not-vacc					NA NA
80	1	F	12-18	0	1	0	0	0	1	1	1	1	1	2020-06-18	0	0.9		0.888652	0			1				2	4_inf	5_inf	not-vacc	upper	secondary	district_9	2.24288	4 upper
80	2	F	12-18	0	1	0	0	0	1	1	1	1	1	2020-11-10	1	55.4		802.629	1			1	23.71	7.79	1	2	4_inf	5_inf	not-vacc	upper	secondary	district_9	2.24288	4 upper
80	3	F	12-18	0	1	0	0	0	1	1	1	1	1	2021-03-30	1	32.3		278.726	1			1	12.95	2.11	0.2	2	4_inf	5_inf	not-vacc	upper	secondary	district_9	2.24288	4 upper
80	4	F	12-18	0	1	0	0	0	1	1	1	1	1	2021-11-24	1	33.6	1.4	300.997	1	neg	0	1	72.57	30.9	0	2	4_inf	5_inf	not-vacc	upper	secondary	district_9	2.24288	4 upper
80	5	F	12-18	0	0	0	0	0	1	1	1	1	1	2022-06-02	1	117.9	17.6	3586.59	1	pos	1	1	171.5	126.57	127.39	2	4_inf	5_inf	not-vacc	upper	secondary	district_9	2.24288	4 upper
81	1	F	12-18	0	1	0	0	0	1	1	1	0	0	2020-06-18	0	3.2		4.36751	0							neg			not-vacc	upper	secondary	district_9	2.24288	4 upper
81	2	F	12-18	0	0	0	0	0	1	1	1	0	0	2020-11-10	0	3.9		5.95135	0							neg			not-vacc	upper	secondary	district_9	2.24288	4 upper
81	3	F	12-18	0	0	0	0	0	1	1	1	0	0	2021-03-30	0	2.8		3.57261	0							neg			not-vacc	upper	secondary	district_9	2.24288	4 upper
81	4	F		0	0	0	0	0	1	1	1	0	0		0											neg			not-vacc					NA NA
81	5	F		0	0	0	0	0	1	1	1	0	0		0											neg			not-vacc					NA NA
82	1	F	12-18	0	1	0	0	0	1	1	1	0	0	2020-06-18	0	0.6		0.629391	0							neg			not-vacc	upper	secondary	district_9	2.24288	4 upper
82	2	F	12-18	0	1	0	0	0	1	1	1	0	0	2020-11-10	0	0.9		0.888652	0							neg			not-vacc	upper	secondary	district_9	2.24288	4 upper
82	3	F	12-18	0	1	0	0	0	1	1	1	0	0	2021-03-30	0	0.5		0.552916	0							neg			not-vacc	upper	secondary	district_9	2.24288	4 upper
82	4	F		0	1	0	0	0	1	1	1	0	0		0											neg			not-vacc					NA NA
82	5	F		0	1	0	0	0	1	1	1	0	0		0											neg			not-vacc					NA NA
83	1	M	12-18	1	1	0	1	0	1	1	1	1	0	2020-06-18	1	6.4		13.6142	1							1	4_hybrid		not-vacc	upper	secondary	district_9	2.24288	4 upper
83	2	M	12-18	1	1	0	1	0	1	1	1	1	0	2020-11-10	1	0.3		0.414868	0							1	4_hybrid		not-vacc	upper	secondary	district_9	2.24288	4 upper
83	3	M	12-18	1	1	0	1	0	1	1	1	1	0	2021-03-30	1	0.2		0.353291	0							1	4_hybrid		not-vacc	upper	secondary	district_9	2.24288	4 upper
83	4	M	12-18	1	1	1	1	0	1	1	1	1	0	2021-11-24	1	130.4	0.2	4383.54	1	neg	0		566.25	289.6	135.87	1	4_hybrid		not-vacc	upper	secondary	district_9	2.24288	4 upper
83	5	M		1	0	0	1	0	1	1	1	1	0		1											1	4_hybrid		not-vacc					NA NA
84	1	M	12-18	1	1	0	0	0	1	1	1	0	0	2020-06-18	0	1.2		1.19271	0							neg			not-vacc	upper	secondary	district_9	2.24288	4 upper
84	2	M	12-18	1	1	0	0	0	1	1	1	0	0	2020-11-10	0	1.9		2.07663	0							neg			not-vacc	upper	secondary	district_9	2.24288	4 upper
84	3	M	12-18	1	1	0	0	0	1	1	1	0	0	2021-03-30	0	0.9		0.888652	0							neg			not-vacc	upper	secondary	district_9	2.24288	4 upper
84	4	M		1	1	0	0	0	1	1	1	0	0		0											neg			not-vacc					NA NA
84	5	M		1	1	0	0	0	1	1	1	0	0		0											neg			not-vacc					NA NA
85	1	M	12-18	0	1	0	1	1	1	1	1	1	1	2020-06-18	0	0.5		0.552916	0			1				4	4_vacc	5_vacc	older_vaccination	upper	secondary	district_9	2.24288	4 upper
85	2	M	12-18	0	1	0	1	1	1	1	1	1	1	2020-11-10	0	0.4		0.481409	0			1				4	4_vacc	5_vacc	older_vaccination	upper	secondary	district_9	2.24288	4 upper
85	3	M	12-18	0	1	0	1	1	1	1	1	1	1	2021-03-30	0	0.2		0.353291	0			1				4	4_vacc	5_vacc	older_vaccination	upper	secondary	district_9	2.24288	4 upper
85	4	M	12-18	0	1	1	1	1	1	1	1	1	1	2021-11-24	0	129.6	0	4330.13	1	neg	0	1	2275.83	869.57	124.33	4	4_vacc	5_vacc	older_vaccination	upper	secondary	district_9	2.24288	4 upper
85	5	M	12-18	0	1	1	1	1	1	1	1	1	1	2022-06-02	0	131.8	2.4	4477.79	1	neg	0	1	986.19	554.02	268.17	4	4_vacc	5_vacc	older_vaccination	upper	secondary	district_9	2.24288	4 upper
86	1	M	12-18	0	1	0	0	0	1	1	0	0	0	2020-06-18	0	1		0.985025	0							neg			not-vacc	upper	secondary	district_9	2.24288	4 upper
86	2	M	12-18	0	1	0	0	0	1	1	0	0	0	2020-11-10	0	0.9		0.888652	0							neg			not-vacc	upper	secondary	district_9	2.24288	4 upper
86	3	M		0	1	0	0	0	1	1	0	0	0		0											neg			not-vacc					NA NA
86	4	M		0	0	0	0	0	1	1	0	0	0		0											neg			not-vacc					NA NA
86	5	M		0	0	0	0	0	1	1	0	0	0		0											neg			not-vacc					NA NA
87	1	O	12-18	0	1	0	1	1	1	0	1	1	1	2020-06-18	0	0.1		0.296674	0			1				4	4_vacc	5_vacc	older_vaccination	upper	secondary	district_9	2.24288	4 upper
87	2	O		0	1	0	1	1	1	0	1	1	1		0							1				4	4_vacc	5_vacc	older_vaccination					NA NA
87	3	O	12-18	0	1	0	1	1	1	0	1	1	1	2021-03-30	0	0.1		0.296674	0			1				4	4_vacc	5_vacc	older_vaccination	upper	secondary	district_9	2.24288	4 upper
87	4	O	12-18	0	1	1	1	1	1	0	1	1	1	2021-11-24	0	127.5	0.4	4191.5	1	neg	0	1	951.47	430.48	116.55	4	4_vacc	5_vacc	older_vaccination	upper	secondary	district_9	2.24288	4 upper
87	5	O	12-18	0	1	1	1	1	1	0	1	1	1	2022-06-02	0	132.6	1.6	4532.1	1	neg	0	1	816.33	412.71	405.02	4	4_vacc	5_vacc	older_vaccination	upper	secondary	district_9	2.24288	4 upper
88	1	F	12-18	0	1	0	0	0	1	1	1	1	1	2020-06-18	0							1				5		5_inf	not-vacc	upper	secondary	district_9	2.24288	4 upper
88	2	F	12-18	0	1	0	0	0	1	1	1	1	1	2020-11-10	0	0.6		0.629391	0			1				5		5_inf	not-vacc	upper	secondary	district_9	2.24288	4 upper
88	3	F	12-18	0	0	0	0	0	1	1	1	1	1	2021-03-30	0	0.4		0.481409	0			1				5		5_inf	not-vacc	upper	secondary	district_9	2.24288	4 upper
88	4	F	12-18	0	0	0	0	0	1	1	1	1	1	2021-11-24	0							1				5		5_inf	not-vacc	upper	secondary	district_9	2.24288	4 upper
88	5	F	12-18	0	1	0	0	0	1	1	1	1	1	2022-06-02	1	55.4	6.4	802.629	1	pos	1	1	34.2	21.36	17	5		5_inf	not-vacc	upper	secondary	district_9	2.24288	4 upper
89	1	F	12-18	0	1	0	0	1	1	1	1	1	1	2020-06-18	0	1.5		1.54161	0			1				2	4_inf	5_hybrid	recent_vaccination	upper	secondary	district_9	2.24288	4 upper
89	2	F	12-18	0	1	0	0	1	1	1	1	1	1	2020-11-10	1	114.3		3371.93	1			1	30.69	3.94	1.35	2	4_inf	5_hybrid	recent_vaccination	upper	secondary	district_9	2.24288	4 upper
89	3	F	12-18	0	1	0	0	1	1	1	1	1	1	2021-03-30	1	62.1		1005.47	1			1	20.47	0.55	2.7	2	4_inf	5_hybrid	recent_vaccination	upper	secondary	district_9	2.24288	4 upper
89	4	F	12-18	0	1	0	0	1	1	1	1	1	1	2021-11-19	1	38	0.6	382.753	1	neg	0	1	63.33	21.7	0	2	4_inf	5_hybrid	recent_vaccination	upper	secondary	district_6	1.04754	2 upper
89	5	F	12-18	0	0	1	0	1	1	1	1	1	1	2022-06-30	1	122.3	1	3857.97	1	neg	0	1	355.87	165.34	105.01	2	4_inf	5_hybrid	recent_vaccination	upper	secondary	district_6	1.04754	2 upper
90	1	M	12-18	0	1	0	0	0	1	1	1	0	0	2020-06-18	0	0.2		0.353291	0							neg			not-vacc	upper	secondary	district_9	2.24288	4 upper
90	2	M	12-18	0	1	0	0	0	1	1	1	0	0	2020-11-10	0	0.2		0.353291	0							neg			not-vacc	upper	secondary	district_9	2.24288	4 upper
90	3	M	12-18	0	1	0	0	0	1	1	1	0	0	2021-03-30	0	0.2		0.353291	0							neg			not-vacc	upper	secondary	district_9	2.24288	4 upper
90	4	M		0	1	0	0	0	1	1	1	0	0		0											neg			not-vacc					NA NA
90	5	M		0	0	0	0	0	1	1	1	0	0		0											neg			not-vacc					NA NA
91	1	M	12-18	0	1	0	0	0	1	1	1	0	0	2020-06-18	0	0.3		0.414868	0							neg			not-vacc	upper	secondary	district_9	2.24288	4 upper
91	2	M	12-18	0	1	0	0	0	1	1	1	0	0	2020-11-10	0	0.2		0.353291	0							neg			not-vacc	upper	secondary	district_9	2.24288	4 upper
91	3	M	12-18	0	1	0	0	0	1	1	1	0	0	2021-03-30	0	0.1		0.296674	0							neg			not-vacc	upper	secondary	district_9	2.24288	4 upper
91	4	M		0	0	0	0	0	1	1	1	0	0		0											neg			not-vacc					NA NA
91	5	M		0	0	0	0	0	1	1	1	0	0		0											neg			not-vacc					NA NA
92	1	M	12-18	1	1	0	0	0	1	1	1	0	0	2020-06-18	0											neg			not-vacc	upper	secondary	district_9	2.24288	4 upper
92	2	M	12-18	1	0	0	0	0	1	1	1	0	0	2020-11-10	0	0.6		0.629391	0							neg			not-vacc	upper	secondary	district_9	2.24288	4 upper
92	3	M	12-18	1	1	0	0	0	1	1	1	0	0	2021-03-30	0	0.5		0.552916	0							neg			not-vacc	upper	secondary	district_9	2.24288	4 upper
92	4	M		1	0	0	0	0	1	1	1	0	0		0											neg			not-vacc					NA NA
92	5	M		1	0	0	0	0	1	1	1	0	0		0											neg			not-vacc					NA NA
93	1	M	12-18	0	1	0	0	0	1	1	1	1	0	2020-06-18	0	0.2		0.353291	0							4	4_inf		not-vacc	upper	secondary	district_9	2.24288	4 upper
93	2	M	12-18	0	1	0	0	0	1	1	1	1	0	2020-11-10	0	0.2		0.353291	0							4	4_inf		not-vacc	upper	secondary	district_9	2.24288	4 upper
93	3	M	12-18	0	1	0	0	0	1	1	1	1	0	2021-03-30	0	0.2		0.353291	0							4	4_inf		not-vacc	upper	secondary	district_9	2.24288	4 upper
93	4	M	12-18	0	1	0	0	0	1	1	1	1	0	2021-11-24	1	22.1	23.5	133.769	1	pos	1		31.49	18.09	0	4	4_inf		not-vacc	upper	secondary	district_9	2.24288	4 upper
93	5	M		0	1	0	0	0	1	1	1	1	0		1											4	4_inf		not-vacc					NA NA
94	1	M	12-18	1	1	0	0	0	1	1	1	0	0	2020-06-18	0	0.4		0.481409	0							neg			not-vacc	upper	secondary	district_9	2.24288	4 upper
94	2	M	12-18	1	1	0	0	0	1	1	1	0	0	2020-11-10	0	0.3		0.414868	0							neg			not-vacc	upper	secondary	district_9	2.24288	4 upper
94	3	M	12-18	1	1	0	0	0	1	1	1	0	0	2021-03-30	0	0.3		0.414868	0							neg			not-vacc	upper	secondary	district_9	2.24288	4 upper
94	4	M		1	0	0	0	0	1	1	1	0	0		0											neg			not-vacc					NA NA
94	5	M		1	0	0	0	0	1	1	1	0	0		0											neg			not-vacc					NA NA
95	1	F	12-18	0	1	0	1	1	1	1	1	1	1	2020-06-18	0	1.3		1.30402	0			1				4	4_vacc	5_hybrid	recent_vaccination	upper	secondary	district_9	2.24288	4 upper
95	2	F	12-18	0	1	0	1	1	1	1	1	1	1	2020-11-10	0	1.8		1.93539	0			1				4	4_vacc	5_hybrid	recent_vaccination	upper	secondary	district_9	2.24288	4 upper
95	3	F	12-18	0	1	0	1	1	1	1	1	1	1	2021-03-30	0	1		0.985025	0			1				4	4_vacc	5_hybrid	recent_vaccination	upper	secondary	district_9	2.24288	4 upper
95	4	F	12-18	0	1	1	1	1	1	1	1	1	1	2021-11-24	0	125.1	0.1	4035.84	1	neg	0	1	479.62	219.73	116.8	4	4_vacc	5_hybrid	recent_vaccination	upper	secondary	district_9	2.24288	4 upper
95	5	F	12-18	0	1	1	1	1	1	1	1	1	1	2022-06-02	1	168.5	20.4	7307.67	1	pos	1	1	517.33	278.55	225.48	4	4_vacc	5_hybrid	recent_vaccination	upper	secondary	district_9	2.24288	4 upper
96	1	F	12-18	0	1	0	0	0	1	1	1	0	0	2020-06-18	0	1.6		1.66788	0							neg			not-vacc	upper	secondary	district_9	2.24288	4 upper
96	2	F	12-18	0	0	0	0	0	1	1	1	0	0	2020-11-10	0	1.9		2.07663	0							neg			not-vacc	upper	secondary	district_9	2.24288	4 upper
96	3	F	12-18	0	0	0	0	0	1	1	1	0	0	2021-03-30	0	1.7		1.79914	0							neg			not-vacc	upper	secondary	district_9	2.24288	4 upper
96	4	F		0	0	0	0	0	1	1	1	0	0		0											neg			not-vacc					NA NA
96	5	F		0	0	0	0	0	1	1	1	0	0		0											neg			not-vacc					NA NA
97	1	M	12-18	0	1	0	0	0	1	0	0	0	0	2020-06-18	0	3.2		4.36751	0							neg			not-vacc	upper	secondary	district_9	2.24288	4 upper
97	2	M		0	1	0	0	0	1	0	0	0	0		0											neg			not-vacc					NA NA
97	3	M		0	0	0	0	0	1	0	0	0	0		0											neg			not-vacc					NA NA
97	4	M		0	0	0	0	0	1	0	0	0	0		0											neg			not-vacc					NA NA
97	5	M		0	0	0	0	0	1	0	0	0	0		0											neg			not-vacc					NA NA
98	1				1	0	0	0	0	0	0	0	0													neg			not-vacc					NA NA
98	2				0	0	0	0	0	0	0	0	0													neg			not-vacc					NA NA
98	3				0	0	0	0	0	0	0	0	0													neg			not-vacc					NA NA
98	4				0	0	0	0	0	0	0	0	0													neg			not-vacc					NA NA
98	5				0	0	0	0	0	0	0	0	0													neg			not-vacc					NA NA
99	1	M		1	1	0	0	0	0	0	0	0	1		0							1				5		5_inf	not-vacc					NA NA
99	2	M		1	0	0	0	0	0	0	0	0	1		0							1				5		5_inf	not-vacc					NA NA
99	3	M		1	0	0	0	0	0	0	0	0	1		0							1				5		5_inf	not-vacc					NA NA
99	4	M		1	0	0	0	0	0	0	0	0	1		0							1				5		5_inf	not-vacc					NA NA
99	5	M	12-18	1	1	0	0	0	0	0	0	0	1	2022-06-02	1	26	3.2	182.959	1	neg	0	1	15.3	15.75	27.69	5		5_inf	not-vacc	upper	secondary	district_9	2.24288	4 upper
100	1	M	5-11	0	1	0	0	0	1	1	1	0	0	2020-06-19	0	0.3		0.414868	0							neg			not-vacc	lower	primary	district_7	1.88583	5 lower
100	2	M	5-11	0	1	0	0	0	1	1	1	0	0	2020-11-03	0	0.3		0.414868	0							neg			not-vacc	lower	primary	district_7	1.88583	5 lower
100	3	M	5-11	0	1	0	0	0	1	1	1	0	0	2021-03-26	0	0.4		0.481409	0							neg			not-vacc	lower	primary	district_7	1.88583	5 lower
100	4	M		0	1	0	0	0	1	1	1	0	0		0											neg			not-vacc					NA NA
100	5	M		0	1	0	0	0	1	1	1	0	0		0											neg			not-vacc					NA NA
101	1	F	5-11	0	1	0	0	0	1	1	1	1	1	2020-06-19	0	0.5		0.552916	0			1				5	4_neg	5_inf	not-vacc	lower	primary	district_7	1.88583	5 lower
101	2	F	5-11	0	1	0	0	0	1	1	1	1	1	2020-11-03	0	0.3		0.414868	0			1				5	4_neg	5_inf	not-vacc	lower	primary	district_7	1.88583	5 lower
101	3	F	5-11	0	1	0	0	0	1	1	1	1	1	2021-03-26	0	0.5		0.552916	0			1				5	4_neg	5_inf	not-vacc	lower	primary	district_7	1.88583	5 lower
101	4	F	5-11	0	1	0	0	0	1	1	1	1	1	2021-11-22	0	0.9	0.5	0.888652	0	neg	0	1	0	0	0	5	4_neg	5_inf	not-vacc	lower	primary	district_7	1.88583	5 lower
101	5	F	5-11	0	1	0	0	0	1	1	1	1	1	2022-06-10	1	8	1.8	20.1666	1	neg	0	1	8.1	10.07	47.21	5	4_neg	5_inf	not-vacc	lower	primary	district_7	1.88583	5 lower
102	1	M	5-11	0	1	0	0	0	1	1	1	1	0	2020-06-19	0	1.2		1.19271	0							neg	4_neg		not-vacc	lower	primary	district_7	1.88583	5 lower
102	2	M	5-11	0	1	0	0	0	1	1	1	1	0	2020-11-03	0	0.8		0.797257	0							neg	4_neg		not-vacc	lower	primary	district_7	1.88583	5 lower
102	3	M	5-11	0	1	0	0	0	1	1	1	1	0	2021-03-26	0	0.8		0.797257	0							neg	4_neg		not-vacc	lower	primary	district_7	1.88583	5 lower
102	4	M	5-11	0	1	0	0	0	1	1	1	1	0	2021-11-22	0	0.6	0.1	0.629391	0	neg	0		0	0	0	neg	4_neg		not-vacc	lower	primary	district_7	1.88583	5 lower
102	5	M		0	1	0	0	0	1	1	1	1	0		0											neg	4_neg		not-vacc					NA NA
103	1	M	5-11	0	1	0	0	0	1	1	1	0	0	2020-06-19	0	0.6		0.629391	0							neg			not-vacc	lower	primary	district_7	1.88583	5 lower
103	2	M	5-11	0	1	0	0	0	1	1	1	0	0	2020-11-03	0	0.3		0.414868	0							neg			not-vacc	lower	primary	district_7	1.88583	5 lower
103	3	M	5-11	0	1	0	0	0	1	1	1	0	0	2021-03-26	0	0.3		0.414868	0							neg			not-vacc	lower	primary	district_7	1.88583	5 lower
103	4	M		0	1	0	0	0	1	1	1	0	0		0											neg			not-vacc					NA NA
103	5	M		0	1	0	0	0	1	1	1	0	0		0											neg			not-vacc					NA NA
104	1	F	5-11	0	1	0	0	1	1	1	1	1	1	2020-06-19	0	2.2		2.53032	0			1				5	4_neg	5_hybrid	recent_vaccination	lower	primary	district_7	1.88583	5 lower
104	2	F	5-11	0	1	0	0	1	1	1	1	1	1	2020-11-03	0	2.4		2.85775	0			1				5	4_neg	5_hybrid	recent_vaccination	lower	primary	district_7	1.88583	5 lower
104	3	F	5-11	0	1	0	0	1	1	1	1	1	1	2021-03-26	0	2		2.22286	0			1				5	4_neg	5_hybrid	recent_vaccination	lower	primary	district_7	1.88583	5 lower
104	4	F	5-11	0	1	0	0	1	1	1	1	1	1	2021-11-22	0	1.6	0.5	1.66788	0	neg	0	1	0	0	0	5	4_neg	5_hybrid	recent_vaccination	lower	primary	district_7	1.88583	5 lower
104	5	F	5-11	0	1	1	0	1	1	1	1	1	1	2022-06-10	1	112.7	12.2	3278.66	1	pos	1	1	161.66	125.69	175.62	5	4_neg	5_hybrid	recent_vaccination	lower	primary	district_7	1.88583	5 lower
105	1	M	5-11	0	1	0	0	0	1	1	0	1	1	2020-08-26	0							1				4	4_inf	5_inf	not-vacc	lower	primary	district_7	1.88583	5 lower
105	2	M	5-11	0	1	0	0	0	1	1	0	1	1	2020-11-03	0	1.1		1.08638	0			1				4	4_inf	5_inf	not-vacc	lower	primary	district_7	1.88583	5 lower
105	3	M		0	0	0	0	0	1	1	0	1	1		0							1				4	4_inf	5_inf	not-vacc					NA NA
105	4	M	5-11	0	1	0	0	0	1	1	0	1	1	2021-11-22	1	46.9	14.7	578.243	1	pos	1	1	85.11	67.66	20.5	4	4_inf	5_inf	not-vacc	lower	primary	district_7	1.88583	5 lower
105	5	M	5-11	0	1	0	0	0	1	1	0	1	1	2022-06-10	1	97	22.1	2433.09	1	pos	1	1	134.01	125.44	109.88	4	4_inf	5_inf	not-vacc	lower	primary	district_7	1.88583	5 lower
106	1	F	5-11	0	1	0	0	0	1	1	1	0	0	2020-06-19	0	0.3		0.414868	0							neg			not-vacc	lower	primary	district_7	1.88583	5 lower
106	2	F	5-11	0	1	0	0	0	1	1	1	0	0	2020-11-03	0	0.4		0.481409	0							neg			not-vacc	lower	primary	district_7	1.88583	5 lower
106	3	F	5-11	0	1	0	0	0	1	1	1	0	0	2021-03-26	0	0.2		0.353291	0							neg			not-vacc	lower	primary	district_7	1.88583	5 lower
106	4	F		0	1	0	0	0	1	1	1	0	0		0											neg			not-vacc					NA NA
106	5	F		0	1	0	0	0	1	1	1	0	0		0											neg			not-vacc					NA NA
107	1	M	5-11	0	1	0	0	0	1	1	1	1	1	2020-06-19	0	1.1		1.08638	0			1				5	4_neg	5_inf	not-vacc	lower	primary	district_7	1.88583	5 lower
107	2	M	5-11	0	1	0	0	0	1	1	1	1	1	2020-11-03	0	0.7		0.710838	0			1				5	4_neg	5_inf	not-vacc	lower	primary	district_7	1.88583	5 lower
107	3	M	5-11	0	1	0	0	0	1	1	1	1	1	2021-03-26	0	0.4		0.481409	0			1				5	4_neg	5_inf	not-vacc	lower	primary	district_7	1.88583	5 lower
107	4	M	5-11	0	1	0	0	0	1	1	1	1	1	2021-11-22	0	0.4	0.2	0.481409	0	neg	0	1	0	0	0	5	4_neg	5_inf	not-vacc	lower	primary	district_7	1.88583	5 lower
107	5	M	5-11	0	1	0	0	0	1	1	1	1	1	2022-06-10	1	8.9	3.1	24.4186	1	neg	0	1	13.11	10.47	47.35	5	4_neg	5_inf	not-vacc	lower	primary	district_7	1.88583	5 lower
108	1	M	5-11	1	1	0	0	0	1	1	1	1	1	2020-06-19	0	2.3		2.69153	0			1				4	4_inf	5_inf	not-vacc	lower	primary	district_7	1.88583	5 lower
108	2	M	5-11	1	1	0	0	0	1	1	1	1	1	2020-11-03	0	1.3		1.30402	0			1				4	4_inf	5_inf	not-vacc	lower	primary	district_7	1.88583	5 lower
108	3	M	5-11	1	1	0	0	0	1	1	1	1	1	2021-03-26	0	1.2		1.19271	0			1				4	4_inf	5_inf	not-vacc	lower	primary	district_7	1.88583	5 lower
108	4	M	5-11	1	1	0	0	0	1	1	1	1	1	2021-11-22	1	13.6	0.3	53.258	1	neg	0	1	17.05	4.18	0	4	4_inf	5_inf	not-vacc	lower	primary	district_7	1.88583	5 lower
108	5	M	5-11	1	1	0	0	0	1	1	1	1	1	2022-06-10	1	26.9	16.9	195.406	1	pos	1	1	17.44	5.09	14.11	4	4_inf	5_inf	not-vacc	lower	primary	district_7	1.88583	5 lower
109	1	F	5-11	0	1	0	0	0	1	0	0	1	1	2020-06-19	0	1.4		1.42032	0			1				4	4_inf	5_inf	not-vacc	lower	primary	district_7	1.88583	5 lower
109	2	F		0	0	0	0	0	1	0	0	1	1		0							1				4	4_inf	5_inf	not-vacc					NA NA
109	3	F		0	0	0	0	0	1	0	0	1	1		0							1				4	4_inf	5_inf	not-vacc					NA NA
109	4	F	5-11	0	1	0	0	0	1	0	0	1	1	2021-11-22	1	20	4.2	110.476	1	neg	0	1	22.11	8.55	0	4	4_inf	5_inf	not-vacc	lower	primary	district_7	1.88583	5 lower
109	5	F	5-11	0	1	0	0	0	1	0	0	1	1	2022-06-10	1	72.5	28.8	1365.75	1	pos	1	1	92.25	66.53	80	4	4_inf	5_inf	not-vacc	lower	primary	district_7	1.88583	5 lower
110	1	F	5-11	0	1	0	0	0	1	1	1	0	0	2020-06-19	0	3.2		4.36751	0							neg			not-vacc	middle	primary	district_7	1.33142	5 middle
110	2	F	5-11	0	1	0	0	0	1	1	1	0	0	2020-11-03	0	0.8		0.797257	0							neg			not-vacc	middle	primary	district_7	1.33142	5 middle
110	3	F	12-18	0	1	0	0	0	1	1	1	0	0	2021-03-26	0	1.2		1.19271	0							neg			not-vacc	middle	primary	district_7	1.33142	5 middle
110	4	F		0	0	0	0	0	1	1	1	0	0		0											neg			not-vacc					NA NA
110	5	F		0	0	0	0	0	1	1	1	0	0		0											neg			not-vacc					NA NA
111	1	M	5-11	0	1	0	0	0	1	1	1	0	0	2020-06-19	0	0.2		0.353291	0							3			not-vacc	middle	primary	district_7	1.33142	5 middle
111	2	M	12-18	0	0	0	0	0	1	1	1	0	0	2020-11-03	0	0.1		0.296674	0							3			not-vacc	middle	primary	district_7	1.33142	5 middle
111	3	M	12-18	0	0	0	0	0	1	1	1	0	0	2021-03-26	1	48.1		607.689	1				25.82	14.98	0.8	3			not-vacc	middle	primary	district_7	1.33142	5 middle
111	4	M		0	0	0	0	0	1	1	1	0	0		1											3			not-vacc					NA NA
111	5	M		0	0	0	0	0	1	1	1	0	0		1											3			not-vacc					NA NA
112	1	F	5-11	1	1	0	0	0	1	1	1	0	0	2020-06-19	0	0.1		0.296674	0							neg			not-vacc	middle	primary	district_7	1.33142	5 middle
112	2	F	12-18	1	1	0	0	0	1	1	1	0	0	2020-11-03	0	0.1		0.296674	0							neg			not-vacc	middle	primary	district_7	1.33142	5 middle
112	3	F	12-18	1	1	0	0	0	1	1	1	0	0	2021-03-26	0	0.3		0.414868	0							neg			not-vacc	middle	primary	district_7	1.33142	5 middle
112	4	F		1	1	0	0	0	1	1	1	0	0		0											neg			not-vacc					NA NA
112	5	F		1	0	0	0	0	1	1	1	0	0		0											neg			not-vacc					NA NA
113	1	M	5-11	1	1	0	0	0	1	1	1	0	0	2020-06-19	0	1.7		1.79914	0							neg			not-vacc	middle	primary	district_7	1.33142	5 middle
113	2	M	12-18	1	1	0	0	0	1	1	1	0	0	2020-11-03	0	0.2		0.353291	0							neg			not-vacc	middle	primary	district_7	1.33142	5 middle
113	3	M	12-18	1	1	0	0	0	1	1	1	0	0	2021-03-26	0	0.3		0.414868	0							neg			not-vacc	middle	primary	district_7	1.33142	5 middle
113	4	M		1	1	0	0	0	1	1	1	0	0		0											neg			not-vacc					NA NA
113	5	M		1	1	0	0	0	1	1	1	0	0		0											neg			not-vacc					NA NA
114	1	F	5-11	1	1	0	0	0	1	1	0	0	0	2020-06-19	0	2.9		3.76383	0							neg			not-vacc	middle	primary	district_7	1.33142	5 middle
114	2	F	5-11	1	1	0	0	0	1	1	0	0	0	2020-11-03	0	3.3		4.57875	0							neg			not-vacc	middle	primary	district_7	1.33142	5 middle
114	3	F		1	1	0	0	0	1	1	0	0	0		0											neg			not-vacc					NA NA
114	4	F		1	1	0	0	0	1	1	0	0	0		0											neg			not-vacc					NA NA
114	5	F		1	0	0	0	0	1	1	0	0	0		0											neg			not-vacc					NA NA
115	1	M	5-11	0	1	0	0	0	1	1	1	0	0	2020-06-19	0	0.2		0.353291	0							neg			not-vacc	middle	primary	district_7	1.33142	5 middle
115	2	M	5-11	0	1	0	0	0	1	1	1	0	0	2020-11-03	0	0.2		0.353291	0							neg			not-vacc	middle	primary	district_7	1.33142	5 middle
115	3	M	12-18	0	1	0	0	0	1	1	1	0	0	2021-03-26	0	0.1		0.296674	0							neg			not-vacc	middle	primary	district_7	1.33142	5 middle
115	4	M		0	0	0	0	0	1	1	1	0	0		0											neg			not-vacc					NA NA
115	5	M		0	0	0	0	0	1	1	1	0	0		0											neg			not-vacc					NA NA
116	1	F	5-11	0	1	0	0	0	1	1	1	0	0	2020-06-19	1	10.7		34.1468	1							1			not-vacc	middle	primary	district_7	1.33142	5 middle
116	2	F	5-11	0	1	0	0	0	1	1	1	0	0	2020-11-03	1	10.9		35.3286	1				1	0	1	1			not-vacc	middle	primary	district_7	1.33142	5 middle
116	3	F	12-18	0	1	0	0	0	1	1	1	0	0	2021-03-26	1	11.5		38.9949	1				1	1	0	1			not-vacc	middle	primary	district_7	1.33142	5 middle
116	4	F		0	1	0	0	0	1	1	1	0	0		1											1			not-vacc					NA NA
116	5	F		0	0	0	0	0	1	1	1	0	0		1											1			not-vacc					NA NA
117	1	F	5-11	0	1	0	0	0	1	1	1	0	0	2020-06-19	1	6.4		13.6142	1							1			not-vacc	middle	primary	district_7	1.33142	5 middle
117	2	F	12-18	0	1	0	0	0	1	1	1	0	0	2020-11-03	1	5.5		10.4941	0							1			not-vacc	middle	primary	district_7	1.33142	5 middle
117	3	F	12-18	0	1	0	0	0	1	1	1	0	0	2021-03-26	1	5.3		9.85598	0							1			not-vacc	middle	primary	district_7	1.33142	5 middle
117	4	F		0	0	0	0	0	1	1	1	0	0		1											1			not-vacc					NA NA
117	5	F		0	0	0	0	0	1	1	1	0	0		1											1			not-vacc					NA NA
118	1	M	5-11	0	1	0	0	0	1	1	0	0	0	2020-06-19	0	0.8		0.797257	0							neg			not-vacc	middle	primary	district_7	1.33142	5 middle
118	2	M	5-11	0	1	0	0	0	1	1	0	0	0	2020-11-03	0	0.5		0.552916	0							neg			not-vacc	middle	primary	district_7	1.33142	5 middle
118	3	M		0	1	0	0	0	1	1	0	0	0		0											neg			not-vacc					NA NA
118	4	M		0	0	0	0	0	1	1	0	0	0		0											neg			not-vacc					NA NA
118	5	M		0	0	0	0	0	1	1	0	0	0		0											neg			not-vacc					NA NA
119	1	F	5-11	0	1	0	0	0	1	1	1	0	0	2020-06-19	0	4.5		7.50437	0							neg			not-vacc	middle	primary	district_7	1.33142	5 middle
119	2	F	5-11	0	1	0	0	0	1	1	1	0	0	2020-11-03	0	5.2		9.54446	0							neg			not-vacc	middle	primary	district_7	1.33142	5 middle
119	3	F	5-11	0	1	0	0	0	1	1	1	0	0	2021-03-26	0	5		8.93649	0							neg			not-vacc	middle	primary	district_7	1.33142	5 middle
119	4	F		0	1	0	0	0	1	1	1	0	0		0											neg			not-vacc					NA NA
119	5	F		0	0	0	0	0	1	1	1	0	0		0											neg			not-vacc					NA NA
120	1	F	12-18	0	1	0	0	0	1	1	1	0	0	2020-06-19	0	0.3		0.414868	0							neg			not-vacc	middle	primary	district_7	1.33142	5 middle
120	2	F	12-18	0	1	0	0	0	1	1	1	0	0	2020-11-03	0	0.2		0.353291	0							neg			not-vacc	middle	primary	district_7	1.33142	5 middle
120	3	F	12-18	0	1	0	0	0	1	1	1	0	0	2021-03-26	0	0.2		0.353291	0							neg			not-vacc	middle	primary	district_7	1.33142	5 middle
120	4	F		0	1	0	0	0	1	1	1	0	0		0											neg			not-vacc					NA NA
120	5	F		0	1	0	0	0	1	1	1	0	0		0											neg			not-vacc					NA NA
121	1	F	12-18	1	1	0	0	0	1	1	1	1	0	2020-06-19	0	0.2		0.353291	0							3	4_inf		not-vacc	middle	primary	district_7	1.33142	5 middle
121	2	F	12-18	1	1	0	0	0	1	1	1	1	0	2020-11-03	0	0.1		0.296674	0							3	4_inf		not-vacc	middle	primary	district_7	1.33142	5 middle
121	3	F	12-18	1	1	0	0	0	1	1	1	1	0	2021-03-26	1	52.9		732.809	1				30.17	12.87	0.3	3	4_inf		not-vacc	middle	primary	district_7	1.33142	5 middle
121	5	F		1	0	0	0	0	1	1	1	1	0		1											3	4_inf		not-vacc					NA NA
122	1	M	5-11	0	1	0	0	0	1	1	1	1	1	2020-06-19	0	0.9		0.888652	0			1				5	4_neg	5_inf	not-vacc	middle	primary	district_7	1.33142	5 middle
122	2	M	5-11	0	1	0	0	0	1	1	1	1	1	2020-11-03	0	0.5		0.552916	0			1				5	4_neg	5_inf	not-vacc	middle	primary	district_7	1.33142	5 middle
122	3	M	12-18	0	1	0	0	0	1	1	1	1	1	2021-03-26	0	0.5		0.552916	0			1	0	0		5	4_neg	5_inf	not-vacc	middle	primary	district_7	1.33142	5 middle
123	1	M	5-11	0	1	0	0	0	1	1	0	0	0	2020-06-19												neg			not-vacc	middle	primary	district_7	1.33142	5 middle
123	2	M	5-11	0	1	0	0	0	1	1	0	0	0	2020-11-03												neg			not-vacc	middle	primary	district_7	1.33142	5 middle
123	3	M		0	1	0	0	0	1	1	0	0	0													neg			not-vacc					NA NA
123	4	M		0	1	0	0	0	1	1	0	0	0													neg			not-vacc					NA NA
123	5	M		0	1	0	0	0	1	1	0	0	0													neg			not-vacc					NA NA
124	1	M	12-18	0	1	0	0	0	1	1	1	0	0	2020-06-19	0	2.9		3.76383	0							neg			not-vacc	middle	primary	district_7	1.33142	5 middle
124	2	M	12-18	0	1	0	0	0	1	1	1	0	0	2020-11-03	0	2.6		3.20518	0							neg			not-vacc	middle	primary	district_7	1.33142	5 middle
124	3	M	12-18	0	1	0	0	0	1	1	1	0	0	2021-03-26	0	2.2		2.53032	0							neg			not-vacc	middle	primary	district_7	1.33142	5 middle
124	4	M		0	1	0	0	0	1	1	1	0	0		0											neg			not-vacc					NA NA
124	5	M		0	1	0	0	0	1	1	1	0	0		0											neg			not-vacc					NA NA
125	1	F	12-18	1	1	0	0	0	1	1	1	0	0	2020-06-19	0	0.3		0.414868	0							neg			not-vacc	upper	secondary	district_7	0.620409	6 upper
125	2	F	12-18	1	1	0	0	0	1	1	1	0	0	2020-11-03	0	0.2		0.353291	0							neg			not-vacc	upper	secondary	district_7	0.620409	6 upper
125	3	F	12-18	1	1	0	0	0	1	1	1	0	0	2021-03-26	0	0.2		0.353291	0							neg			not-vacc	upper	secondary	district_7	0.620409	6 upper
125	4	F		1	0	0	0	0	1	1	1	0	0		0											neg			not-vacc					NA NA
125	5	F		1	0	0	0	0	1	1	1	0	0		0											neg			not-vacc					NA NA
126	1	M	12-18	1	1	0	0	0	1	1	1	0	0	2020-06-19	0	0.5		0.552916	0							neg			not-vacc	upper	secondary	district_7	0.620409	6 upper
126	2	M	12-18	1	1	0	0	0	1	1	1	0	0	2020-11-03	0	0.5		0.552916	0							neg			not-vacc	upper	secondary	district_7	0.620409	6 upper
126	3	M	12-18	1	1	0	0	0	1	1	1	0	0	2021-03-26	0	0.4		0.481409	0							neg			not-vacc	upper	secondary	district_7	0.620409	6 upper
126	4	M		1	0	0	0	0	1	1	1	0	0		0											neg			not-vacc					NA NA
126	5	M		1	0	0	0	0	1	1	1	0	0		0											neg			not-vacc					NA NA
127	1	F	12-18	0	1	0	0	0	1	1	1	0	0	2020-06-19	0	0.3		0.414868	0							neg			not-vacc	upper	secondary	district_7	0.620409	6 upper
127	2	F	12-18	0	1	0	0	0	1	1	1	0	0	2020-11-03	0	0.2		0.353291	0							neg			not-vacc	upper	secondary	district_7	0.620409	6 upper
127	3	F	12-18	0	1	0	0	0	1	1	1	0	0	2021-03-26	0	0.2		0.353291	0							neg			not-vacc	upper	secondary	district_7	0.620409	6 upper
127	4	F		0	1	0	0	0	1	1	1	0	0		0											neg			not-vacc					NA NA
127	5	F		0	0	0	0	0	1	1	1	0	0		0											neg			not-vacc					NA NA
128	1	M	12-18	1	1	0	0	0	1	1	1	0	0	2020-06-19	0	0.1		0.296674	0							neg			not-vacc	upper	secondary	district_7	0.620409	6 upper
128	2	M	12-18	1	1	0	0	0	1	1	1	0	0	2020-11-03	0	0.1		0.296674	0							neg			not-vacc	upper	secondary	district_7	0.620409	6 upper
128	3	M	12-18	1	0	0	0	0	1	1	1	0	0	2021-03-26	0	0.2		0.353291	0							neg			not-vacc	upper	secondary	district_7	0.620409	6 upper
128	4	M		1	0	0	0	0	1	1	1	0	0		0											neg			not-vacc					NA NA
128	5	M		1	0	0	0	0	1	1	1	0	0		0											neg			not-vacc					NA NA
129	1	F	12-18	1	1	0	0	0	1	1	1	0	0	2020-06-19	0	0.4		0.481409	0							neg			not-vacc	upper	secondary	district_7	0.620409	6 upper
129	2	F	12-18	1	1	0	0	0	1	1	1	0	0	2020-11-03	0	0.2		0.353291	0							neg			not-vacc	upper	secondary	district_7	0.620409	6 upper
129	3	F	12-18	1	1	0	0	0	1	1	1	0	0	2021-03-26	0	0.2		0.353291	0							neg			not-vacc	upper	secondary	district_7	0.620409	6 upper
129	4	F		1	0	0	0	0	1	1	1	0	0		0											neg			not-vacc					NA NA
129	5	F		1	0	0	0	0	1	1	1	0	0		0											neg			not-vacc					NA NA
130	1	M	12-18	0	1	0	0	0	1	1	1	0	0	2020-06-19	0	0.7		0.710838	0							neg			not-vacc	upper	secondary	district_7	0.620409	6 upper
130	2	M	12-18	0	1	0	0	0	1	1	1	0	0	2020-11-03	0	0.3		0.414868	0							neg			not-vacc	upper	secondary	district_7	0.620409	6 upper
130	3	M	12-18	0	1	0	0	0	1	1	1	0	0	2021-03-26	0	0.9		0.888652	0							neg			not-vacc	upper	secondary	district_7	0.620409	6 upper
130	4	M		0	0	0	0	0	1	1	1	0	0		0											neg			not-vacc					NA NA
130	5	M		0	0	0	0	0	1	1	1	0	0		0											neg			not-vacc					NA NA
131	1	M	12-18	0	1	0	0	0	1	1	1	0	0	2020-06-19	0	0.3		0.414868	0							neg			not-vacc	upper	secondary	district_7	0.620409	6 upper
131	2	M	12-18	0	1	0	0	0	1	1	1	0	0	2020-11-03	0	0.1		0.296674	0							neg			not-vacc	upper	secondary	district_7	0.620409	6 upper
131	3	M	12-18	0	1	0	0	0	1	1	1	0	0	2021-03-26	0	0		0.245015	0							neg			not-vacc	upper	secondary	district_7	0.620409	6 upper
131	4	M		0	0	0	0	0	1	1	1	0	0		0											neg			not-vacc					NA NA
131	5	M		0	0	0	0	0	1	1	1	0	0		0											neg			not-vacc					NA NA
132	1	M	12-18	0	1	0	0	0	1	0	0	0	0	2020-06-19	0	1.4		1.42032	0							neg			not-vacc	upper	secondary	district_7	0.620409	6 upper
132	2	M		0	0	0	0	0	1	0	0	0	0		0											neg			not-vacc					NA NA
132	3	M		0	0	0	0	0	1	0	0	0	0		0											neg			not-vacc					NA NA
132	4	M		0	0	0	0	0	1	0	0	0	0		0											neg			not-vacc					NA NA
132	5	M		0	0	0	0	0	1	0	0	0	0		0											neg			not-vacc					NA NA
133	1	F	12-18	1	1	0	0	0	1	1	0	0	0	2020-06-19	0	2.9		3.76383	0							neg			not-vacc	upper	secondary	district_7	0.620409	6 upper
133	2	F	12-18	1	0	0	0	0	1	1	0	0	0	2020-11-03	0	1.8		1.93539	0							neg			not-vacc	upper	secondary	district_7	0.620409	6 upper
133	3	F		1	0	0	0	0	1	1	0	0	0		0											neg			not-vacc					NA NA
133	4	F		1	0	0	0	0	1	1	0	0	0		0											neg			not-vacc					NA NA
133	5	F		1	0	0	0	0	1	1	0	0	0		0											neg			not-vacc					NA NA
134	1	M	12-18	0	1	0	0	0	1	1	1	0	0	2020-06-19	0	0.7		0.710838	0							neg			not-vacc	upper	secondary	district_7	0.620409	6 upper
134	2	M	12-18	0	1	0	0	0	1	1	1	0	0	2020-11-03	0	0.7		0.710838	0							neg			not-vacc	upper	secondary	district_7	0.620409	6 upper
134	3	M	12-18	0	1	0	0	0	1	1	1	0	0	2021-03-26	0	0.4		0.481409	0							neg			not-vacc	upper	secondary	district_7	0.620409	6 upper
134	4	M		0	0	0	0	0	1	1	1	0	0		0											neg			not-vacc					NA NA
134	5	M		0	0	0	0	0	1	1	1	0	0		0											neg			not-vacc					NA NA
135	1	F	12-18	1	1	0	0	0	1	1	1	0	0	2020-06-19	0	0.4		0.481409	0							neg			not-vacc	upper	secondary	district_7	0.620409	6 upper
135	2	F	12-18	1	1	0	0	0	1	1	1	0	0	2020-11-03	0	0.3		0.414868	0							neg			not-vacc	upper	secondary	district_7	0.620409	6 upper
135	3	F	12-18	1	1	0	0	0	1	1	1	0	0	2021-03-26	0	0.3		0.414868	0							neg			not-vacc	upper	secondary	district_7	0.620409	6 upper
135	4	F		1	1	0	0	0	1	1	1	0	0		0											neg			not-vacc					NA NA
135	5	F		1	0	0	0	0	1	1	1	0	0		0											neg			not-vacc					NA NA
136	1	M	12-18	0	1	0	0	0	1	1	0	0	0	2020-06-19	0	0.6		0.629391	0							neg			not-vacc	upper	secondary	district_7	0.620409	6 upper
136	2	M	12-18	0	1	0	0	0	1	1	0	0	0	2020-11-03	0	0.3		0.414868	0							neg			not-vacc	upper	secondary	district_7	0.620409	6 upper
136	3	M		0	1	0	0	0	1	1	0	0	0		0											neg			not-vacc					NA NA
136	4	M		0	0	0	0	0	1	1	0	0	0		0											neg			not-vacc					NA NA
136	5	M		0	0	0	0	0	1	1	0	0	0		0											neg			not-vacc					NA NA
137	1	F	12-18	0	1	0	0	0	1	1	1	0	0	2020-06-19	0	0.6		0.629391	0							neg			not-vacc	upper	secondary	district_7	0.620409	6 upper
137	2	F	12-18	0	1	0	0	0	1	1	1	0	0	2020-11-03	0	0.9		0.888652	0							neg			not-vacc	upper	secondary	district_7	0.620409	6 upper
137	3	F	12-18	0	1	0	0	0	1	1	1	0	0	2021-03-26	0	0.8		0.797257	0							neg			not-vacc	upper	secondary	district_7	0.620409	6 upper
137	4	F		0	0	0	0	0	1	1	1	0	0		0											neg			not-vacc					NA NA
137	5	F		0	0	0	0	0	1	1	1	0	0		0											neg			not-vacc					NA NA
138	1	M	12-18	0	1	0	0	0	1	1	1	0	0	2020-06-19	0	1.3		1.30402	0							neg			not-vacc	upper	secondary	district_7	0.620409	6 upper
138	2	M	12-18	0	1	0	0	0	1	1	1	0	0	2020-11-03	0	0.8		0.797257	0							neg			not-vacc	upper	secondary	district_7	0.620409	6 upper
138	3	M	12-18	0	1	0	0	0	1	1	1	0	0	2021-03-26	0	1.3		1.30402	0							neg			not-vacc	upper	secondary	district_7	0.620409	6 upper
138	4	M		0	1	0	0	0	1	1	1	0	0		0											neg			not-vacc					NA NA
138	5	M		0	0	0	0	0	1	1	1	0	0		0											neg			not-vacc					NA NA
139	1	M	12-18	0	1	0	0	0	1	1	1	0	0	2020-06-19	0	1.9		2.07663	0							neg			not-vacc	upper	secondary	district_7	0.620409	6 upper
139	2	M	12-18	0	1	0	0	0	1	1	1	0	0	2020-11-03	0	1.7		1.79914	0							neg			not-vacc	upper	secondary	district_7	0.620409	6 upper
139	3	M	12-18	0	1	0	0	0	1	1	1	0	0	2021-03-26	0	1.4		1.42032	0							neg			not-vacc	upper	secondary	district_7	0.620409	6 upper
139	4	M		0	1	0	0	0	1	1	1	0	0		0											neg			not-vacc					NA NA
139	5	M		0	0	0	0	0	1	1	1	0	0		0											neg			not-vacc					NA NA
140	1	F	12-18	1	1	0	0	0	1	1	0	0	0	2020-06-19	0	1.5		1.54161	0							neg			not-vacc	upper	secondary	district_7	0.620409	6 upper
140	2	F	12-18	1	1	0	0	0	1	1	0	0	0	2020-11-03	0	1.3		1.30402	0							neg			not-vacc	upper	secondary	district_7	0.620409	6 upper
140	3	F		1	1	0	0	0	1	1	0	0	0		0											neg			not-vacc					NA NA
140	4	F		1	0	0	0	0	1	1	0	0	0		0											neg			not-vacc					NA NA
140	5	F		1	0	0	0	0	1	1	0	0	0		0											neg			not-vacc					NA NA
141	1	F	12-18	0	1	0	0	0	1	1	1	0	0	2020-06-19	0	0.5		0.552916	0							neg			not-vacc	upper	secondary	district_7	0.620409	6 upper
141	2	F	12-18	0	1	0	0	0	1	1	1	0	0	2020-11-03	0	0.5		0.552916	0							neg			not-vacc	upper	secondary	district_7	0.620409	6 upper
141	3	F	12-18	0	1	0	0	0	1	1	1	0	0	2021-03-26	0	0.5		0.552916	0							neg			not-vacc	upper	secondary	district_7	0.620409	6 upper
141	4	F		0	0	0	0	0	1	1	1	0	0		0											neg			not-vacc					NA NA
141	5	F		0	0	0	0	0	1	1	1	0	0		0											neg			not-vacc					NA NA
142	1	F	12-18	0	1	0	0	0	1	1	1	0	0	2020-06-19	0	1.6		1.66788	0							neg			not-vacc	upper	secondary	district_7	0.620409	6 upper
142	2	F	12-18	0	1	0	0	0	1	1	1	0	0	2020-11-03	0	2		2.22286	0							neg			not-vacc	upper	secondary	district_7	0.620409	6 upper
142	3	F	12-18	0	1	0	0	0	1	1	1	0	0	2021-03-26	0	1.5		1.54161	0							neg			not-vacc	upper	secondary	district_7	0.620409	6 upper
142	4	F		0	0	0	0	0	1	1	1	0	0		0											neg			not-vacc					NA NA
142	5	F		0	0	0	0	0	1	1	1	0	0		0											neg			not-vacc					NA NA
143	1	F	12-18	1	1	0	0	0	1	1	1	0	0	2020-06-19	0	0.2		0.353291	0							neg			not-vacc	upper	secondary	district_7	0.620409	6 upper
143	2	F	12-18	1	1	0	0	0	1	1	1	0	0	2020-11-03	0	0.2		0.353291	0							neg			not-vacc	upper	secondary	district_7	0.620409	6 upper
143	3	F	12-18	1	1	0	0	0	1	1	1	0	0	2021-03-26	0	0.1		0.296674	0							neg			not-vacc	upper	secondary	district_7	0.620409	6 upper
143	4	F		1	0	0	0	0	1	1	1	0	0		0											neg			not-vacc					NA NA
143	5	F		1	0	0	0	0	1	1	1	0	0		0											neg			not-vacc					NA NA
144	1	F	12-18	0	1	0	0	0	1	1	1	0	0	2020-06-19	0	0.7		0.710838	0							neg			not-vacc	upper	secondary	district_7	0.620409	6 upper
144	2	F	12-18	0	1	0	0	0	1	1	1	0	0	2020-11-03	0	0.4		0.481409	0							neg			not-vacc	upper	secondary	district_7	0.620409	6 upper
144	3	F	12-18	0	1	0	0	0	1	1	1	0	0	2021-03-26	0	0.5		0.552916	0							neg			not-vacc	upper	secondary	district_7	0.620409	6 upper
144	4	F		0	0	0	0	0	1	1	1	0	0		0											neg			not-vacc					NA NA
144	5	F		0	0	0	0	0	1	1	1	0	0		0											neg			not-vacc					NA NA
145	1	F	12-18	0	1	0	0	0	1	1	0	0	0	2020-06-19	0	1.6		1.66788	0							neg			not-vacc	upper	secondary	district_7	0.620409	6 upper
145	2	F	12-18	0	1	0	0	0	1	1	0	0	0	2020-11-03	0	0.8		0.797257	0							neg			not-vacc	upper	secondary	district_7	0.620409	6 upper
145	3	F		0	1	0	0	0	1	1	0	0	0		0											neg			not-vacc					NA NA
145	4	F		0	0	0	0	0	1	1	0	0	0		0											neg			not-vacc					NA NA
145	5	F		0	0	0	0	0	1	1	0	0	0		0											neg			not-vacc					NA NA
146	1	M	12-18	0	1	0	0	0	1	0	1	0	0	2020-06-19	0	0.9		0.888652	0							neg			not-vacc	upper	secondary	district_7	0.620409	6 upper
146	2	M		0	1	0	0	0	1	0	1	0	0		0											neg			not-vacc					NA NA
146	3	M	12-18	0	1	0	0	0	1	0	1	0	0	2021-03-26	0	0.3		0.414868	0							neg			not-vacc	upper	secondary	district_7	0.620409	6 upper
146	4	M		0	0	0	0	0	1	0	1	0	0		0											neg			not-vacc					NA NA
146	5	M		0	0	0	0	0	1	0	1	0	0		0											neg			not-vacc					NA NA
147	1	M	12-18	0	1	0	0	0	1	1	1	0	0	2020-06-19	0	0.9		0.888652	0							neg			not-vacc	upper	secondary	district_7	0.620409	6 upper
147	2	M	12-18	0	1	0	0	0	1	1	1	0	0	2020-11-03	0	0.7		0.710838	0							neg			not-vacc	upper	secondary	district_7	0.620409	6 upper
147	3	M	12-18	0	0	0	0	0	1	1	1	0	0	2021-03-26	0	0.7		0.710838	0							neg			not-vacc	upper	secondary	district_7	0.620409	6 upper
147	4	M		0	0	0	0	0	1	1	1	0	0		0											neg			not-vacc					NA NA
147	5	M		0	0	0	0	0	1	1	1	0	0		0											neg			not-vacc					NA NA
148	1	M	5-11	0	1	0	0	0	1	1	1	1	1	2020-06-18	0	1.1		1.08638	0			1				5	4_neg	5_inf	not-vacc	lower	primary	district_2	2.10327	8 lower
148	2	M	5-11	0	1	0	0	0	1	1	1	1	1	2020-11-02	0	0.7		0.710838	0			1				5	4_neg	5_inf	not-vacc	lower	primary	district_2	2.10327	8 lower
148	3	M	5-11	0	1	0	0	0	1	1	1	1	1	2021-04-06	0	1.9		2.07663	0			1				5	4_neg	5_inf	not-vacc	lower	primary	district_2	2.10327	8 lower
148	4	M	5-11	0	1	0	0	0	1	1	1	1	1	2021-12-07	0	0.5	0.4	0.552916	0	neg	0	1	0	0	0	5	4_neg	5_inf	not-vacc	lower	primary	district_2	2.10327	8 lower
148	5	M	5-11	0	1	0	0	0	1	1	1	1	1	2022-07-05	1	113.8	20.6	3342.64	1	pos	1	1	204.12	114.12	972.76	5	4_neg	5_inf	not-vacc	lower	primary	district_2	2.10327	8 lower
149	1	F	5-11	0	1	0	0	1	1	1	1	1	1	2020-06-18	0	0.2		0.353291	0			1				5	4_neg	5_hybrid	recent_vaccination	lower	primary	district_2	2.10327	8 lower
149	2	F	5-11	0	1	0	0	1	1	1	1	1	1	2020-11-02	0	0		0.245015	0			1				5	4_neg	5_hybrid	recent_vaccination	lower	primary	district_2	2.10327	8 lower
149	3	F	5-11	0	1	0	0	1	1	1	1	1	1	2021-04-06	0	0.2		0.353291	0			1				5	4_neg	5_hybrid	recent_vaccination	lower	primary	district_2	2.10327	8 lower
149	4	F	5-11	0	1	0	0	1	1	1	1	1	1	2021-12-07	0	0.1	0.1	0.296674	0	neg	0	1	0	0	0	5	4_neg	5_hybrid	recent_vaccination	lower	primary	district_2	2.10327	8 lower
149	5	F	5-11	0	1	1	0	1	1	1	1	1	1	2022-07-06	1	155.4	8.3	6218.11	1	pos	1	1	495.05	220.95	158.7	5	4_neg	5_hybrid	recent_vaccination	lower	primary	district_2	2.10327	8 lower
150	1	F	5-11	0	1	0	0	0	1	1	1	1	1	2020-06-18	0	1.9		2.07663	0			1				5	4_neg	5_inf	not-vacc	lower	primary	district_2	2.10327	8 lower
150	2	F	5-11	0	1	0	0	0	1	1	1	1	1	2020-11-02	0	1		0.985025	0			1				5	4_neg	5_inf	not-vacc	lower	primary	district_2	2.10327	8 lower
150	3	F	5-11	0	1	0	0	0	1	1	1	1	1	2021-04-06	0							1				5	4_neg	5_inf	not-vacc	lower	primary	district_2	2.10327	8 lower
150	4	F	5-11	0	1	0	0	0	1	1	1	1	1	2021-12-07	0	1.1	0	1.08638	0	neg	0	1	0	0	0	5	4_neg	5_inf	not-vacc	lower	primary	district_2	2.10327	8 lower
150	5	F	5-11	0	1	0	0	0	1	1	1	1	1	2022-07-05	1	14.1	20.2	56.9823	1	pos	1	1	8.56	8.24	137.16	5	4_neg	5_inf	not-vacc	lower	primary	district_2	2.10327	8 lower
151	1	F	5-11	0	1	0	0	1	1	1	1	0	1	2020-06-18	0	1.9		2.07663	0			1				5		5_hybrid	recent_vaccination	lower	primary	district_2	2.10327	8 lower
151	2	F	5-11	0	1	0	0	1	1	1	1	0	1	2020-11-02	0	1.9		2.07663	0			1				5		5_hybrid	recent_vaccination	lower	primary	district_2	2.10327	8 lower
151	3	F	5-11	0	1	0	0	1	1	1	1	0	1	2021-04-06	0	1.4		1.42032	0			1				5		5_hybrid	recent_vaccination	lower	primary	district_2	2.10327	8 lower
151	4	F		0	1	0	0	1	1	1	1	0	1		0							1				5		5_hybrid	recent_vaccination					NA NA
151	5	F	5-11	0	1	1	0	1	1	1	1	0	1	2022-07-05	1	117.6	8.9	3568.44	1	pos	1	1	479.39	206.78	190.44	5		5_hybrid	recent_vaccination	lower	primary	district_2	2.10327	8 lower
152	1	M	5-11	0	1	0	0	0	1	1	1	0	0	2020-06-18	0	1.6		1.66788	0							neg			not-vacc	lower	primary	district_2	2.10327	8 lower
152	2	M	5-11	0	1	0	0	0	1	1	1	0	0	2020-11-02	0	0.8		0.797257	0							neg			not-vacc	lower	primary	district_2	2.10327	8 lower
152	3	M	5-11	0	1	0	0	0	1	1	1	0	0	2021-04-06	0	0.9		0.888652	0							neg			not-vacc	lower	primary	district_2	2.10327	8 lower
152	4	M		0	1	0	0	0	1	1	1	0	0		0											neg			not-vacc					NA NA
152	5	M		0	1	0	0	0	1	1	1	0	0		0											neg			not-vacc					NA NA
153	1	M	5-11	0	1	0	0	0	1	1	1	1	1	2020-06-18	0	0.6		0.629391	0			1				5	4_neg	5_inf	not-vacc	lower	primary	district_2	2.10327	8 lower
153	2	M	5-11	0	1	0	0	0	1	1	1	1	1	2020-11-02	0	0.2		0.353291	0			1				5	4_neg	5_inf	not-vacc	lower	primary	district_2	2.10327	8 lower
153	3	M	5-11	0	1	0	0	0	1	1	1	1	1	2021-04-06	0	0.7		0.710838	0			1				5	4_neg	5_inf	not-vacc	lower	primary	district_2	2.10327	8 lower
153	4	M	5-11	0	1	0	0	0	1	1	1	1	1	2021-12-07	0	0.5	0.2	0.552916	0	neg	0	1	0	0	0	5	4_neg	5_inf	not-vacc	lower	primary	district_2	2.10327	8 lower
153	5	M	5-11	0	1	0	0	0	1	1	1	1	1	2022-07-05	1	77.5	30.3	1558.63	1	pos	1	1	135.1	106.37	269.91	5	4_neg	5_inf	not-vacc	lower	primary	district_2	2.10327	8 lower
154	1	M	5-11	1	1	0	0	1	1	1	1	1	1	2020-06-18	0	0.6		0.629391	0			1				5	4_neg	5_vacc	recent_vaccination	lower	primary	district_2	2.10327	8 lower
154	2	M	5-11	1	1	0	0	1	1	1	1	1	1	2020-11-02	0	0.2		0.353291	0			1				5	4_neg	5_vacc	recent_vaccination	lower	primary	district_2	2.10327	8 lower
154	3	M	5-11	1	1	0	0	1	1	1	1	1	1	2021-04-06	0	0.6		0.629391	0			1				5	4_neg	5_vacc	recent_vaccination	lower	primary	district_2	2.10327	8 lower
154	4	M	5-11	1	1	0	0	1	1	1	1	1	1	2021-12-07	0	0.4	0.7	0.481409	0	neg	0	1	0	0	0	5	4_neg	5_vacc	recent_vaccination	lower	primary	district_2	2.10327	8 lower
154	5	M	5-11	1	1	1	0	1	1	1	1	1	1	2022-07-05	0	112.5	5	3267.1	1	neg	0	1	155.64	113.56	88.81	5	4_neg	5_vacc	recent_vaccination	lower	primary	district_2	2.10327	8 lower
155	1	F	5-11	0	1	0	0	0	1	1	0	0	0	2020-06-18												neg			not-vacc	lower	primary	district_2	2.10327	8 lower
155	2	F	5-11	0	1	0	0	0	1	1	0	0	0	2020-11-02												neg			not-vacc	lower	primary	district_2	2.10327	8 lower
155	3	F		0	0	0	0	0	1	1	0	0	0													neg			not-vacc					NA NA
155	4	F		0	0	0	0	0	1	1	0	0	0													neg			not-vacc					NA NA
155	5	F		0	0	0	0	0	1	1	0	0	0													neg			not-vacc					NA NA
156	1	M	5-11	0	1	0	0	1	1	1	1	1	1	2020-06-18	0	0.8		0.797257	0			1				5	4_neg	5_hybrid	recent_vaccination	lower	primary	district_2	2.10327	8 lower
156	2	M	5-11	0	1	0	0	1	1	1	1	1	1	2020-11-02	0	0.2		0.353291	0			1				5	4_neg	5_hybrid	recent_vaccination	lower	primary	district_2	2.10327	8 lower
156	3	M	5-11	0	1	0	0	1	1	1	1	1	1	2021-04-06	0	0.3		0.414868	0			1				5	4_neg	5_hybrid	recent_vaccination	lower	primary	district_2	2.10327	8 lower
156	4	M	5-11	0	1	0	0	1	1	1	1	1	1	2021-12-07	0	0.6	0.3	0.629391	0	neg	0	1	0	0	0	5	4_neg	5_hybrid	recent_vaccination	lower	primary	district_2	2.10327	8 lower
156	5	M	5-11	0	1	1	0	1	1	1	1	1	1	2022-07-05	1	119.1	7.9	3659.61	1	pos	1	1	308.83	174.37	199.16	5	4_neg	5_hybrid	recent_vaccination	lower	primary	district_2	2.10327	8 lower
157	1	F	5-11	1	1	0	0	0	1	1	1	1	0	2020-06-18	0	0.2		0.353291	0							neg	4_neg		not-vacc	lower	primary	district_2	2.10327	8 lower
157	2	F	5-11	1	1	0	0	0	1	1	1	1	0	2020-11-02	0	0.1		0.296674	0							neg	4_neg		not-vacc	lower	primary	district_2	2.10327	8 lower
157	3	F	5-11	1	1	0	0	0	1	1	1	1	0	2021-04-06	0	0.2		0.353291	0							neg	4_neg		not-vacc	lower	primary	district_2	2.10327	8 lower
157	4	F	5-11	1	1	0	0	0	1	1	1	1	0	2021-12-07	0	0.1	0.7	0.296674	0	neg	0		0	0	0	neg	4_neg		not-vacc	lower	primary	district_2	2.10327	8 lower
157	5	F		1	1	0	0	0	1	1	1	1	0		0											neg	4_neg		not-vacc					NA NA
158	1	M	5-11	0	1	0	0	0	1	1	1	1	1	2020-06-18	0	4.7		8.06217	0			1				5	4_neg	5_inf	not-vacc	lower	primary	district_2	2.10327	8 lower
158	2	M	5-11	0	1	0	0	0	1	1	1	1	1	2020-11-02	0	5		8.93649	0			1				5	4_neg	5_inf	not-vacc	lower	primary	district_2	2.10327	8 lower
158	3	M	5-11	0	1	0	0	0	1	1	1	1	1	2021-04-06	0	3.8		5.71006	0			1				5	4_neg	5_inf	not-vacc	lower	primary	district_2	2.10327	8 lower
158	4	M	5-11	0	1	0	0	0	1	1	1	1	1	2021-12-07	0	5.1	0.2	9.23797	0	neg	0	1	0	0	0	5	4_neg	5_inf	not-vacc	lower	primary	district_2	2.10327	8 lower
158	5	M	5-11	0	1	0	0	0	1	1	1	1	1	2022-07-05	1	25.1	20.6	170.922	1	pos	1	1	29.45	26.41	40.16	5	4_neg	5_inf	not-vacc	lower	primary	district_2	2.10327	8 lower
159	1	M	5-11	0	1	0	0	1	1	1	1	1	1	2020-06-18	0	0.6		0.629391	0			1				5	4_neg	5_vacc	recent_vaccination	lower	primary	district_2	2.10327	8 lower
159	2	M	5-11	0	1	0	0	1	1	1	1	1	1	2020-11-02	0	0.3		0.414868	0			1				5	4_neg	5_vacc	recent_vaccination	lower	primary	district_2	2.10327	8 lower
159	3	M	5-11	0	1	0	0	1	1	1	1	1	1	2021-04-06	0	0.8		0.797257	0			1				5	4_neg	5_vacc	recent_vaccination	lower	primary	district_2	2.10327	8 lower
159	4	M	5-11	0	1	0	0	1	1	1	1	1	1	2021-12-07	0	0.3	0.6	0.414868	0	neg	0	1	0	0	0	5	4_neg	5_vacc	recent_vaccination	lower	primary	district_2	2.10327	8 lower
159	5	M	5-11	0	1	1	0	1	1	1	1	1	1	2022-07-05	0	114.6	4.5	3389.57	1	neg	0	1	239.18	137.51	198.97	5	4_neg	5_vacc	recent_vaccination	lower	primary	district_2	2.10327	8 lower
160	1	F	5-11	0	1	0	0	0	1	1	1	0	0	2020-06-18	0	1.5		1.54161	0							neg			not-vacc	middle	primary	district_2	1.92481	8 middle
160	2	F	12-18	0	1	0	0	0	1	1	1	0	0	2020-11-02	0	0.9		0.888652	0							neg			not-vacc	middle	primary	district_2	1.92481	8 middle
160	3	F	12-18	0	1	0	0	0	1	1	1	0	0	2021-04-06	0	1		0.985025	0							neg			not-vacc	middle	primary	district_2	1.92481	8 middle
160	4	F		0	1	0	0	0	1	1	1	0	0		0											neg			not-vacc					NA NA
160	5	F		0	1	0	0	0	1	1	1	0	0		0											neg			not-vacc					NA NA
161	1	F	5-11	0	1	0	1	1	1	1	1	1	1	2020-06-18	0	0.6		0.629391	0			1				4	4_vacc	5_vacc	recent_vaccination	middle	primary	district_2	1.92481	8 middle
161	2	F	12-18	0	1	0	1	1	1	1	1	1	1	2020-11-02	0	1.1		1.08638	0			1				4	4_vacc	5_vacc	recent_vaccination	middle	primary	district_2	1.92481	8 middle
161	3	F	12-18	0	1	0	1	1	1	1	1	1	1	2021-04-06	0	0.4		0.481409	0			1				4	4_vacc	5_vacc	recent_vaccination	middle	primary	district_2	1.92481	8 middle
161	4	F	12-18	0	1	1	1	1	1	1	1	1	1	2021-12-07	0	108.5	0.2	3040.08	1	neg	0	1	524.66	180.25	55	4	4_vacc	5_vacc	recent_vaccination	upper	secondary	district_2	1.43714	9 upper
161	5	F	12-18	0	1	1	1	1	1	1	1	1	1	2022-07-05	0	120.1	3.8	3721.04	1	neg	0	1	1149.43	753.58	614.63	4	4_vacc	5_vacc	recent_vaccination	upper	secondary	district_2	1.43714	9 upper
162	1	M	12-18	0	1	0	0	0	1	1	1	0	0	2020-06-18	0	0.5		0.552916	0							neg			not-vacc	middle	primary	district_2	1.92481	8 middle
162	2	M	12-18	0	1	0	0	0	1	1	1	0	0	2020-11-02	0	0.3		0.414868	0							neg			not-vacc	middle	primary	district_2	1.92481	8 middle
162	3	M	12-18	0	1	0	0	0	1	1	1	0	0	2021-04-06	0	0.7		0.710838	0							neg			not-vacc	middle	primary	district_2	1.92481	8 middle
162	4	M		0	1	0	0	0	1	1	1	0	0		0											neg			not-vacc					NA NA
162	5	M		0	0	0	0	0	1	1	1	0	0		0											neg			not-vacc					NA NA
163	1					0	0	0	0	0	0	0	0													neg			not-vacc					NA NA
163	2					0	0	0	0	0	0	0	0													neg			not-vacc					NA NA
163	3					0	0	0	0	0	0	0	0													neg			not-vacc					NA NA
163	4					0	0	0	0	0	0	0	0													neg			not-vacc					NA NA
163	5					0	0	0	0	0	0	0	0													neg			not-vacc					NA NA
164	1	F	5-11	0	1	0	0	0	1	1	1	1	1	2020-06-18	0	0.4		0.481409	0			1				5	4_neg	5_inf	not-vacc	middle	primary	district_2	1.92481	8 middle
164	2	F	12-18	0	1	0	0	0	1	1	1	1	1	2020-11-02	0	0.3		0.414868	0			1				5	4_neg	5_inf	not-vacc	middle	primary	district_2	1.92481	8 middle
164	3	F	12-18	0	1	0	0	0	1	1	1	1	1	2021-04-06	0	0.5		0.552916	0			1				5	4_neg	5_inf	not-vacc	middle	primary	district_2	1.92481	8 middle
164	4	F	12-18	0	1	0	0	0	1	1	1	1	1	2021-12-07	0	0.3	0.5	0.414868	0	neg	0	1	0	0	0	5	4_neg	5_inf	not-vacc	upper	secondary	district_2	1.43714	9 upper
164	5	F	12-18	0	1	0	0	0	1	1	1	1	1	2022-07-05	1	11.4	7.1	38.3712	1	pos	1	1	9.02	3.25	68.26	5	4_neg	5_inf	not-vacc	upper	secondary	district_2	1.43714	9 upper
165	1	F	5-11	0	1	0	0	0	1	1	1	1	0	2020-06-18	0	2		2.22286	0							neg	4_neg		not-vacc	middle	primary	district_2	1.92481	8 middle
165	2	F	5-11	0	1	0	0	0	1	1	1	1	0	2020-11-02	0	0.9		0.888652	0							neg	4_neg		not-vacc	middle	primary	district_2	1.92481	8 middle
165	3	F	12-18	0	1	0	0	0	1	1	1	1	0	2021-04-06	0	2.2		2.53032	0							neg	4_neg		not-vacc	middle	primary	district_2	1.92481	8 middle
165	4	F	12-18	0	1	0	0	0	1	1	1	1	0	2021-12-07	0	1.7	1.1	1.79914	0	neg	0		0	0	0	neg	4_neg		not-vacc	upper	secondary	district_2	1.43714	9 upper
165	5	F		0	0	0	0	0	1	1	1	1	0		0											neg	4_neg		not-vacc					NA NA
166	1	F	5-11	0	1	0	1	1	1	1	1	1	1	2020-06-18	0	0.4		0.481409	0			1				4	4_vacc	5_vacc	recent_vaccination	middle	primary	district_2	1.92481	8 middle
166	2	F	5-11	0	1	0	1	1	1	1	1	1	1	2020-11-02	0	0.2		0.353291	0			1				4	4_vacc	5_vacc	recent_vaccination	middle	primary	district_2	1.92481	8 middle
166	3	F	12-18	0	1	0	1	1	1	1	1	1	1	2021-04-06	0	0.9		0.888652	0			1				4	4_vacc	5_vacc	recent_vaccination	middle	primary	district_2	1.92481	8 middle
166	4	F	12-18	0	1	1	1	1	1	1	1	1	1	2021-12-07	0	118.5	0.4	3623.01	1	neg	0	1	274.57	140.69	73	4	4_vacc	5_vacc	recent_vaccination	upper	secondary	district_2	1.43714	9 upper
166	5	F	12-18	0	0	1	1	1	1	1	1	1	1	2022-07-05	0	118.8	4.6	3641.29	1	neg	0	1	1915.71	1357.96	1151.68	4	4_vacc	5_vacc	recent_vaccination	upper	secondary	district_2	1.43714	9 upper
167	1				1	0	0	0	0	0	0	0	0													neg			not-vacc					NA NA
167	2				0	0	0	0	0	0	0	0	0													neg			not-vacc					NA NA
167	3				0	0	0	0	0	0	0	0	0													neg			not-vacc					NA NA
167	4				0	0	0	0	0	0	0	0	0													neg			not-vacc					NA NA
167	5				1	0	0	0	0	0	0	0	0													neg			not-vacc					NA NA
168	1				1	0	0	0	0	0	0	0	0													neg			not-vacc					NA NA
168	2				0	0	0	0	0	0	0	0	0													neg			not-vacc					NA NA
168	3				0	0	0	0	0	0	0	0	0													neg			not-vacc					NA NA
168	4				0	0	0	0	0	0	0	0	0													neg			not-vacc					NA NA
168	5				0	0	0	0	0	0	0	0	0													neg			not-vacc					NA NA
169	1	F	5-11	0	1	0	1	0	1	1	1	1	0	2020-06-18	0											4	4_vacc		not-vacc	middle	primary	district_2	1.92481	8 middle
169	2	F	5-11	0	1	0	1	0	1	1	1	1	0	2020-11-02	0	0.1		0.296674	0							4	4_vacc		not-vacc	middle	primary	district_2	1.92481	8 middle
169	3	F	12-18	0	0	0	1	0	1	1	1	1	0	2021-04-06	0	0.4		0.481409	0							4	4_vacc		not-vacc	middle	primary	district_2	1.92481	8 middle
169	4	F	12-18	0	0	1	1	0	1	1	1	1	0	2021-12-07	0	119.9	3.2	3708.71	1	neg	0		664.89	371.61	255	4	4_vacc		not-vacc	upper	secondary	district_2	1.43714	9 upper
169	5	F		0	0	0	1	0	1	1	1	1	0		0											4	4_vacc		not-vacc					NA NA
170	1	F	5-11	0	1	0	0	1	1	1	1	0	1	2020-06-18	0	0.3		0.414868	0			1				5		5_vacc	recent_vaccination	middle	primary	district_2	1.92481	8 middle
170	2	F	5-11	0	1	0	0	1	1	1	1	0	1	2020-11-02	0	0.2		0.353291	0			1				5		5_vacc	recent_vaccination	middle	primary	district_2	1.92481	8 middle
170	3	F	12-18	0	1	0	0	1	1	1	1	0	1	2021-04-06	0	0.2		0.353291	0			1				5		5_vacc	recent_vaccination	middle	primary	district_2	1.92481	8 middle
170	4	F		0	0	0	0	1	1	1	1	0	1		0							1				5		5_vacc	recent_vaccination					NA NA
170	5	F	12-18	0	0	1	0	1	1	1	1	0	1	2022-07-05	0	115.4	0.4	3436.81	1	neg	0	1	1249.22	344.95	102.53	5		5_vacc	recent_vaccination	upper	secondary	district_2	1.43714	9 upper
171	1	M	12-18	1	1	0	0	0	1	1	1	0	0	2020-06-18	0	0.3		0.414868	0							neg			not-vacc	middle	primary	district_2	1.92481	8 middle
171	2	M	12-18	1	1	0	0	0	1	1	1	0	0	2020-11-02	0	0.1		0.296674	0							neg			not-vacc	middle	primary	district_2	1.92481	8 middle
171	3	M	12-18	1	0	0	0	0	1	1	1	0	0	2021-04-06	0	0.1		0.296674	0							neg			not-vacc	middle	primary	district_2	1.92481	8 middle
171	4	M		1	0	0	0	0	1	1	1	0	0		0											neg			not-vacc					NA NA
171	5	M		1	0	0	0	0	1	1	1	0	0		0											neg			not-vacc					NA NA
172	1	F	5-11	0	1	0	0	0	1	1	1	1	0	2020-06-18	0	2.5		3.02897	0							4	4_inf		not-vacc	middle	primary	district_2	1.92481	8 middle
172	2	F	12-18	0	1	0	0	0	1	1	1	1	0	2020-11-02	0	1.3		1.30402	0							4	4_inf		not-vacc	middle	primary	district_2	1.92481	8 middle
172	3	F	12-18	0	1	0	0	0	1	1	1	1	0	2021-04-06	0	3.3		4.57875	0							4	4_inf		not-vacc	middle	primary	district_2	1.92481	8 middle
172	4	F	12-18	0	1	0	0	0	1	1	1	1	0	2021-12-07	1	33.2	1.7	294.053	1	neg	0		88.81	40.27	15	4	4_inf		not-vacc	upper	secondary	district_2	1.43714	9 upper
172	5	F		0	1	0	0	0	1	1	1	1	0		1											4	4_inf		not-vacc					NA NA
173	1	M	12-18	0	1	0	0	0	1	0	1	0	0	2020-06-18	0	0.4		0.481409	0							3			not-vacc	middle	primary	district_2	1.92481	8 middle
173	2	M		0	1	0	0	0	1	0	1	0	0		0											3			not-vacc					NA NA
173	3	M	12-18	0	1	0	0	0	1	0	1	0	0	2021-04-06	1	50.4		666.176	1				34.92	6.29	0	3			not-vacc	middle	primary	district_2	1.92481	8 middle
173	4	M		0	1	0	0	0	1	0	1	0	0		1											3			not-vacc					NA NA
173	5	M		0	1	0	0	0	1	0	1	0	0		1											3			not-vacc					NA NA
174	1	M	12-18	0	1	0	0	0	1	1	1	0	0	2020-06-18	0	0.5		0.552916	0							neg			not-vacc	middle	primary	district_2	1.92481	8 middle
174	2	M	12-18	0	1	0	0	0	1	1	1	0	0	2020-11-02	0	0.3		0.414868	0							neg			not-vacc	middle	primary	district_2	1.92481	8 middle
174	3	M	12-18	0	1	0	0	0	1	1	1	0	0	2021-04-06	0	0.6		0.629391	0							neg			not-vacc	middle	primary	district_2	1.92481	8 middle
174	4	M		0	0	0	0	0	1	1	1	0	0		0											neg			not-vacc					NA NA
174	5	M		0	0	0	0	0	1	1	1	0	0		0											neg			not-vacc					NA NA
175	1	F	12-18	0	1	0	0	0	1	0	1	1	1	2020-06-18	0	2.6		3.20518	0			1				4	4_inf	5_inf	not-vacc	middle	primary	district_2	1.92481	8 middle
175	2	F		0	1	0	0	0	1	0	1	1	1		0							1				4	4_inf	5_inf	not-vacc					NA NA
175	3	F	12-18	0	1	0	0	0	1	0	1	1	1	2021-04-06	0	2		2.22286	0			1				4	4_inf	5_inf	not-vacc	middle	primary	district_2	1.92481	8 middle
175	4	F	12-18	0	1	0	0	0	1	0	1	1	1	2021-12-07	1	100.3	23	2600.33	1	pos	1	1	280.35	93.46	32	4	4_inf	5_inf	not-vacc	upper	secondary	district_2	1.43714	9 upper
175	5	F	12-18	0	1	0	0	0	1	0	1	1	1	2022-07-05	1	93.1	18.6	2242.62	1	pos	1	1	148.24	94.07	83.54	4	4_inf	5_inf	not-vacc	upper	secondary	district_2	1.43714	9 upper
176	1	M	12-18	0	1	0	1	1	1	1	1	1	1	2020-06-18	0	2		2.22286	0			1				4	4_vacc	5_hybrid	older_vaccination	middle	primary	district_2	1.92481	8 middle
176	2	M	12-18	0	1	0	1	1	1	1	1	1	1	2020-11-02	0	2		2.22286	0			1				4	4_vacc	5_hybrid	older_vaccination	middle	primary	district_2	1.92481	8 middle
176	3	M	12-18	0	1	0	1	1	1	1	1	1	1	2021-04-06	0	1.7		1.79914	0			1				4	4_vacc	5_hybrid	older_vaccination	middle	primary	district_2	1.92481	8 middle
176	4	M	12-18	0	0	1	1	1	1	1	1	1	1	2021-12-07	0	122.4	0	3864.25	1	neg	0	1	568.83	297.09	127	4	4_vacc	5_hybrid	older_vaccination	upper	secondary	district_2	1.43714	9 upper
176	5	M	12-18	0	0	1	1	1	1	1	1	1	1	2022-07-05	1	118.7	6.6	3635.19	1	pos	1	1	1374.38	1016.88	763.36	4	4_vacc	5_hybrid	older_vaccination	upper	secondary	district_2	1.43714	9 upper
177	1	M	5-11	1	1	0	0	0	1	1	1	0	0	2020-06-18	0	0.5		0.552916	0							neg			not-vacc	middle	primary	district_2	1.92481	8 middle
177	2	M	5-11	1	1	0	0	0	1	1	1	0	0	2020-11-02	0	0.4		0.481409	0							neg			not-vacc	middle	primary	district_2	1.92481	8 middle
177	3	M	12-18	1	1	0	0	0	1	1	1	0	0	2021-04-06	0	0.4		0.481409	0							neg			not-vacc	middle	primary	district_2	1.92481	8 middle
177	4	M		1	1	0	0	0	1	1	1	0	0		0											neg			not-vacc					NA NA
177	5	M		1	1	0	0	0	1	1	1	0	0		0											neg			not-vacc					NA NA
178	1	F	5-11	0	1	0	0	0	1	1	1	1	1	2020-06-18	0	0.5		0.552916	0			0				neg	4_neg	5_neg	not-vacc	middle	primary	district_2	1.92481	8 middle
178	2	F	5-11	0	1	0	0	0	1	1	1	1	1	2020-11-02	0	0.3		0.414868	0			0				neg	4_neg	5_neg	not-vacc	middle	primary	district_2	1.92481	8 middle
178	3	F	12-18	0	1	0	0	0	1	1	1	1	1	2021-04-06	0	0.4		0.481409	0			0				neg	4_neg	5_neg	not-vacc	middle	primary	district_2	1.92481	8 middle
178	4	F	12-18	0	0	0	0	0	1	1	1	1	1	2021-12-07	0	0.5	0	0.552916	0	neg	0	0	0	0	0	neg	4_neg	5_neg	not-vacc	upper	secondary	district_2	1.43714	9 upper
178	5	F	12-18	0	0	0	0	0	1	1	1	1	1	2022-07-05	0	5.8	1.4	11.4889	0	neg	0	0				neg	4_neg	5_neg	not-vacc	upper	secondary	district_2	1.43714	9 upper
179	1	F	5-11	0	1	0	0	0	1	1	1	1	0	2020-06-18	0	1.3		1.30402	0							2	4_inf		not-vacc	middle	primary	district_2	1.92481	8 middle
179	2	F	5-11	0	1	0	0	0	1	1	1	1	0	2020-11-02	1	90.1		2101.41	1				74.07	12.9	0.54	2	4_inf		not-vacc	middle	primary	district_2	1.92481	8 middle
179	3	F	12-18	0	1	0	0	0	1	1	1	1	0	2021-04-06	1	38.3		388.686	1				50.23	21.35	0.6	2	4_inf		not-vacc	middle	primary	district_2	1.92481	8 middle
179	4	F	12-18	0	1	0	0	0	1	1	1	1	0	2021-12-07	1	38.2	0.9	386.703	1	neg	0		71.43	40.75	9	2	4_inf		not-vacc	upper	secondary	district_2	1.43714	9 upper
179	5	F		0	0	0	0	0	1	1	1	1	0		1											2	4_inf		not-vacc					NA NA
180	1	F	5-11	0	1	0	1	1	1	1	1	1	1	2020-06-18	0	1.4		1.42032	0			1				3	4_hybrid	5_hybrid	recent_vaccination	middle	primary	district_2	1.92481	8 middle
180	2	F	12-18	0	1	0	1	1	1	1	1	1	1	2020-11-02	0	0.9		0.888652	0			1				3	4_hybrid	5_hybrid	recent_vaccination	middle	primary	district_2	1.92481	8 middle
180	3	F	12-18	0	1	0	1	1	1	1	1	1	1	2021-04-06	1	60.4		951.837	1			1	11.76	18.06	3.9	3	4_hybrid	5_hybrid	recent_vaccination	middle	primary	district_2	1.92481	8 middle
180	4	F	12-18	0	1	1	1	1	1	1	1	1	1	2021-12-07	1	91.1	4	2147.97	1	neg	0	1	226.65	119.69	57	3	4_hybrid	5_hybrid	recent_vaccination	upper	secondary	district_2	1.43714	9 upper
180	5	F	12-18	0	1	1	1	1	1	1	1	1	1	2022-07-05	1	113	2.7	3296.05	1	neg	0	1	290.02	199.12	103.73	3	4_hybrid	5_hybrid	recent_vaccination	upper	secondary	district_2	1.43714	9 upper
181	1				1	0	0	0	0	0	0	0	0													neg			not-vacc					NA NA
181	2				0	0	0	0	0	0	0	0	0													neg			not-vacc					NA NA
181	3				0	0	0	0	0	0	0	0	0													neg			not-vacc					NA NA
181	4				0	0	0	0	0	0	0	0	0													neg			not-vacc					NA NA
181	5				0	0	0	0	0	0	0	0	0													neg			not-vacc					NA NA
182	1	F	5-11	0	1	0	1	0	1	1	1	1	0	2020-06-18	0	0.3		0.414868	0							4	4_vacc		not-vacc	middle	primary	district_2	1.92481	8 middle
182	2	F	12-18	0	1	0	1	0	1	1	1	1	0	2020-11-02	0	0.2		0.353291	0							4	4_vacc		not-vacc	middle	primary	district_2	1.92481	8 middle
182	3	F	12-18	0	1	0	1	0	1	1	1	1	0	2021-04-06	0	0.5		0.552916	0							4	4_vacc		not-vacc	middle	primary	district_2	1.92481	8 middle
182	4	F	12-18	0	1	1	1	0	1	1	1	1	0	2021-12-07	0	86.3	0.5	1929.16	1	neg	0		286.04	71.79	27	4	4_vacc		not-vacc	upper	secondary	district_2	1.43714	9 upper
182	5	F		0	0	0	1	0	1	1	1	1	0		0											4	4_vacc		not-vacc					NA NA
183	1	M	5-11	1	1	0	0	0	1	1	1	0	0	2020-06-18	0	3.5		5.01625	0							neg			not-vacc	middle	primary	district_2	1.92481	8 middle
183	2	M	12-18	1	1	0	0	0	1	1	1	0	0	2020-11-02	0	4.7		8.06217	0							neg			not-vacc	middle	primary	district_2	1.92481	8 middle
183	3	M	12-18	1	1	0	0	0	1	1	1	0	0	2021-04-06	0	3.7		5.47378	0							neg			not-vacc	middle	primary	district_2	1.92481	8 middle
183	4	M		1	1	0	0	0	1	1	1	0	0		0											neg			not-vacc					NA NA
183	5	M		1	1	0	0	0	1	1	1	0	0		0											neg			not-vacc					NA NA
184	1				1	0	0	0	0	0	0	0	0													neg			not-vacc					NA NA
184	2				0	0	0	0	0	0	0	0	0													neg			not-vacc					NA NA
184	3				0	0	0	0	0	0	0	0	0													neg			not-vacc					NA NA
184	4				0	0	0	0	0	0	0	0	0													neg			not-vacc					NA NA
184	5				0	0	0	0	0	0	0	0	0													neg			not-vacc					NA NA
185	1	F	5-11	0	1	0	0	0	1	1	1	0	0	2020-06-18	0	0.5		0.552916	0							neg			not-vacc	middle	primary	district_2	1.92481	8 middle
185	2	F	5-11	0	1	0	0	0	1	1	1	0	0	2020-11-02	0	0.1		0.296674	0							neg			not-vacc	middle	primary	district_2	1.92481	8 middle
185	3	F	12-18	0	1	0	0	0	1	1	1	0	0	2021-04-06	0	0.5		0.552916	0							neg			not-vacc	middle	primary	district_2	1.92481	8 middle
185	4	F		0	1	0	0	0	1	1	1	0	0		0											neg			not-vacc					NA NA
185	5	F		0	0	0	0	0	1	1	1	0	0		0											neg			not-vacc					NA NA
186	1	M	12-18	0	1	0	0	0	1	1	1	0	0	2020-06-18	0	0.7		0.710838	0							neg			not-vacc	middle	primary	district_2	1.92481	8 middle
186	2	M	12-18	0	1	0	0	0	1	1	1	0	0	2020-11-02	0	0.6		0.629391	0							neg			not-vacc	middle	primary	district_2	1.92481	8 middle
186	3	M	12-18	0	1	0	0	0	1	1	1	0	0	2021-04-06	0	0.9		0.888652	0							neg			not-vacc	middle	primary	district_2	1.92481	8 middle
186	4	M		0	1	0	0	0	1	1	1	0	0		0											neg			not-vacc					NA NA
186	5	M		0	1	0	0	0	1	1	1	0	0		0											neg			not-vacc					NA NA
187	1	M	5-11	1	1	0	1	1	1	1	1	1	1	2020-06-18	0	0.4		0.481409	0			1				4	4_vacc	5_vacc	recent_vaccination	middle	primary	district_2	1.92481	8 middle
187	2	M	5-11	1	1	0	1	1	1	1	1	1	1	2020-11-02	0	0.4		0.481409	0			1				4	4_vacc	5_vacc	recent_vaccination	middle	primary	district_2	1.92481	8 middle
187	3	M	5-11	1	0	0	1	1	1	1	1	1	1	2021-04-06	0	0.5		0.552916	0			1				4	4_vacc	5_vacc	recent_vaccination	middle	primary	district_2	1.92481	8 middle
187	4	M	12-18	1	1	1	1	1	1	1	1	1	1	2021-12-07	0	118.4	2.1	3616.92	1	neg	0	1	477.1	152.58	58	4	4_vacc	5_vacc	recent_vaccination	upper	secondary	district_2	1.43714	9 upper
187	5	M	12-18	1	0	1	1	1	1	1	1	1	1	2022-07-05	0	112.7	5.5	3278.66	1	neg	0	1	2430	2430	1554.97	4	4_vacc	5_vacc	recent_vaccination	upper	secondary	district_2	1.43714	9 upper
188	1	F	5-11	0	1	0	0	0	1	1	1	0	0	2020-06-18	0	2.2		2.53032	0							neg			not-vacc	middle	primary	district_2	1.92481	8 middle
188	2	F	12-18	0	1	0	0	0	1	1	1	0	0	2020-11-02	0	2.3		2.69153	0							neg			not-vacc	middle	primary	district_2	1.92481	8 middle
188	3	F	12-18	0	1	0	0	0	1	1	1	0	0	2021-04-06	0	1.9		2.07663	0							neg			not-vacc	middle	primary	district_2	1.92481	8 middle
188	4	F		0	0	0	0	0	1	1	1	0	0		0											neg			not-vacc					NA NA
188	5	F		0	0	0	0	0	1	1	1	0	0		0											neg			not-vacc					NA NA
189	1	M	5-11	0	1	0	0	0	1	1	1	0	1	2020-06-18	0	0.6		0.629391	0			1				5		5_inf	not-vacc	middle	primary	district_2	1.92481	8 middle
189	2	M	5-11	0	1	0	0	0	1	1	1	0	1	2020-11-02	0	0.4		0.481409	0			1				5		5_inf	not-vacc	middle	primary	district_2	1.92481	8 middle
189	3	M	12-18	0	1	0	0	0	1	1	1	0	1	2021-04-06	0	0.3		0.414868	0			1				5		5_inf	not-vacc	middle	primary	district_2	1.92481	8 middle
189	4	M		0	1	0	0	0	1	1	1	0	1		0							1				5		5_inf	not-vacc					NA NA
189	5	M	12-18	0	0	0	0	0	1	1	1	0	1	2022-07-05	1	49.6	14.8	645.527	1	pos	1	1	84.89	67.89	85.98	5		5_inf	not-vacc	upper	secondary	district_2	1.43714	9 upper
190	1	M	5-11	0	1	0	0	0	1	1	1	0	0	2020-06-18	0	1.3		1.30402	0							neg			not-vacc	middle	primary	district_2	1.92481	8 middle
190	2	M	12-18	0	1	0	0	0	1	1	1	0	0	2020-11-02	0	0.7		0.710838	0							neg			not-vacc	middle	primary	district_2	1.92481	8 middle
190	3	M	12-18	0	1	0	0	0	1	1	1	0	0	2021-04-06	0	1.2		1.19271	0							neg			not-vacc	middle	primary	district_2	1.92481	8 middle
190	4	M		0	1	0	0	0	1	1	1	0	0		0											neg			not-vacc					NA NA
190	5	M		0	1	0	0	0	1	1	1	0	0		0											neg			not-vacc					NA NA
191	1	M	5-11	0	1	0	0	0	1	1	1	0	0	2020-06-18	0	2.9		3.76383	0							neg			not-vacc	middle	primary	district_2	1.92481	8 middle
191	2	M	12-18	0	1	0	0	0	1	1	1	0	0	2020-11-02	0	1.4		1.42032	0							neg			not-vacc	middle	primary	district_2	1.92481	8 middle
191	3	M	12-18	0	1	0	0	0	1	1	1	0	0	2021-04-06	0	2.6		3.20518	0							neg			not-vacc	middle	primary	district_2	1.92481	8 middle
191	4	M		0	1	0	0	0	1	1	1	0	0		0											neg			not-vacc					NA NA
191	5	M		0	1	0	0	0	1	1	1	0	0		0											neg			not-vacc					NA NA
192	1	M	12-18	0	1	0	1	0	1	1	1	1	0	2020-06-18	0	0.9		0.888652	0							3	4_hybrid		not-vacc	middle	primary	district_2	1.92481	8 middle
192	2	M	12-18	0	1	0	1	0	1	1	1	1	0	2020-11-02	0	0.6		0.629391	0							3	4_hybrid		not-vacc	middle	primary	district_2	1.92481	8 middle
192	3	M	12-18	0	1	0	1	0	1	1	1	1	0	2021-04-06	1	17.4		84.7319	1				5.57	1	1	3	4_hybrid		not-vacc	middle	primary	district_2	1.92481	8 middle
192	5	M		0	1	0	1	0	1	1	1	1	0		1											3	4_hybrid		not-vacc					NA NA
193	1	F	12-18	0	1	0	0	0	1	1	1	0	0	2020-06-18	0	0.4		0.481409	0							neg			not-vacc	upper	secondary	district_2	1.43714	9 upper
193	2	F	12-18	0	1	0	0	0	1	1	1	0	0	2020-11-02	0	0.3		0.414868	0							neg			not-vacc	upper	secondary	district_2	1.43714	9 upper
193	3	F	12-18	0	1	0	0	0	1	1	1	0	0	2021-04-06	0	0.3		0.414868	0							neg			not-vacc	upper	secondary	district_2	1.43714	9 upper
193	4	F		0	1	0	0	0	1	1	1	0	0		0											neg			not-vacc					NA NA
193	5	F		0	1	0	0	0	1	1	1	0	0		0											neg			not-vacc					NA NA
194	1	F	12-18	1	1	0	0	1	1	1	0	1	1	2020-06-18	0	1.2		1.19271	0			1				5	4_neg	5_vacc	recent_vaccination	upper	secondary	district_2	1.43714	9 upper
194	2	F	12-18	1	1	0	0	1	1	1	0	1	1	2020-11-02	0	0.7		0.710838	0			1				5	4_neg	5_vacc	recent_vaccination	upper	secondary	district_2	1.43714	9 upper
194	3	F		1	1	0	0	1	1	1	0	1	1		0							1				5	4_neg	5_vacc	recent_vaccination					NA NA
194	4	F	12-18	1	0	0	0	1	1	1	0	1	1	2021-12-07	0	0.3	0.1	0.414868	0	neg	0	1	0	0	0	5	4_neg	5_vacc	recent_vaccination	upper	secondary	district_2	1.43714	9 upper
194	5	F	12-18	1	0	1	0	1	1	1	0	1	1	2022-07-05	0	57.5	1.2	863.742	1	neg	0	1	57.37	22.13	62.58	5	4_neg	5_vacc	recent_vaccination	upper	secondary	district_2	1.43714	9 upper
195	1	M	12-18	1	1	0	1	1	1	1	1	1	1	2020-06-18	0	1.7		1.79914	0			1				4	4_vacc	5_vacc	recent_vaccination	upper	secondary	district_2	1.43714	9 upper
195	2	M	12-18	1	1	0	1	1	1	1	1	1	1	2020-11-02	0	0.5		0.552916	0			1				4	4_vacc	5_vacc	recent_vaccination	upper	secondary	district_2	1.43714	9 upper
195	3	M	12-18	1	1	0	1	1	1	1	1	1	1	2021-04-06	0	1		0.985025	0			1				4	4_vacc	5_vacc	recent_vaccination	upper	secondary	district_2	1.43714	9 upper
195	4	M	12-18	1	1	1	1	1	1	1	1	1	1	2021-12-07	0	113.9	0.2	3348.49	1	neg	0	1	302.21	114.23	46	4	4_vacc	5_vacc	recent_vaccination	upper	secondary	district_2	1.43714	9 upper
195	5	M	12-18	1	0	1	1	1	1	1	1	1	1	2022-07-05	0	117.6	1.7	3568.44	1	neg	0	1	1851.85	1158.21	1114.58	4	4_vacc	5_vacc	recent_vaccination	upper	secondary	district_2	1.43714	9 upper
196	1	F	12-18	0	1	0	0	0	1	1	0	0	0	2020-06-18	0	0.2		0.353291	0							neg			not-vacc	upper	secondary	district_2	1.43714	9 upper
196	2	F	12-18	0	1	0	0	0	1	1	0	0	0	2020-11-02	0	0.2		0.353291	0							neg			not-vacc	upper	secondary	district_2	1.43714	9 upper
196	3	F		0	1	0	0	0	1	1	0	0	0		0											neg			not-vacc					NA NA
196	4	F		0	0	0	0	0	1	1	0	0	0		0											neg			not-vacc					NA NA
196	5	F		0	0	0	0	0	1	1	0	0	0		0											neg			not-vacc					NA NA
197	1					0	0	0	0	0	0	0	0													neg			not-vacc					NA NA
197	2					0	0	0	0	0	0	0	0													neg			not-vacc					NA NA
197	3					0	0	0	0	0	0	0	0													neg			not-vacc					NA NA
197	4					0	0	0	0	0	0	0	0													neg			not-vacc					NA NA
197	5					0	0	0	0	0	0	0	0													neg			not-vacc					NA NA
198	1	F	12-18	0	1	0	1	0	1	1	1	1	0	2020-06-18	0	5.4		10.1725	0							2	4_hybrid		not-vacc	upper	secondary	district_2	1.43714	9 upper
198	2	F	12-18	0	1	0	1	0	1	1	1	1	0	2020-11-02	1	6.3		13.2474	1				1	0	1	2	4_hybrid		not-vacc	upper	secondary	district_2	1.43714	9 upper
198	3	F	12-18	0	1	0	1	0	1	1	1	1	0	2021-04-06	1	6.3		13.2474	1				1	1	0.1	2	4_hybrid		not-vacc	upper	secondary	district_2	1.43714	9 upper
198	4	F	12-18	0	1	1	1	0	1	1	1	1	0	2021-12-07	1	124.2	0.4	3978.23	1	neg	0		856.16	303.03	94	2	4_hybrid		not-vacc	upper	secondary	district_2	1.43714	9 upper
198	5	F		0	1	0	1	0	1	1	1	1	0		1											2	4_hybrid		not-vacc					NA NA
199	1	F	12-18	0	1	0	0	0	1	1	1	0	0	2020-06-18	0	1.7		1.79914	0							neg			not-vacc	upper	secondary	district_2	1.43714	9 upper
199	2	F	12-18	0	1	0	0	0	1	1	1	0	0	2020-11-02	0	1.4		1.42032	0							neg			not-vacc	upper	secondary	district_2	1.43714	9 upper
199	3	F	12-18	0	1	0	0	0	1	1	1	0	0	2021-04-06	0	1.6		1.66788	0							neg			not-vacc	upper	secondary	district_2	1.43714	9 upper
199	4	F		0	1	0	0	0	1	1	1	0	0		0											neg			not-vacc					NA NA
199	5	F		0	1	0	0	0	1	1	1	0	0		0											neg			not-vacc					NA NA
200	1	M	12-18	0	1	0	0	0	1	1	1	0	0	2020-06-18	1	8.1		20.6189	1							1			not-vacc	upper	secondary	district_2	1.43714	9 upper
200	2	M	12-18	0	1	0	0	0	1	1	1	0	0	2020-11-02	1	6.6		14.3628	1				1	1	1	1			not-vacc	upper	secondary	district_2	1.43714	9 upper
200	3	M	12-18	0	1	0	0	0	1	1	1	0	0	2021-04-06	1	6.2		12.8857	1				1	2.17	0.2	1			not-vacc	upper	secondary	district_2	1.43714	9 upper
200	4	M		0	0	0	0	0	1	1	1	0	0		1											1			not-vacc					NA NA
200	5	M		0	0	0	0	0	1	1	1	0	0		1											1			not-vacc					NA NA
201	1	M	12-18	1	1	0	0	0	1	1	1	1	1	2020-06-18	0	0.7		0.710838	0			0				neg	4_neg	5_neg	not-vacc	upper	secondary	district_2	1.43714	9 upper
201	2	M	12-18	1	0	0	0	0	1	1	1	1	1	2020-11-02	0	0.3		0.414868	0			0				neg	4_neg	5_neg	not-vacc	upper	secondary	district_2	1.43714	9 upper
201	3	M	12-18	1	1	0	0	0	1	1	1	1	1	2021-04-06	0	0.2		0.353291	0			0				neg	4_neg	5_neg	not-vacc	upper	secondary	district_2	1.43714	9 upper
201	4	M	12-18	1	1	0	0	0	1	1	1	1	1	2021-12-07	0	0.3	0.3	0.414868	0	neg	0	0	0	0	0	neg	4_neg	5_neg	not-vacc	upper	secondary	district_2	1.43714	9 upper
201	5	M	12-18	1	0	0	0	0	1	1	1	1	1	2022-07-05	1	5.3	7.2	9.85598	0	pos	1	0				neg	4_neg	5_neg	not-vacc	upper	secondary	district_2	1.43714	9 upper
202	1	F	12-18	0	1	0	0	0	1	1	1	1	1	2020-06-18	0	0.3		0.414868	0			1				2	4_inf	5_inf	not-vacc	upper	secondary	district_2	1.43714	9 upper
202	2	F	12-18	0	1	0	0	0	1	1	1	1	1	2020-11-02	1	41.1		446.268	1			1	74.85	44.01	1	2	4_inf	5_inf	not-vacc	upper	secondary	district_2	1.43714	9 upper
202	3	F	12-18	0	1	0	0	0	1	1	1	1	1	2021-04-06	1	20.3		113.667	1			1	18.56	15.59	1	2	4_inf	5_inf	not-vacc	upper	secondary	district_2	1.43714	9 upper
202	4	F	12-18	0	1	0	0	0	1	1	1	1	1	2021-12-07	1	18.9	0.8	99.1666	1	neg	0	1	59.56	51.79	4	2	4_inf	5_inf	not-vacc	upper	secondary	district_2	1.43714	9 upper
202	5	F	12-18	0	1	0	0	0	1	1	1	1	1	2022-07-05	1	22.1	0.5	133.769	1	neg	0	1	50.53	54.14	9.64	2	4_inf	5_inf	not-vacc	upper	secondary	district_2	1.43714	9 upper
203	1	F	12-18	0	1	0	1	1	1	1	1	1	1	2020-06-18	0	2.7		3.3864	0			1				4	4_vacc	5_vacc	older_vaccination	upper	secondary	district_2	1.43714	9 upper
203	2	F	12-18	0	1	0	1	1	1	1	1	1	1	2020-11-02	0	1.7		1.79914	0			1				4	4_vacc	5_vacc	older_vaccination	upper	secondary	district_2	1.43714	9 upper
203	3	F	12-18	0	1	0	1	1	1	1	1	1	1	2021-04-06	0	0.8		0.797257	0			1				4	4_vacc	5_vacc	older_vaccination	upper	secondary	district_2	1.43714	9 upper
203	4	F	12-18	0	1	1	1	1	1	1	1	1	1	2021-12-07	0	112.1	0.1	3244.03	1	neg	0	1	192.31	87.95	38	4	4_vacc	5_vacc	older_vaccination	upper	secondary	district_2	1.43714	9 upper
203	5	F	12-18	0	1	1	1	1	1	1	1	1	1	2022-07-05	0	116.4	4.3	3496.34	1	neg	0	1	128.06	58.41	52.74	4	4_vacc	5_vacc	older_vaccination	upper	secondary	district_2	1.43714	9 upper
204	1	F	12-18	0	1	0	0	0	1	1	1	0	0	2020-06-18	0											neg			not-vacc	upper	secondary	district_2	1.43714	9 upper
204	2	F	12-18	0	1	0	0	0	1	1	1	0	0	2020-11-02	0	1		0.985025	0							neg			not-vacc	upper	secondary	district_2	1.43714	9 upper
204	3	F	12-18	0	1	0	0	0	1	1	1	0	0	2021-04-06	0	1		0.985025	0							neg			not-vacc	upper	secondary	district_2	1.43714	9 upper
204	4	F		0	0	0	0	0	1	1	1	0	0		0											neg			not-vacc					NA NA
204	5	F		0	0	0	0	0	1	1	1	0	0		0											neg			not-vacc					NA NA
205	1				1	0	0	0	0	0	0	0	0													neg			not-vacc					NA NA
205	2				0	0	0	0	0	0	0	0	0													neg			not-vacc					NA NA
205	3				0	0	0	0	0	0	0	0	0													neg			not-vacc					NA NA
205	4				0	0	0	0	0	0	0	0	0													neg			not-vacc					NA NA
205	5				0	0	0	0	0	0	0	0	0													neg			not-vacc					NA NA
206	1	M	12-18	1	1	0	0	0	1	1	1	0	0	2020-06-18	0	1.5		1.54161	0							neg			not-vacc	upper	secondary	district_2	1.43714	9 upper
206	2	M	12-18	1	1	0	0	0	1	1	1	0	0	2020-11-02	0	1.6		1.66788	0							neg			not-vacc	upper	secondary	district_2	1.43714	9 upper
206	3	M	12-18	1	1	0	0	0	1	1	1	0	0	2021-04-06	0	1.4		1.42032	0							neg			not-vacc	upper	secondary	district_2	1.43714	9 upper
206	4	M		1	1	0	0	0	1	1	1	0	0		0											neg			not-vacc					NA NA
206	5	M		1	1	0	0	0	1	1	1	0	0		0											neg			not-vacc					NA NA
207	1	F	12-18	0	1	0	0	0	1	1	1	0	0	2020-06-18	0	0.3		0.414868	0							neg			not-vacc	upper	secondary	district_2	1.43714	9 upper
207	2	F	12-18	0	1	0	0	0	1	1	1	0	0	2020-11-02	0	0.1		0.296674	0							neg			not-vacc	upper	secondary	district_2	1.43714	9 upper
207	3	F	12-18	0	1	0	0	0	1	1	1	0	0	2021-04-06	0	0.2		0.353291	0							neg			not-vacc	upper	secondary	district_2	1.43714	9 upper
207	4	F		0	1	0	0	0	1	1	1	0	0		0											neg			not-vacc					NA NA
207	5	F		0	0	0	0	0	1	1	1	0	0		0											neg			not-vacc					NA NA
208	1					0	0	0	0	0	0	0	0													neg			not-vacc					NA NA
208	2					0	0	0	0	0	0	0	0													neg			not-vacc					NA NA
208	3					0	0	0	0	0	0	0	0													neg			not-vacc					NA NA
208	4					0	0	0	0	0	0	0	0													neg			not-vacc					NA NA
208	5					0	0	0	0	0	0	0	0													neg			not-vacc					NA NA
209	1	F	12-18	0	1	0	0	1	1	1	1	1	1	2020-06-18	0							1				5	4_neg	5_vacc	recent_vaccination	upper	secondary	district_2	1.43714	9 upper
209	2	F	12-18	0	1	0	0	1	1	1	1	1	1	2020-11-02	0	2.7		3.3864	0			1				5	4_neg	5_vacc	recent_vaccination	upper	secondary	district_2	1.43714	9 upper
209	3	F	12-18	0	1	0	0	1	1	1	1	1	1	2021-04-06	0	3.8		5.71006	0			1				5	4_neg	5_vacc	recent_vaccination	upper	secondary	district_2	1.43714	9 upper
209	4	F	12-18	0	1	0	0	1	1	1	1	1	1	2021-12-07	0	2.5	0.9	3.02897	0	neg	0	1	0	0	0	5	4_neg	5_vacc	recent_vaccination	upper	secondary	district_2	1.43714	9 upper
209	5	F	12-18	0	1	1	0	1	1	1	1	1	1	2022-07-05	0	116	4.6	3472.47	1	neg	0	1	406.5	234.69	182.65	5	4_neg	5_vacc	recent_vaccination	upper	secondary	district_2	1.43714	9 upper
210	1	F	12-18	0	1	0	0	0	1	1	1	0	0	2020-06-18	0	0.1		0.296674	0							neg			not-vacc	upper	secondary	district_2	1.43714	9 upper
210	2	F	12-18	0	1	0	0	0	1	1	1	0	0	2020-11-02	0	0.2		0.353291	0							neg			not-vacc	upper	secondary	district_2	1.43714	9 upper
210	3	F	12-18	0	0	0	0	0	1	1	1	0	0	2021-04-06	0	0.2		0.353291	0							neg			not-vacc	upper	secondary	district_2	1.43714	9 upper
210	4	F		0	0	0	0	0	1	1	1	0	0		0											neg			not-vacc					NA NA
210	5	F		0	0	0	0	0	1	1	1	0	0		0											neg			not-vacc					NA NA
211	1	M	12-18	1	1	0	1	1	1	1	1	1	1	2020-06-18	0	0.2		0.353291	0			1				4	4_vacc	5_hybrid	recent_vaccination	upper	secondary	district_2	1.43714	9 upper
211	2	M	12-18	1	1	0	1	1	1	1	1	1	1	2020-11-02	0	0.1		0.296674	0			1				4	4_vacc	5_hybrid	recent_vaccination	upper	secondary	district_2	1.43714	9 upper
211	3	M	12-18	1	1	0	1	1	1	1	1	1	1	2021-04-06	0	0.1		0.296674	0			1				4	4_vacc	5_hybrid	recent_vaccination	upper	secondary	district_2	1.43714	9 upper
211	4	M	12-18	1	1	1	1	1	1	1	1	1	1	2021-12-07	0	124	0.2	3965.48	1	neg	0	1	626.17	280.5	116	4	4_vacc	5_hybrid	recent_vaccination	upper	secondary	district_2	1.43714	9 upper
211	5	M	12-18	1	1	1	1	1	1	1	1	1	1	2022-07-05	1	118.4	20.1	3616.92	1	pos	1	1	978.47	784.93	473.26	4	4_vacc	5_hybrid	recent_vaccination	upper	secondary	district_2	1.43714	9 upper
212	1	M	12-18	0	1	0	0	0	1	1	1	0	0	2020-06-18	0	1.8		1.93539	0							neg			not-vacc	upper	secondary	district_2	1.43714	9 upper
212	2	M	12-18	0	0	0	0	0	1	1	1	0	0	2020-11-02	0	1.1		1.08638	0							neg			not-vacc	upper	secondary	district_2	1.43714	9 upper
212	3	M	12-18	0	1	0	0	0	1	1	1	0	0	2021-04-06	0	1.1		1.08638	0							neg			not-vacc	upper	secondary	district_2	1.43714	9 upper
212	4	M		0	0	0	0	0	1	1	1	0	0		0											neg			not-vacc					NA NA
212	5	M		0	0	0	0	0	1	1	1	0	0		0											neg			not-vacc					NA NA
213	1	F	12-18	0	1	0	1	0	1	1	1	1	0	2020-06-18	0	0.7		0.710838	0							4	4_vacc		not-vacc	upper	secondary	district_2	1.43714	9 upper
213	2	F	12-18	0	1	0	1	0	1	1	1	1	0	2020-11-02	0	0.5		0.552916	0							4	4_vacc		not-vacc	upper	secondary	district_2	1.43714	9 upper
213	3	F	12-18	0	1	0	1	0	1	1	1	1	0	2021-04-06	0	0.5		0.552916	0							4	4_vacc		not-vacc	upper	secondary	district_2	1.43714	9 upper
213	4	F	12-18	0	1	1	1	0	1	1	1	1	0	2021-12-07	0	124.4	0.4	3990.99	1	neg	0		425.89	245.46	46	4	4_vacc		not-vacc	upper	secondary	district_2	1.43714	9 upper
213	5	F		0	0	0	1	0	1	1	1	1	0		0											4	4_vacc		not-vacc					NA NA
214	1	F	12-18	0	1	0	0	1	1	1	1	1	1	2020-06-18	0	0.8		0.797257	0			1				5	4_neg	5_vacc	recent_vaccination	upper	secondary	district_2	1.43714	9 upper
214	2	F	12-18	0	1	0	0	1	1	1	1	1	1	2020-11-02	0	0.8		0.797257	0			1				5	4_neg	5_vacc	recent_vaccination	upper	secondary	district_2	1.43714	9 upper
214	3	F	12-18	0	1	0	0	1	1	1	1	1	1	2021-04-06	0	0.6		0.629391	0			1				5	4_neg	5_vacc	recent_vaccination	upper	secondary	district_2	1.43714	9 upper
214	4	F	12-18	0	1	0	0	1	1	1	1	1	1	2021-12-07	0	0.5	0.2	0.552916	0	neg	0	1	0	0	0	5	4_neg	5_vacc	recent_vaccination	upper	secondary	district_2	1.43714	9 upper
214	5	F	12-18	0	1	1	0	1	1	1	1	1	1	2022-07-05	0	118.4	3.5	3616.92	1	neg	0	1	602.77	365.23	189.43	5	4_neg	5_vacc	recent_vaccination	upper	secondary	district_2	1.43714	9 upper
215	1	M	12-18	0	1	0	0	0	1	1	1	1	1	2020-06-18	0	3.6		5.24251	0			1				4	4_inf	5_inf	not-vacc	upper	secondary	district_2	1.43714	9 upper
215	2	M	12-18	0	1	0	0	0	1	1	1	1	1	2020-11-02	0	3.6		5.24251	0			1				4	4_inf	5_inf	not-vacc	upper	secondary	district_2	1.43714	9 upper
215	3	M	12-18	0	1	0	0	0	1	1	1	1	1	2021-04-06	0	4.3		6.96664	0			1				4	4_inf	5_inf	not-vacc	upper	secondary	district_2	1.43714	9 upper
215	4	M	12-18	0	1	0	0	0	1	1	1	1	1	2021-12-07	1	62.4	14.9	1015.09	1	pos	1	1	112.18	45.64	20	4	4_inf	5_inf	not-vacc	upper	secondary	district_2	1.43714	9 upper
215	5	M	12-18	0	1	0	0	0	1	1	1	1	1	2022-07-05	1	112.2	26.4	3249.79	1	pos	1	1	294.72	143.02	153.12	4	4_inf	5_inf	not-vacc	upper	secondary	district_2	1.43714	9 upper
216	1	F	12-18	0	1	0	0	0	1	0	1	0	0	2020-06-18	0	1.5		1.54161	0							3			not-vacc	upper	secondary	district_2	1.43714	9 upper
216	2	F		0	1	0	0	0	1	0	1	0	0		0											3			not-vacc					NA NA
216	3	F	12-18	0	1	0	0	0	1	0	1	0	0	2021-04-06	1	68		1203.08	1				83.33	7.68	0.9	3			not-vacc	upper	secondary	district_2	1.43714	9 upper
216	4	F		0	0	0	0	0	1	0	1	0	0		1											3			not-vacc					NA NA
216	5	F		0	0	0	0	0	1	0	1	0	0		1											3			not-vacc					NA NA
217	1	M	5-11	0	1	0	0	0	1	1	1	1	1	2020-06-16	0	0.3		0.414868	0			1				3	4_inf	5_inf	not-vacc	lower	primary	district_6	1.55677	1 lower
217	2	M	5-11	0	1	0	0	0	1	1	1	1	1	2020-10-27	0	0.4		0.481409	0			1				3	4_inf	5_inf	not-vacc	lower	primary	district_6	1.55677	1 lower
217	3	M	5-11	0	1	0	0	0	1	1	1	1	1	2021-03-27	1	21.6		128.02	1			1	1	1	1	3	4_inf	5_inf	not-vacc	lower	primary	district_6	1.55677	1 lower
217	4	M	5-11	0	1	0	0	0	1	1	1	1	1	2021-11-19	1	11.3	2.1	37.7526	1	neg	0	1	18.07	13.72	0	3	4_inf	5_inf	not-vacc	middle	primary	district_6	1.63855	1 middle
217	5	M	5-11	0	1	0	0	0	1	1	1	1	1	2022-07-01	1	68.7	25.8	1227.7	1	pos	1	1	91.07	56.5	59.99	3	4_inf	5_inf	not-vacc	middle	primary	district_6	1.63855	1 middle
218	1	F	5-11	1	1	0	1	1	1	1	1	1	1	2020-06-16	1	42.2		469.981	1			1				1	4_hybrid	5_hybrid	older_vaccination	middle	primary	district_6	1.63855	1 middle
218	2	F	12-18	1	1	0	1	1	1	1	1	1	1	2020-10-27	1	43.2		492.073	1			1	3.21	1	1	1	4_hybrid	5_hybrid	older_vaccination	middle	primary	district_6	1.63855	1 middle
218	3	F	12-18	1	1	0	1	1	1	1	1	1	1	2021-03-26	1	50.2		660.983	1			1	15.4	0.92	7.6	1	4_hybrid	5_hybrid	older_vaccination	middle	primary	district_6	1.63855	1 middle
218	4	F	12-18	1	1	1	1	1	1	1	1	1	1	2021-11-19	1	113.3	0	3313.49	1	neg	0	1	454.75	195.01	112	1	4_hybrid	5_hybrid	older_vaccination	upper	secondary	district_6	1.04754	2 upper
218	5	F	12-18	1	0	1	1	1	1	1	1	1	1	2022-06-30	1	118.7	23.6	3635.19	1	pos	1	1	654.45	327.44	290.11	1	4_hybrid	5_hybrid	older_vaccination	upper	secondary	district_6	1.04754	2 upper
219	1	M	5-11	1	1	0	0	0	1	1	1	0	1	2020-06-16	0	0.6		0.629391	0			0				neg		5_neg	not-vacc	lower	primary	district_6	1.55677	1 lower
219	2	M	5-11	1	1	0	0	0	1	1	1	0	1	2020-10-27	0	0.8		0.797257	0			0				neg		5_neg	not-vacc	lower	primary	district_6	1.55677	1 lower
219	3	M	5-11	1	0	0	0	0	1	1	1	0	1	2021-03-26	0	2.2		2.53032	0			0				neg		5_neg	not-vacc	lower	primary	district_6	1.55677	1 lower
219	4	M		1	0	0	0	0	1	1	1	0	1		0							0				neg		5_neg	not-vacc					NA NA
219	5	M	5-11	1	0	0	0	0	1	1	1	0	1	2022-07-01	0	5.4	4.2	10.1725	0	neg	0	0				neg		5_neg	not-vacc	middle	primary	district_6	1.63855	1 middle
220	1	M	5-11	0	1	0	0	0	1	1	1	0	0	2020-06-16	0	0.9		0.888652	0							neg			not-vacc	middle	primary	district_6	1.63855	1 middle
220	2	M	12-18	0	1	0	0	0	1	1	1	0	0	2020-10-27	0	0.6		0.629391	0							neg			not-vacc	middle	primary	district_6	1.63855	1 middle
220	3	M	12-18	0	1	0	0	0	1	1	1	0	0	2021-03-26	0	0.6		0.629391	0							neg			not-vacc	middle	primary	district_6	1.63855	1 middle
220	4	M		0	1	0	0	0	1	1	1	0	0		0											neg			not-vacc					NA NA
220	5	M		0	0	0	0	0	1	1	1	0	0		0											neg			not-vacc					NA NA
221	1	F	5-11	0	1	0	0	0	1	1	1	1	1	2020-06-16	0	3.3		4.57875	0			1				3	4_inf	5_inf	not-vacc	lower	primary	district_6	1.55677	1 lower
221	2	F	5-11	0	0	0	0	0	1	1	1	1	1	2020-10-27	0	3.3		4.57875	0			1				3	4_inf	5_inf	not-vacc	lower	primary	district_6	1.55677	1 lower
221	3	F	5-11	0	1	0	0	0	1	1	1	1	1	2021-03-26	1	13.7		53.9927	1			1	9.71	1	1	3	4_inf	5_inf	not-vacc	lower	primary	district_6	1.55677	1 lower
221	4	F	5-11	0	0	0	0	0	1	1	1	1	1	2021-11-19	1	11.6	0.8	39.6236	1	neg	0	1	28.84	2.88	0	3	4_inf	5_inf	not-vacc	middle	primary	district_6	1.63855	1 middle
221	5	F	5-11	0	0	0	0	0	1	1	1	1	1	2022-07-01	1	39.2	18.6	406.759	1	pos	1	1	61.39	22.24	189.36	3	4_inf	5_inf	not-vacc	middle	primary	district_6	1.63855	1 middle
222	1	F	5-11	0	1	0	0	0	1	1	1	1	1	2020-06-16	0	0.7		0.710838	0			1				5		5_inf	not-vacc	lower	primary	district_6	1.55677	1 lower
222	2	F	5-11	0	1	0	0	0	1	1	1	1	1	2020-10-27	0	1.1		1.08638	0			1				5		5_inf	not-vacc	lower	primary	district_6	1.55677	1 lower
222	3	F	5-11	0	1	0	0	0	1	1	1	1	1	2021-03-26	0	1.3		1.30402	0			1				5		5_inf	not-vacc	lower	primary	district_6	1.55677	1 lower
222	4	F	5-11	0	1	0	0	0	1	1	1	1	1	2021-11-19	0							1				5		5_inf	not-vacc	middle	primary	district_6	1.63855	1 middle
222	5	F	5-11	0	1	0	0	0	1	1	1	1	1	2022-07-01	1	115.7	26.8	3454.62	1	pos	1	1	238.83	169.46	210.35	5		5_inf	not-vacc	middle	primary	district_6	1.63855	1 middle
223	1	F	5-11	1	1	0	0	1	1	1	1	1	1	2020-06-16	0	0.3		0.414868	0			1				5	4_neg	5_vacc	recent_vaccination	lower	primary	district_6	1.55677	1 lower
223	2	F	5-11	1	1	0	0	1	1	1	1	1	1	2020-10-27	0	0.4		0.481409	0			1				5	4_neg	5_vacc	recent_vaccination	lower	primary	district_6	1.55677	1 lower
223	3	F	5-11	1	1	0	0	1	1	1	1	1	1	2021-03-26	0	1		0.985025	0			1				5	4_neg	5_vacc	recent_vaccination	lower	primary	district_6	1.55677	1 lower
223	4	F	5-11	1	1	0	0	1	1	1	1	1	1	2021-11-19	0	0.7	1.1	0.710838	0	neg	0	1	0	0	0	5	4_neg	5_vacc	recent_vaccination	middle	primary	district_6	1.63855	1 middle
223	5	F	5-11	1	1	1	0	1	1	1	1	1	1	2022-07-01	0	81.7	4.7	1730.53	1	neg	0	1	185.12	38.04	208.51	5	4_neg	5_vacc	recent_vaccination	middle	primary	district_6	1.63855	1 middle
224	1	F	5-11	0	1	0	0	0	1	1	1	0	0	2020-06-16	0	0.3		0.414868	0							neg			not-vacc	lower	primary	district_6	1.55677	1 lower
224	2	F	5-11	0	1	0	0	0	1	1	1	0	0	2020-10-27	0	0.2		0.353291	0							neg			not-vacc	lower	primary	district_6	1.55677	1 lower
224	3	F	5-11	0	1	0	0	0	1	1	1	0	0	2021-03-26	0	0.3		0.414868	0							neg			not-vacc	lower	primary	district_6	1.55677	1 lower
224	4	F		0	0	0	0	0	1	1	1	0	0		0											neg			not-vacc					NA NA
224	5	F		0	1	0	0	0	1	1	1	0	0		0											neg			not-vacc					NA NA
225	1	M	5-11	0	1	0	0	1	1	1	1	1	1	2020-06-16	0	1.9		2.07663	0			1				5	4_neg	5_vacc	recent_vaccination	lower	primary	district_6	1.55677	1 lower
225	2	M	5-11	0	1	0	0	1	1	1	1	1	1	2020-10-27	0	0.5		0.552916	0			1				5	4_neg	5_vacc	recent_vaccination	lower	primary	district_6	1.55677	1 lower
225	3	M	5-11	0	1	0	0	1	1	1	1	1	1	2021-03-26	0	2.6		3.20518	0			1				5	4_neg	5_vacc	recent_vaccination	lower	primary	district_6	1.55677	1 lower
225	4	M	5-11	0	1	0	0	1	1	1	1	1	1	2021-11-19	0	0.4	0.1	0.481409	0	neg	0	1	0	0	0	5	4_neg	5_vacc	recent_vaccination	middle	primary	district_6	1.63855	1 middle
225	5	M	5-11	0	1	1	0	1	1	1	1	1	1	2022-07-01	0	112.3	2.2	3255.55	1	neg	0	1	202.22	111.12	82.51	5	4_neg	5_vacc	recent_vaccination	middle	primary	district_6	1.63855	1 middle
226	1	F	5-11	0	1	0	0	1	1	1	1	1	1	2020-06-16	0	0.9		0.888652	0			1				3	4_inf	5_hybrid	recent_vaccination	lower	primary	district_6	1.55677	1 lower
226	2	F	5-11	0	1	0	0	1	1	1	1	1	1	2020-10-27	0	0.7		0.710838	0			1				3	4_inf	5_hybrid	recent_vaccination	lower	primary	district_6	1.55677	1 lower
226	3	F	5-11	0	1	0	0	1	1	1	1	1	1	2021-03-26	1	97.8		2473.12	1			1	108.65	34.26	6.8	3	4_inf	5_hybrid	recent_vaccination	lower	primary	district_6	1.55677	1 lower
226	4	F	5-11	0	1	0	0	1	1	1	1	1	1	2021-11-19	1	65.7	7.5	1123.93	1	pos	1	1	86.21	45.66	0	3	4_inf	5_hybrid	recent_vaccination	middle	primary	district_6	1.63855	1 middle
226	5	F	5-11	0	1	1	0	1	1	1	1	1	1	2022-07-01	1	118.2	2.7	3604.77	1	neg	0	1	580.05	324.68	207.51	3	4_inf	5_hybrid	recent_vaccination	middle	primary	district_6	1.63855	1 middle
227	1	M	5-11	1	1	0	0	0	1	1	0	1	0	2020-06-16	0	1		0.985025	0							4	4_inf		not-vacc	lower	primary	district_6	1.55677	1 lower
227	2	M	5-11	1	1	0	0	0	1	1	0	1	0	2020-10-27	0	0.7		0.710838	0							4	4_inf		not-vacc	lower	primary	district_6	1.55677	1 lower
227	3	M		1	1	0	0	0	1	1	0	1	0		0											4	4_inf		not-vacc					NA NA
227	4	M	5-11	1	1	0	0	0	1	1	0	1	0	2021-11-19	1	41.9	9.4	463.453	1	pos	1		62	40.08	0	4	4_inf		not-vacc	middle	primary	district_6	1.63855	1 middle
227	5	M		1	0	0	0	0	1	1	0	1	0		1											4	4_inf		not-vacc					NA NA
228	1	M	5-11	1	1	0	0	1	1	1	1	1	1	2020-06-16	0	0.4		0.481409	0			1				5	4_neg	5_hybrid	recent_vaccination	lower	primary	district_6	1.55677	1 lower
228	2	M	5-11	1	1	0	0	1	1	1	1	1	1	2020-10-27	0	0.2		0.353291	0			1				5	4_neg	5_hybrid	recent_vaccination	lower	primary	district_6	1.55677	1 lower
228	3	M	5-11	1	1	0	0	1	1	1	1	1	1	2021-03-26	0	0.4		0.481409	0			1				5	4_neg	5_hybrid	recent_vaccination	lower	primary	district_6	1.55677	1 lower
228	4	M	5-11	1	1	0	0	1	1	1	1	1	1	2021-11-19	0	0.3	0.3	0.414868	0	neg	0	1	0	0	0	5	4_neg	5_hybrid	recent_vaccination	middle	primary	district_6	1.63855	1 middle
228	5	M	5-11	1	1	1	0	1	1	1	1	1	1	2022-07-01	1	105.3	7.8	2864.37	1	pos	1	1	254.65	181.23	105.09	5	4_neg	5_hybrid	recent_vaccination	middle	primary	district_6	1.63855	1 middle
229	1	F	5-11	0	1	0	0	0	1	1	1	1	1	2020-06-16	0	0.3		0.414868	0			1				3	4_inf	5_inf	not-vacc	lower	primary	district_6	1.55677	1 lower
229	2	F	5-11	0	0	0	0	0	1	1	1	1	1	2020-10-27	0	1.2		1.19271	0			1				3	4_inf	5_inf	not-vacc	lower	primary	district_6	1.55677	1 lower
229	3	F	5-11	0	1	0	0	0	1	1	1	1	1	2021-04-10	1	71.7		1336.07	1			1	123.38	24.4		3	4_inf	5_inf	not-vacc	lower	primary	district_6	1.55677	1 lower
229	4	F	5-11	0	1	0	0	0	1	1	1	1	1	2021-11-19	1	110.4	17.5	3146.89	1	pos	1	1	129.57	59.38	22.22	3	4_inf	5_inf	not-vacc	middle	primary	district_6	1.63855	1 middle
229	5	F	5-11	0	1	0	0	0	1	1	1	1	1	2022-07-01	1	116	27.2	3472.47	1	pos	1	1	209.21	158.2	114.44	3	4_inf	5_inf	not-vacc	middle	primary	district_6	1.63855	1 middle
230	1				1	0	0	0	0	0	0	0	0													neg			not-vacc					NA NA
230	2				0	0	0	0	0	0	0	0	0													neg			not-vacc					NA NA
230	3				0	0	0	0	0	0	0	0	0													neg			not-vacc					NA NA
230	4				0	0	0	0	0	0	0	0	0													neg			not-vacc					NA NA
230	5				0	0	0	0	0	0	0	0	0													neg			not-vacc					NA NA
231	1	F	5-11	0	1	0	0	1	1	1	1	1	1	2020-06-16	0	0.5		0.552916	0			1				5	4_neg	5_hybrid	recent_vaccination	lower	primary	district_6	1.55677	1 lower
231	2	F	5-11	0	1	0	0	1	1	1	1	1	1	2020-10-27	0	0.4		0.481409	0			1				5	4_neg	5_hybrid	recent_vaccination	lower	primary	district_6	1.55677	1 lower
231	3	F	5-11	0	1	0	0	1	1	1	1	1	1	2021-03-26	0	1.3		1.30402	0			1				5	4_neg	5_hybrid	recent_vaccination	lower	primary	district_6	1.55677	1 lower
231	4	F	5-11	0	0	0	0	1	1	1	1	1	1	2021-11-19	0	0.9	0.1	0.888652	0	neg	0	1	0	0	0	5	4_neg	5_hybrid	recent_vaccination	middle	primary	district_6	1.63855	1 middle
231	5	F	5-11	0	0	1	0	1	1	1	1	1	1	2022-07-01	1	115.4	11.7	3436.81	1	pos	1	1	217.58	157.98	103.33	5	4_neg	5_hybrid	recent_vaccination	middle	primary	district_6	1.63855	1 middle
232	1	M	5-11	0	1	0	0	1	1	0	1	1	1	2020-06-16	0	2.2		2.53032	0			1				5	4_neg	5_hybrid	recent_vaccination	lower	primary	district_6	1.55677	1 lower
232	2	M		0	1	0	0	1	1	0	1	1	1		0							1				5	4_neg	5_hybrid	recent_vaccination					NA NA
232	3	M	5-11	0	1	0	0	1	1	0	1	1	1	2021-03-26	0	1		0.985025	0			1				5	4_neg	5_hybrid	recent_vaccination	lower	primary	district_6	1.55677	1 lower
232	4	M	5-11	0	1	0	0	1	1	0	1	1	1	2021-11-19	0	0.9	1	0.888652	0	neg	0	1	0	0	0	5	4_neg	5_hybrid	recent_vaccination	middle	primary	district_6	1.63855	1 middle
232	5	M	5-11	0	1	1	0	1	1	0	1	1	1	2022-07-01	1	97.9	26.8	2478.15	1	pos	1	1	251.07	136.05	434.22	5	4_neg	5_hybrid	recent_vaccination	middle	primary	district_6	1.63855	1 middle
233	1	M	5-11	0	1	0	0	0	1	1	1	1	0	2020-06-16	0	0.7		0.710838	0							neg	4_neg		not-vacc	lower	primary	district_6	1.55677	1 lower
233	2	M	5-11	0	1	0	0	0	1	1	1	1	0	2020-10-27	0	0.6		0.629391	0							neg	4_neg		not-vacc	lower	primary	district_6	1.55677	1 lower
233	3	M	5-11	0	1	0	0	0	1	1	1	1	0	2021-03-26	0	0.3		0.414868	0							neg	4_neg		not-vacc	lower	primary	district_6	1.55677	1 lower
233	4	M	5-11	0	0	0	0	0	1	1	1	1	0	2021-11-19	0	0.3	0.1	0.414868	0	neg	0		0	0	0	neg	4_neg		not-vacc	middle	primary	district_6	1.63855	1 middle
233	5	M		0	0	0	0	0	1	1	1	1	0		0											neg	4_neg		not-vacc					NA NA
234	1	F	5-11	0	1	0	0	0	1	1	0	0	0	2020-06-16	0											neg			not-vacc	lower	primary	district_6	1.55677	1 lower
234	2	F	5-11	0	1	0	0	0	1	1	0	0	0	2020-10-27	0	0.8		0.797257	0							neg			not-vacc	lower	primary	district_6	1.55677	1 lower
234	3	F		0	0	0	0	0	1	1	0	0	0		0											neg			not-vacc					NA NA
234	4	F		0	0	0	0	0	1	1	0	0	0		0											neg			not-vacc					NA NA
234	5	F		0	0	0	0	0	1	1	0	0	0		0											neg			not-vacc					NA NA
235	1	F	5-11	0	1	0	0	0	1	1	1	1	1	2020-06-16	0	0.9		0.888652	0			1				5	4_neg	5_inf	not-vacc	lower	primary	district_6	1.55677	1 lower
235	2	F	5-11	0	1	0	0	0	1	1	1	1	1	2020-10-27	0	0.6		0.629391	0			1				5	4_neg	5_inf	not-vacc	lower	primary	district_6	1.55677	1 lower
235	3	F	5-11	0	1	0	0	0	1	1	1	1	1	2021-03-26	0	1.4		1.42032	0			1				5	4_neg	5_inf	not-vacc	lower	primary	district_6	1.55677	1 lower
235	4	F	5-11	0	1	0	0	0	1	1	1	1	1	2021-11-19	0	0.8	0.1	0.797257	0	neg	0	1	0	0	0	5	4_neg	5_inf	not-vacc	middle	primary	district_6	1.63855	1 middle
235	5	F	5-11	0	0	0	0	0	1	1	1	1	1	2022-07-01	1	96.4	26.5	2403.28	1	pos	1	1	162.02	134.34	181.13	5	4_neg	5_inf	not-vacc	middle	primary	district_6	1.63855	1 middle
236	1	M	5-11	1	1	0	0	0	1	1	1	1	1	2020-06-16	0	0.4		0.481409	0			1				5	4_neg	5_inf	not-vacc	lower	primary	district_6	1.55677	1 lower
236	2	M	5-11	1	1	0	0	0	1	1	1	1	1	2020-10-27	0	0.2		0.353291	0			1				5	4_neg	5_inf	not-vacc	lower	primary	district_6	1.55677	1 lower
236	3	M	5-11	1	1	0	0	0	1	1	1	1	1	2021-03-26	0	0.3		0.414868	0			1				5	4_neg	5_inf	not-vacc	lower	primary	district_6	1.55677	1 lower
236	4	M	5-11	1	1	0	0	0	1	1	1	1	1	2021-11-19	0	0.4	0.7	0.481409	0	neg	0	1	0	0	0	5	4_neg	5_inf	not-vacc	middle	primary	district_6	1.63855	1 middle
236	5	M	5-11	1	1	0	0	0	1	1	1	1	1	2022-07-01	1	60.3	25.3	948.727	1	pos	1	1	92.51	78.06	93.2	5	4_neg	5_inf	not-vacc	middle	primary	district_6	1.63855	1 middle
237	1	M	5-11	0	1	0	0	0	1	0	0	0	0	2020-06-16												neg			not-vacc	lower	primary	district_6	1.55677	1 lower
237	2	M		0	1	0	0	0	1	0	0	0	0													neg			not-vacc					NA NA
237	3	M		0	1	0	0	0	1	0	0	0	0													neg			not-vacc					NA NA
237	4	M		0	0	0	0	0	1	0	0	0	0													neg			not-vacc					NA NA
237	5	M		0	0	0	0	0	1	0	0	0	0													neg			not-vacc					NA NA
238	1	F	5-11	0	1	0	0	0	1	1	1	1	1	2020-06-16	0	1.3		1.30402	0			1				5	4_neg	5_inf	not-vacc	lower	primary	district_6	1.55677	1 lower
238	2	F	5-11	0	1	0	0	0	1	1	1	1	1	2020-10-27	0	1		0.985025	0			1				5	4_neg	5_inf	not-vacc	lower	primary	district_6	1.55677	1 lower
238	3	F	5-11	0	1	0	0	0	1	1	1	1	1	2021-03-26	0	1.2		1.19271	0			1				5	4_neg	5_inf	not-vacc	lower	primary	district_6	1.55677	1 lower
238	4	F	5-11	0	1	0	0	0	1	1	1	1	1	2021-11-19	0	1.9	0.2	2.07663	0	neg	0	1	0	0	0	5	4_neg	5_inf	not-vacc	middle	primary	district_6	1.63855	1 middle
238	5	F	5-11	0	1	0	0	0	1	1	1	1	1	2022-07-01	1	41.6	8	456.97	1	pos	1	1	59.42	17.56	43.05	5	4_neg	5_inf	not-vacc	middle	primary	district_6	1.63855	1 middle
239	1	F	5-11	1	1	0	0	0	1	1	1	1	0	2020-06-16	0	0.3		0.414868	0							neg	4_neg		not-vacc	lower	primary	district_6	1.55677	1 lower
239	2	F	5-11	1	1	0	0	0	1	1	1	1	0	2020-10-27	0	0.2		0.353291	0							neg	4_neg		not-vacc	lower	primary	district_6	1.55677	1 lower
239	3	F	5-11	1	1	0	0	0	1	1	1	1	0	2021-03-26	0	0.4		0.481409	0							neg	4_neg		not-vacc	lower	primary	district_6	1.55677	1 lower
239	4	F	5-11	1	1	0	0	0	1	1	1	1	0	2021-11-19	0	0.6	0.2	0.629391	0	neg	0		0	0	0	neg	4_neg		not-vacc	middle	primary	district_6	1.63855	1 middle
239	5	F		1	1	0	0	0	1	1	1	1	0		0											neg	4_neg		not-vacc					NA NA
240	1	M	5-11	0	1	0	0	0	1	1	1	1	1	2020-06-16	0							1				4	4_inf	5_inf	not-vacc	lower	primary	district_6	1.55677	1 lower
240	2	M	5-11	0	1	0	0	0	1	1	1	1	1	2020-10-27	0	0.3		0.414868	0			1				4	4_inf	5_inf	not-vacc	lower	primary	district_6	1.55677	1 lower
240	3	M	5-11	0	1	0	0	0	1	1	1	1	1	2021-03-26	0	0.1		0.296674	0			1				4	4_inf	5_inf	not-vacc	lower	primary	district_6	1.55677	1 lower
240	4	M	5-11	0	1	0	0	0	1	1	1	1	1	2021-11-19	1	24.1	12.8	158.031	1	pos	1	1	35.57	26.71	0	4	4_inf	5_inf	not-vacc	middle	primary	district_6	1.63855	1 middle
240	5	M	5-11	0	1	0	0	0	1	1	1	1	1	2022-07-01	1	102	23.6	2688.67	1	pos	1	1	287.44	178.7	280.5	4	4_inf	5_inf	not-vacc	middle	primary	district_6	1.63855	1 middle
241	1	M	5-11	0	1	0	0	0	1	1	1	1	1	2020-06-16	0	1.5		1.54161	0			1				5	4_neg	5_inf	not-vacc	lower	primary	district_6	1.55677	1 lower
241	2	M	5-11	0	1	0	0	0	1	1	1	1	1	2020-10-27	0	2.4		2.85775	0			1				5	4_neg	5_inf	not-vacc	lower	primary	district_6	1.55677	1 lower
241	3	M	5-11	0	1	0	0	0	1	1	1	1	1	2021-03-26	0	1.4		1.42032	0			1	0	0		5	4_neg	5_inf	not-vacc	lower	primary	district_6	1.55677	1 lower
241	4	M	5-11	0	1	0	0	0	1	1	1	1	1	2021-11-19	0	1	0.1	0.985025	0	neg	0	1	0	0	0	5	4_neg	5_inf	not-vacc	middle	primary	district_6	1.63855	1 middle
241	5	M	5-11	0	1	0	0	0	1	1	1	1	1	2022-07-01	1	98.9	25.8	2528.7	1	pos	1	1	148.68	135.54	138.01	5	4_neg	5_inf	not-vacc	middle	primary	district_6	1.63855	1 middle
242	1	M	5-11	0	1	0	0	1	1	1	1	1	1	2020-06-16	0	0.7		0.710838	0			1				4	4_inf	5_hybrid	recent_vaccination	lower	primary	district_6	1.55677	1 lower
242	2	M	5-11	0	1	0	0	1	1	1	1	1	1	2020-10-27	0	0.7		0.710838	0			1				4	4_inf	5_hybrid	recent_vaccination	lower	primary	district_6	1.55677	1 lower
242	3	M	5-11	0	1	0	0	1	1	1	1	1	1	2021-03-26	0	0.7		0.710838	0			1				4	4_inf	5_hybrid	recent_vaccination	lower	primary	district_6	1.55677	1 lower
242	4	M	5-11	0	1	0	0	1	1	1	1	1	1	2021-11-19	1	48.6	17.7	620.174	1	pos	1	1	63.9	31.74	0	4	4_inf	5_hybrid	recent_vaccination	middle	primary	district_6	1.63855	1 middle
242	5	M	5-11	0	1	1	0	1	1	1	1	1	1	2022-07-01	1	116.4	9.4	3496.34	1	pos	1	1	286.62	152.46	112.91	4	4_inf	5_hybrid	recent_vaccination	middle	primary	district_6	1.63855	1 middle
243	1	M	5-11	0	1	0	0	0	1	1	1	1	1	2020-06-16	0	0.2		0.353291	0			0				neg	4_neg	5_neg	not-vacc	lower	primary	district_6	1.55677	1 lower
243	2	M	5-11	0	1	0	0	0	1	1	1	1	1	2020-10-27	0	0.4		0.481409	0			0				neg	4_neg	5_neg	not-vacc	lower	primary	district_6	1.55677	1 lower
243	3	M	5-11	0	1	0	0	0	1	1	1	1	1	2021-03-26	0	0.4		0.481409	0			0				neg	4_neg	5_neg	not-vacc	lower	primary	district_6	1.55677	1 lower
243	4	M	5-11	0	0	0	0	0	1	1	1	1	1	2021-11-19	0	0.5	0.3	0.552916	0	neg	0	0	0	0	0	neg	4_neg	5_neg	not-vacc	middle	primary	district_6	1.63855	1 middle
243	5	M	5-11	0	1	0	0	0	1	1	1	1	1	2022-07-01	0	2.2	3.5	2.53032	0	neg	0	0				neg	4_neg	5_neg	not-vacc	middle	primary	district_6	1.63855	1 middle
244	1	M	5-11	0	1	0	0	0	1	1	1	1	1	2020-06-16	0	0.9		0.888652	0			1				4	4_inf	5_inf	not-vacc	lower	primary	district_6	1.55677	1 lower
244	2	M	5-11	0	1	0	0	0	1	1	1	1	1	2020-10-27	0	0.2		0.353291	0			1				4	4_inf	5_inf	not-vacc	lower	primary	district_6	1.55677	1 lower
244	3	M	5-11	0	1	0	0	0	1	1	1	1	1	2021-03-26	0	0.4		0.481409	0			1				4	4_inf	5_inf	not-vacc	lower	primary	district_6	1.55677	1 lower
244	4	M	5-11	0	1	0	0	0	1	1	1	1	1	2021-11-19	1	20.5	5.7	115.819	1	neg	0	1	19.06	12.11	0	4	4_inf	5_inf	not-vacc	middle	primary	district_6	1.63855	1 middle
244	5	M	5-11	0	1	0	0	0	1	1	1	1	1	2022-07-01	1	72	13.5	1347.16	1	pos	1	1	93.46	73.8	61.61	4	4_inf	5_inf	not-vacc	middle	primary	district_6	1.63855	1 middle
245	1	M	5-11	0	1	0	0	0	1	1	1	1	1	2020-06-16	0	1.7		1.79914	0			1				5	4_neg	5_inf	not-vacc	lower	primary	district_6	1.55677	1 lower
245	2	M	5-11	0	1	0	0	0	1	1	1	1	1	2020-10-27	0	2.1		2.37409	0			1				5	4_neg	5_inf	not-vacc	lower	primary	district_6	1.55677	1 lower
245	3	M	5-11	0	1	0	0	0	1	1	1	1	1	2021-03-26	0	1.3		1.30402	0			1				5	4_neg	5_inf	not-vacc	lower	primary	district_6	1.55677	1 lower
245	4	M	5-11	0	1	0	0	0	1	1	1	1	1	2021-11-19	0	1.9	0.1	2.07663	0	neg	0	1	0	0	0	5	4_neg	5_inf	not-vacc	middle	primary	district_6	1.63855	1 middle
245	5	M	5-11	0	1	0	0	0	1	1	1	1	1	2022-07-01	1	73.5	10.5	1403.3	1	pos	1	1	140.67	80.13	57.21	5	4_neg	5_inf	not-vacc	middle	primary	district_6	1.63855	1 middle
246	1	F	5-11	0	1	0	0	0	1	1	1	0	1	2020-06-16	0	1.5		1.54161	0			1				5		5_inf	not-vacc	lower	primary	district_6	1.55677	1 lower
246	2	F	5-11	0	1	0	0	0	1	1	1	0	1	2020-10-27	0	1.1		1.08638	0			1				5		5_inf	not-vacc	lower	primary	district_6	1.55677	1 lower
246	3	F	5-11	0	1	0	0	0	1	1	1	0	1	2021-03-26	0	0.6		0.629391	0			1				5		5_inf	not-vacc	lower	primary	district_6	1.55677	1 lower
246	4	F		0	0	0	0	0	1	1	1	0	1		0							1				5		5_inf	not-vacc					NA NA
246	5	F	5-11	0	1	0	0	0	1	1	1	0	1	2022-07-01	1	10.8	3.1	34.7352	1	neg	0	1	15.01	7.11	11.93	5		5_inf	not-vacc	middle	primary	district_6	1.63855	1 middle
247	1	F	5-11	0	1	0	0	0	1	1	1	0	0	2020-06-16	0											neg			not-vacc	lower	primary	district_6	1.55677	1 lower
247	2	F	5-11	0	1	0	0	0	1	1	1	0	0	2020-10-27	0	0.6		0.629391	0							neg			not-vacc	lower	primary	district_6	1.55677	1 lower
247	3	F	5-11	0	1	0	0	0	1	1	1	0	0	2021-03-26	0	0.4		0.481409	0							neg			not-vacc	lower	primary	district_6	1.55677	1 lower
247	4	F		0	0	0	0	0	1	1	1	0	0		0											neg			not-vacc					NA NA
247	5	F		0	0	0	0	0	1	1	1	0	0		0											neg			not-vacc					NA NA
248	1	M	5-11	0	1	0	0	0	1	1	1	0	1	2020-06-16	0	2.3		2.69153	0			1				5		5_inf	not-vacc	lower	primary	district_6	1.55677	1 lower
248	2	M	5-11	0	1	0	0	0	1	1	1	0	1	2020-10-27	0	1.7		1.79914	0			1				5		5_inf	not-vacc	lower	primary	district_6	1.55677	1 lower
248	3	M	5-11	0	1	0	0	0	1	1	1	0	1	2021-03-26	0	1.4		1.42032	0			1				5		5_inf	not-vacc	lower	primary	district_6	1.55677	1 lower
248	4	M		0	0	0	0	0	1	1	1	0	1		0							1				5		5_inf	not-vacc					NA NA
248	5	M	5-11	0	1	0	0	0	1	1	1	0	1	2022-07-01	1	32.5	11.7	282.096	1	pos	1	1	58.34	20.06	58.11	5		5_inf	not-vacc	middle	primary	district_6	1.63855	1 middle
249	1	M	5-11	0	1	0	0	0	1	1	1	1	1	2020-06-16	0	0.2		0.353291	0			1				4	4_inf	5_inf	not-vacc	lower	primary	district_6	1.55677	1 lower
249	2	M	5-11	0	1	0	0	0	1	1	1	1	1	2020-10-27	0	0.1		0.296674	0			1				4	4_inf	5_inf	not-vacc	lower	primary	district_6	1.55677	1 lower
249	3	M	5-11	0	1	0	0	0	1	1	1	1	1	2021-03-26	0	0.1		0.296674	0			1				4	4_inf	5_inf	not-vacc	lower	primary	district_6	1.55677	1 lower
249	4	M	5-11	0	1	0	0	0	1	1	1	1	1	2021-11-19	1	9.4	1.1	26.957	1	neg	0	1	21.71	19.33	0	4	4_inf	5_inf	not-vacc	middle	primary	district_6	1.63855	1 middle
249	5	M	5-11	0	1	0	0	0	1	1	1	1	1	2022-07-01	1	58.2	17.4	884.613	1	pos	1	1	88.73	55.25	32.91	4	4_inf	5_inf	not-vacc	middle	primary	district_6	1.63855	1 middle
250	1	F	5-11	0	1	0	0	0	1	1	0	0	0	2020-06-16	0	0.4		0.481409	0							neg			not-vacc	lower	primary	district_6	1.55677	1 lower
250	2	F	5-11	0	1	0	0	0	1	1	0	0	0	2020-10-27	0											neg			not-vacc	lower	primary	district_6	1.55677	1 lower
250	3	F		0	1	0	0	0	1	1	0	0	0		0											neg			not-vacc					NA NA
250	4	F		0	0	0	0	0	1	1	0	0	0		0											neg			not-vacc					NA NA
250	5	F		0	0	0	0	0	1	1	0	0	0		0											neg			not-vacc					NA NA
251	1	F	5-11	0	1	0	1	0	1	1	1	1	0	2020-06-16	0											4	4_vacc		not-vacc	middle	primary	district_6	1.63855	1 middle
251	2	F	5-11	0	1	0	1	0	1	1	1	1	0	2020-10-27	0	0.4		0.481409	0							4	4_vacc		not-vacc	middle	primary	district_6	1.63855	1 middle
251	3	F	5-11	0	1	0	1	0	1	1	1	1	0	2021-03-26	0	0.4		0.481409	0							4	4_vacc		not-vacc	middle	primary	district_6	1.63855	1 middle
251	4	F	12-18	0	1	1	1	0	1	1	1	1	0	2021-11-19	0	122.9	0.8	3895.74	1	neg	0		261.78	84.53	33	4	4_vacc		not-vacc	upper	secondary	district_6	1.04754	2 upper
251	5	F		0	0	0	1	0	1	1	1	1	0		0											4	4_vacc		not-vacc					NA NA
252	1	M	12-18	0	1	0	0	0	1	1	1	0	0	2020-06-16	0	2.1		2.37409	0							neg			not-vacc	middle	primary	district_6	1.63855	1 middle
252	2	M	12-18	0	1	0	0	0	1	1	1	0	0	2020-10-27	0	1.7		1.79914	0							neg			not-vacc	middle	primary	district_6	1.63855	1 middle
252	3	M	12-18	0	1	0	0	0	1	1	1	0	0	2021-03-26	0	2.2		2.53032	0							neg			not-vacc	middle	primary	district_6	1.63855	1 middle
252	4	M		0	0	0	0	0	1	1	1	0	0		0											neg			not-vacc					NA NA
252	5	M		0	0	0	0	0	1	1	1	0	0		0											neg			not-vacc					NA NA
253	1	M	5-11	0	1	0	0	0	1	1	1	0	0	2020-06-16	0	4.8		8.34859	0							neg			not-vacc	middle	primary	district_6	1.63855	1 middle
253	2	M	5-11	0	1	0	0	0	1	1	1	0	0	2020-10-27	0	5.2		9.54446	0							neg			not-vacc	middle	primary	district_6	1.63855	1 middle
253	3	M	12-18	0	1	0	0	0	1	1	1	0	0	2021-03-26	0	5.2		9.54446	0							neg			not-vacc	middle	primary	district_6	1.63855	1 middle
253	4	M		0	0	0	0	0	1	1	1	0	0		0											neg			not-vacc					NA NA
253	5	M		0	0	0	0	0	1	1	1	0	0		0											neg			not-vacc					NA NA
254	1	M	12-18	1	1	0	0	0	1	0	0	0	0	2020-06-16	0	0.3		0.414868	0							neg			not-vacc	middle	primary	district_6	1.63855	1 middle
254	2	M		1	1	0	0	0	1	0	0	0	0		0											neg			not-vacc					NA NA
254	3	M		1	0	0	0	0	1	0	0	0	0		0											neg			not-vacc					NA NA
254	4	M		1	0	0	0	0	1	0	0	0	0		0											neg			not-vacc					NA NA
254	5	M		1	0	0	0	0	1	0	0	0	0		0											neg			not-vacc					NA NA
255	1	M	5-11	0	1	0	0	0	1	1	1	0	0	2020-06-16	0	0.2		0.353291	0							neg			not-vacc	middle	primary	district_6	1.63855	1 middle
255	2	M	5-11	0	0	0	0	0	1	1	1	0	0	2020-10-27	0	0.2		0.353291	0							neg			not-vacc	middle	primary	district_6	1.63855	1 middle
255	3	M	12-18	0	1	0	0	0	1	1	1	0	0	2021-03-26	0	0.1		0.296674	0							neg			not-vacc	middle	primary	district_6	1.63855	1 middle
255	4	M		0	0	0	0	0	1	1	1	0	0		0											neg			not-vacc					NA NA
255	5	M		0	0	0	0	0	1	1	1	0	0		0											neg			not-vacc					NA NA
256	1	F	5-11	0	1	0	0	0	1	1	1	0	0	2020-06-16	0	2.4		2.85775	0							neg			not-vacc	middle	primary	district_6	1.63855	1 middle
256	2	F	12-18	0	1	0	0	0	1	1	1	0	0	2020-10-27	0	3.4		4.79499	0							neg			not-vacc	middle	primary	district_6	1.63855	1 middle
256	3	F	12-18	0	1	0	0	0	1	1	1	0	0	2021-03-26	0	3.1		4.16128	0							neg			not-vacc	middle	primary	district_6	1.63855	1 middle
256	4	F		0	1	0	0	0	1	1	1	0	0		0											neg			not-vacc					NA NA
256	5	F		0	1	0	0	0	1	1	1	0	0		0											neg			not-vacc					NA NA
257	1	M	12-18	0	1	0	0	0	1	0	0	0	0	2020-06-16												neg			not-vacc	middle	primary	district_6	1.63855	1 middle
257	2	M		0	1	0	0	0	1	0	0	0	0													neg			not-vacc					NA NA
257	3	M		0	0	0	0	0	1	0	0	0	0													neg			not-vacc					NA NA
257	4	M		0	0	0	0	0	1	0	0	0	0													neg			not-vacc					NA NA
257	5	M		0	0	0	0	0	1	0	0	0	0													neg			not-vacc					NA NA
258	1	F	5-11	0	1	0	0	0	1	1	1	0	0	2020-06-16	0	0.5		0.552916	0							neg			not-vacc	middle	primary	district_6	1.63855	1 middle
258	2	F	5-11	0	1	0	0	0	1	1	1	0	0	2020-10-27	0	0.4		0.481409	0							neg			not-vacc	middle	primary	district_6	1.63855	1 middle
258	3	F	5-11	0	1	0	0	0	1	1	1	0	0	2021-03-26	0	0.3		0.414868	0							neg			not-vacc	middle	primary	district_6	1.63855	1 middle
258	4	F		0	0	0	0	0	1	1	1	0	0		0											neg			not-vacc					NA NA
258	5	F		0	0	0	0	0	1	1	1	0	0		0											neg			not-vacc					NA NA
259	1	F	5-11	0	1	0	0	0	1	1	1	0	0	2020-08-21	0											neg			not-vacc	middle	primary	district_6	1.63855	1 middle
259	2	F	5-11	0	1	0	0	0	1	1	1	0	0	2020-10-27	0	0.6		0.629391	0							neg			not-vacc	middle	primary	district_6	1.63855	1 middle
259	3	F	5-11	0	0	0	0	0	1	1	1	0	0	2021-03-26	0	0.4		0.481409	0							neg			not-vacc	middle	primary	district_6	1.63855	1 middle
259	4	F		0	0	0	0	0	1	1	1	0	0		0											neg			not-vacc					NA NA
259	5	F		0	0	0	0	0	1	1	1	0	0		0											neg			not-vacc					NA NA
260	1	F	5-11	1	1	0	0	0	1	1	1	0	0	2020-06-16	0	0.2		0.353291	0							neg			not-vacc	middle	primary	district_6	1.63855	1 middle
260	2	F	5-11	1	1	0	0	0	1	1	1	0	0	2020-10-27	0	0.1		0.296674	0							neg			not-vacc	middle	primary	district_6	1.63855	1 middle
260	3	F	12-18	1	1	0	0	0	1	1	1	0	0	2021-03-26	0	0.1		0.296674	0							neg			not-vacc	middle	primary	district_6	1.63855	1 middle
260	4	F		1	0	0	0	0	1	1	1	0	0		0											neg			not-vacc					NA NA
260	5	F		1	1	0	0	0	1	1	1	0	0		0											neg			not-vacc					NA NA
261	1	M	12-18	0	1	0	1	1	1	1	1	1	1	2020-06-16	0	0.6		0.629391	0			1				4	4_vacc	5_vacc	older_vaccination	middle	primary	district_6	1.63855	1 middle
261	2	M	12-18	0	1	0	1	1	1	1	1	1	1	2020-10-27	0	0.6		0.629391	0			1				4	4_vacc	5_vacc	older_vaccination	middle	primary	district_6	1.63855	1 middle
261	3	M	12-18	0	1	0	1	1	1	1	1	1	1	2021-03-26	0	0.5		0.552916	0			1				4	4_vacc	5_vacc	older_vaccination	middle	primary	district_6	1.63855	1 middle
261	4	M	12-18	0	1	1	1	1	1	1	1	1	1	2021-11-19	0	171	0.1	7525.63	1	neg	0	1	365.23	174.55	64.98	4	4_vacc	5_vacc	older_vaccination	upper	secondary	district_6	1.04754	2 upper
261	5	M	12-18	0	1	1	1	1	1	1	1	1	1	2022-06-30	0	121.6	3.7	3814.13	1	neg	0	1	1099.87	521.65	484.5	4	4_vacc	5_vacc	older_vaccination	upper	secondary	district_6	1.04754	2 upper
262	1	M	5-11	0	1	0	0	0	1	1	1	0	0	2020-06-16	0	0.5		0.552916	0							neg			not-vacc	middle	primary	district_6	1.63855	1 middle
262	2	M	12-18	0	1	0	0	0	1	1	1	0	0	2020-10-27	0	0.7		0.710838	0							neg			not-vacc	middle	primary	district_6	1.63855	1 middle
262	3	M	12-18	0	1	0	0	0	1	1	1	0	0	2021-03-26	0	0.5		0.552916	0							neg			not-vacc	middle	primary	district_6	1.63855	1 middle
262	4	M		0	1	0	0	0	1	1	1	0	0		0											neg			not-vacc					NA NA
262	5	M		0	1	0	0	0	1	1	1	0	0		0											neg			not-vacc					NA NA
263	1	F	5-11	0	1	0	0	0	1	1	1	0	0	2020-06-16	0	4.2		6.7053	0							neg			not-vacc	middle	primary	district_6	1.63855	1 middle
263	2	F	12-18	0	1	0	0	0	1	1	1	0	0	2020-10-27	0	4.9		8.64003	0							neg			not-vacc	middle	primary	district_6	1.63855	1 middle
263	3	F	12-18	0	1	0	0	0	1	1	1	0	0	2021-03-26	0	2.8		3.57261	0							neg			not-vacc	middle	primary	district_6	1.63855	1 middle
263	4	F		0	0	0	0	0	1	1	1	0	0		0											neg			not-vacc					NA NA
263	5	F		0	0	0	0	0	1	1	1	0	0		0											neg			not-vacc					NA NA
264	1	M	5-11	0	1	0	0	0	1	1	1	0	0	2020-06-16	0	0.5		0.552916	0							neg			not-vacc	middle	primary	district_6	1.63855	1 middle
264	2	M	12-18	0	1	0	0	0	1	1	1	0	0	2020-10-27	0	1.1		1.08638	0							neg			not-vacc	middle	primary	district_6	1.63855	1 middle
264	3	M	12-18	0	1	0	0	0	1	1	1	0	0	2021-03-26	0	1.5		1.54161	0							neg			not-vacc	middle	primary	district_6	1.63855	1 middle
264	4	M		0	1	0	0	0	1	1	1	0	0		0											neg			not-vacc					NA NA
264	5	M		0	1	0	0	0	1	1	1	0	0		0											neg			not-vacc					NA NA
265	1	M	5-11	0	1	0	0	0	1	1	1	0	0	2020-06-16	0	0.3		0.414868	0							neg			not-vacc	middle	primary	district_6	1.63855	1 middle
265	2	M	12-18	0	1	0	0	0	1	1	1	0	0	2020-10-27	0	0.4		0.481409	0							neg			not-vacc	middle	primary	district_6	1.63855	1 middle
265	3	M	12-18	0	0	0	0	0	1	1	1	0	0	2021-03-26	0	0.2		0.353291	0							neg			not-vacc	middle	primary	district_6	1.63855	1 middle
265	4	M		0	0	0	0	0	1	1	1	0	0		0											neg			not-vacc					NA NA
265	5	M		0	0	0	0	0	1	1	1	0	0		0											neg			not-vacc					NA NA
266	1	M	5-11	0	1	0	0	0	1	1	1	0	0	2020-06-16	0											neg			not-vacc	middle	primary	district_6	1.63855	1 middle
266	2	M	12-18	0	1	0	0	0	1	1	1	0	0	2020-10-27	0	0.3		0.414868	0							neg			not-vacc	middle	primary	district_6	1.63855	1 middle
266	3	M	12-18	0	1	0	0	0	1	1	1	0	0	2021-03-26	0	0.1		0.296674	0							neg			not-vacc	middle	primary	district_6	1.63855	1 middle
266	4	M		0	0	0	0	0	1	1	1	0	0		0											neg			not-vacc					NA NA
266	5	M		0	1	0	0	0	1	1	1	0	0		0											neg			not-vacc					NA NA
267	1	F	5-11	0	1	0	1	1	1	1	1	1	1	2020-06-16	0	0.8		0.797257	0			1				4	4_vacc	5_vacc	older_vaccination	middle	primary	district_6	1.63855	1 middle
267	2	F	12-18	0	1	0	1	1	1	1	1	1	1	2020-10-27	0	0.3		0.414868	0			1				4	4_vacc	5_vacc	older_vaccination	middle	primary	district_6	1.63855	1 middle
267	3	F	12-18	0	1	0	1	1	1	1	1	1	1	2021-03-26	0	0.3		0.414868	0			1				4	4_vacc	5_vacc	older_vaccination	middle	primary	district_6	1.63855	1 middle
267	4	F	12-18	0	1	1	1	1	1	1	1	1	1	2021-11-19	0	169	0.2	7351.01	1	neg	0	1	315.16	149.21	62.77	4	4_vacc	5_vacc	older_vaccination	upper	secondary	district_6	1.04754	2 upper
267	5	F	12-18	0	1	1	1	1	1	1	1	1	1	2022-06-30	0	120.5	3	3745.75	1	neg	0	1	477.33	291.8	262.19	4	4_vacc	5_vacc	older_vaccination	upper	secondary	district_6	1.04754	2 upper
268	1	F	5-11	0	1	0	1	1	1	1	1	1	1	2020-06-16	0							1				2	4_hybrid	5_hybrid	recent_vaccination	middle	primary	district_6	1.63855	1 middle
268	2	F	12-18	0	1	0	1	1	1	1	1	1	1	2020-10-27	1	11.2		37.139	1			1				2	4_hybrid	5_hybrid	recent_vaccination	middle	primary	district_6	1.63855	1 middle
268	3	F	12-18	0	1	0	1	1	1	1	1	1	1	2021-03-26	1	14.3		58.5073	1			1	0	0	3.2	2	4_hybrid	5_hybrid	recent_vaccination	middle	primary	district_6	1.63855	1 middle
268	4	F	12-18	0	1	1	1	1	1	1	1	1	1	2021-11-19	1	109	0.5	3068.01	1	neg	0	1	160.05	89.77	24.03	2	4_hybrid	5_hybrid	recent_vaccination	upper	secondary	district_6	1.04754	2 upper
268	5	F	12-18	0	1	1	1	1	1	1	1	1	1	2022-06-30	1	120.9	9.5	3770.54	1	pos	1	1	2430	2226.68	1617.6	2	4_hybrid	5_hybrid	recent_vaccination	upper	secondary	district_6	1.04754	2 upper
269	1	M	5-11	0	1	0	0	0	1	1	1	0	0	2020-06-16	0	1.9		2.07663	0							neg			not-vacc	middle	primary	district_6	1.63855	1 middle
269	2	M	12-18	0	1	0	0	0	1	1	1	0	0	2020-10-27	0	2.1		2.37409	0							neg			not-vacc	middle	primary	district_6	1.63855	1 middle
269	3	M	12-18	0	1	0	0	0	1	1	1	0	0	2021-03-26	0	0.9		0.888652	0				0	0		neg			not-vacc	middle	primary	district_6	1.63855	1 middle
269	4	M		0	1	0	0	0	1	1	1	0	0		0											neg			not-vacc					NA NA
269	5	M		0	1	0	0	0	1	1	1	0	0		0											neg			not-vacc					NA NA
270	1	M	12-18	0	1	0	1	1	1	1	1	1	1	2020-06-16	0	0.5		0.552916	0			1				4	4_vacc	5_vacc	recent_vaccination	middle	primary	district_6	1.63855	1 middle
270	2	M	12-18	0	1	0	1	1	1	1	1	1	1	2020-10-27	0	0.5		0.552916	0			1				4	4_vacc	5_vacc	recent_vaccination	middle	primary	district_6	1.63855	1 middle
270	3	M	12-18	0	1	0	1	1	1	1	1	1	1	2021-03-26	0	0.4		0.481409	0			1				4	4_vacc	5_vacc	recent_vaccination	middle	primary	district_6	1.63855	1 middle
270	4	M	12-18	0	1	1	1	1	1	1	1	1	1	2021-11-19	0	124.9	0.3	4023	1	neg	0	1	690.61	192.53	77.76	4	4_vacc	5_vacc	recent_vaccination	upper	secondary	district_6	1.04754	2 upper
270	5	M	12-18	0	1	1	1	1	1	1	1	1	1	2022-06-30	0	121.5	0.5	3807.89	1	neg	0	1	372.58	130.53	73.96	4	4_vacc	5_vacc	recent_vaccination	upper	secondary	district_6	1.04754	2 upper
271	1	F	5-11	1	1	0	0	0	1	1	1	0	0	2020-06-16	0	0.7		0.710838	0							neg			not-vacc	middle	primary	district_6	1.63855	1 middle
271	2	F	12-18	1	1	0	0	0	1	1	1	0	0	2020-10-27	0	0.7		0.710838	0							neg			not-vacc	middle	primary	district_6	1.63855	1 middle
271	3	F	12-18	1	1	0	0	0	1	1	1	0	0	2021-03-26	0	0.5		0.552916	0							neg			not-vacc	middle	primary	district_6	1.63855	1 middle
271	4	F		1	0	0	0	0	1	1	1	0	0		0											neg			not-vacc					NA NA
271	5	F		1	0	0	0	0	1	1	1	0	0		0											neg			not-vacc					NA NA
272	1	F	5-11	1	1	0	1	1	1	1	1	1	1	2020-06-16	0	0.5		0.552916	0			1				4	4_vacc	5_hybrid	older_vaccination	middle	primary	district_6	1.63855	1 middle
272	2	F	5-11	1	1	0	1	1	1	1	1	1	1	2020-10-27	0	0.5		0.552916	0			1				4	4_vacc	5_hybrid	older_vaccination	middle	primary	district_6	1.63855	1 middle
272	3	F	12-18	1	1	0	1	1	1	1	1	1	1	2021-03-26	0	0.4		0.481409	0			1				4	4_vacc	5_hybrid	older_vaccination	middle	primary	district_6	1.63855	1 middle
272	4	F	12-18	1	1	1	1	1	1	1	1	1	1	2021-11-19	0	168.1	0.6	7273.1	1	neg	0	1	1230.92	599.52	284.33	4	4_vacc	5_hybrid	older_vaccination	upper	secondary	district_6	1.04754	2 upper
272	5	F	12-18	1	1	1	1	1	1	1	1	1	1	2022-06-30	1	119.2	8.3	3665.73	1	pos	1	1	1183.29	868.81	793.02	4	4_vacc	5_hybrid	older_vaccination	upper	secondary	district_6	1.04754	2 upper
273	1	F	5-11	0	1	0	0	0	1	1	1	1	1	2020-06-16	0	0.4		0.481409	0			1				5	4_neg	5_inf	not-vacc	lower	primary	district_6	1.55677	1 lower
273	2	F	5-11	0	1	0	0	0	1	1	1	1	1	2020-10-27	0	0.5		0.552916	0			1				5	4_neg	5_inf	not-vacc	lower	primary	district_6	1.55677	1 lower
273	3	F	5-11	0	1	0	0	0	1	1	1	1	1	2021-03-26	0	0.5		0.552916	0			1				5	4_neg	5_inf	not-vacc	lower	primary	district_6	1.55677	1 lower
273	4	F	5-11	0	1	0	0	0	1	1	1	1	1	2021-11-19	0	0.5	0.3	0.552916	0	neg	0	1	0	0	0	5	4_neg	5_inf	not-vacc	middle	primary	district_6	1.63855	1 middle
273	5	F	5-11	0	1	0	0	0	1	1	1	1	1	2022-07-01	1	69.2	13.9	1245.44	1	pos	1	1	112.56	83.68	81.1	5	4_neg	5_inf	not-vacc	middle	primary	district_6	1.63855	1 middle
274	1	F	5-11	1	1	0	1	1	1	1	1	1	1	2020-06-16	0	0.6		0.629391	0			1				4	4_vacc	5_vacc	older_vaccination	middle	primary	district_6	1.63855	1 middle
274	2	F	12-18	1	1	0	1	1	1	1	1	1	1	2020-10-27	0	0.6		0.629391	0			1				4	4_vacc	5_vacc	older_vaccination	middle	primary	district_6	1.63855	1 middle
274	3	F	12-18	1	1	0	1	1	1	1	1	1	1	2021-03-26	0	0.5		0.552916	0			1				4	4_vacc	5_vacc	older_vaccination	middle	primary	district_6	1.63855	1 middle
274	4	F	12-18	1	1	1	1	1	1	1	1	1	1	2021-11-19	0	170.4	0.1	7473.03	1	neg	0	1	332.23	187.79	80	4	4_vacc	5_vacc	older_vaccination	upper	secondary	district_6	1.04754	2 upper
274	5	F	12-18	1	1	1	1	1	1	1	1	1	1	2022-06-30	0	120.5	2.7	3745.75	1	neg	0	1	491.4	251.19	198.06	4	4_vacc	5_vacc	older_vaccination	upper	secondary	district_6	1.04754	2 upper
275	1	M	5-11	0	1	0	0	1	1	1	1	1	1	2020-06-16	0	0.6		0.629391	0			1				5	4_neg	5_vacc	recent_vaccination	middle	primary	district_6	1.63855	1 middle
275	2	M	5-11	0	1	0	0	1	1	1	1	1	1	2020-10-27	0	0.5		0.552916	0			1				5	4_neg	5_vacc	recent_vaccination	middle	primary	district_6	1.63855	1 middle
275	3	M	12-18	0	1	0	0	1	1	1	1	1	1	2021-03-26	0	0.2		0.353291	0			1				5	4_neg	5_vacc	recent_vaccination	middle	primary	district_6	1.63855	1 middle
275	4	M	12-18	0	1	0	0	1	1	1	1	1	1	2021-11-19	0	0.2	0.4	0.353291	0	neg	0	1	0	0	0	5	4_neg	5_vacc	recent_vaccination	upper	secondary	district_6	1.04754	2 upper
275	5	M	12-18	0	1	1	0	1	1	1	1	1	1	2022-06-30	0	122.6	3.6	3876.83	1	neg	0	1	1486.99	745.71	460.83	5	4_neg	5_vacc	recent_vaccination	upper	secondary	district_6	1.04754	2 upper
276	1	F	5-11	0	1	0	0	0	1	1	1	0	0	2020-06-18	0	1.2		1.19271	0							neg			not-vacc	lower	primary	district_9	2.43913	3 lower
276	2	F	5-11	0	1	0	0	0	1	1	1	0	0	2020-11-11	0											neg			not-vacc	lower	primary	district_9	2.43913	3 lower
276	3	F	5-11	0	1	0	0	0	1	1	1	0	0	2021-03-29	0	0.5		0.552916	0							neg			not-vacc	lower	primary	district_9	2.43913	3 lower
276	4	F		0	1	0	0	0	1	1	1	0	0		0											neg			not-vacc					NA NA
276	5	F		0	1	0	0	0	1	1	1	0	0		0											neg			not-vacc					NA NA
277	1				1	0	0	0	0	0	0	0	0													neg			not-vacc					NA NA
277	2				0	0	0	0	0	0	0	0	0													neg			not-vacc					NA NA
277	3				0	0	0	0	0	0	0	0	0													neg			not-vacc					NA NA
277	4				0	0	0	0	0	0	0	0	0													neg			not-vacc					NA NA
277	5				0	0	0	0	0	0	0	0	0													neg			not-vacc					NA NA
278	1	F	12-18	0	1	0	0	0	1	1	1	0	0	2020-08-21	0											neg			not-vacc	middle	primary	district_6	1.63855	1 middle
278	2	F	12-18	0	1	0	0	0	1	1	1	0	0	2020-10-27	0	1		0.985025	0							neg			not-vacc	middle	primary	district_6	1.63855	1 middle
278	3	F	12-18	0	0	0	0	0	1	1	1	0	0	2021-03-26	0	0.6		0.629391	0							neg			not-vacc	middle	primary	district_6	1.63855	1 middle
278	4	F		0	0	0	0	0	1	1	1	0	0		0											neg			not-vacc					NA NA
278	5	F		0	1	0	0	0	1	1	1	0	0		0											neg			not-vacc					NA NA
279	1	F	5-11	0	1	0	0	0	1	1	1	0	0	2020-06-16	0	1.1		1.08638	0							neg			not-vacc	middle	primary	district_6	1.63855	1 middle
279	2	F	5-11	0	1	0	0	0	1	1	1	0	0	2020-10-27	0	1		0.985025	0							neg			not-vacc	middle	primary	district_6	1.63855	1 middle
279	3	F	5-11	0	0	0	0	0	1	1	1	0	0	2021-03-26	0	1.9		2.07663	0							neg			not-vacc	middle	primary	district_6	1.63855	1 middle
279	4	F		0	0	0	0	0	1	1	1	0	0		0											neg			not-vacc					NA NA
279	5	F		0	1	0	0	0	1	1	1	0	0		0											neg			not-vacc					NA NA
280	1	M	5-11	0	1	0	0	0	1	1	1	1	1	2020-06-16	0	0.9		0.888652	0			1				3	4_inf	5_inf	not-vacc	middle	primary	district_6	1.63855	1 middle
280	2	M	12-18	0	1	0	0	0	1	1	1	1	1	2020-10-27	0	0.8		0.797257	0			1				3	4_inf	5_inf	not-vacc	middle	primary	district_6	1.63855	1 middle
280	3	M	12-18	0	0	0	0	0	1	1	1	1	1	2021-03-26	1	34.9		324.127	1			1	17.63	6.83	1	3	4_inf	5_inf	not-vacc	middle	primary	district_6	1.63855	1 middle
280	4	M	12-18	0	1	0	0	0	1	1	1	1	1	2021-11-19	1	15.8	0.7	70.5898	1	neg	0	1	20.4	13.24	0	3	4_inf	5_inf	not-vacc	upper	secondary	district_6	1.04754	2 upper
280	5	M	12-18	0	1	0	0	0	1	1	1	1	1	2022-06-30	1	117.1	6.5	3538.31	1	pos	1	1	209.38	136.37	94.61	3	4_inf	5_inf	not-vacc	upper	secondary	district_6	1.04754	2 upper
281	1	M	12-18	0	1	0	0	0	1	1	1	0	0	2020-06-16	0	1.7		1.79914	0							neg			not-vacc	middle	primary	district_6	1.63855	1 middle
281	2	M	12-18	0	1	0	0	0	1	1	1	0	0	2020-10-27	0	1.2		1.19271	0							neg			not-vacc	middle	primary	district_6	1.63855	1 middle
281	3	M	12-18	0	0	0	0	0	1	1	1	0	0	2021-03-26	0	0.8		0.797257	0							neg			not-vacc	middle	primary	district_6	1.63855	1 middle
281	4	M		0	0	0	0	0	1	1	1	0	0		0											neg			not-vacc					NA NA
281	5	M		0	0	0	0	0	1	1	1	0	0		0											neg			not-vacc					NA NA
282	1	M	5-11	0	1	0	0	0	1	1	0	0	0	2020-06-16	0	0.5		0.552916	0							neg			not-vacc	middle	primary	district_6	1.63855	1 middle
282	2	M	5-11	0	1	0	0	0	1	1	0	0	0	2020-10-27	0	0.5		0.552916	0							neg			not-vacc	middle	primary	district_6	1.63855	1 middle
282	3	M		0	1	0	0	0	1	1	0	0	0		0											neg			not-vacc					NA NA
282	4	M		0	0	0	0	0	1	1	0	0	0		0											neg			not-vacc					NA NA
282	5	M		0	0	0	0	0	1	1	0	0	0		0											neg			not-vacc					NA NA
283	1					0	0	0	0	0	0	0	0													neg			not-vacc					NA NA
283	2					0	0	0	0	0	0	0	0													neg			not-vacc					NA NA
283	3					0	0	0	0	0	0	0	0													neg			not-vacc					NA NA
283	4					0	0	0	0	0	0	0	0													neg			not-vacc					NA NA
283	5					0	0	0	0	0	0	0	0													neg			not-vacc					NA NA
284	1	M	12-18	0	1	0	0	0	1	1	1	0	0	2020-06-16	0	0.3		0.414868	0							neg			not-vacc	middle	primary	district_6	1.63855	1 middle
284	2	M	12-18	0	1	0	0	0	1	1	1	0	0	2020-10-27	0	0.2		0.353291	0							neg			not-vacc	middle	primary	district_6	1.63855	1 middle
284	3	M	12-18	0	1	0	0	0	1	1	1	0	0	2021-03-26	0	0.3		0.414868	0							neg			not-vacc	middle	primary	district_6	1.63855	1 middle
284	4	M		0	0	0	0	0	1	1	1	0	0		0											neg			not-vacc					NA NA
284	5	M		0	0	0	0	0	1	1	1	0	0		0											neg			not-vacc					NA NA
285	1	F	5-11	0	1	0	0	0	1	1	1	0	0	2020-06-16	0	2.8		3.57261	0							neg			not-vacc	middle	primary	district_6	1.63855	1 middle
285	2	F	5-11	0	1	0	0	0	1	1	1	0	0	2020-10-27	0	3.4		4.79499	0							neg			not-vacc	middle	primary	district_6	1.63855	1 middle
285	3	F	12-18	0	1	0	0	0	1	1	1	0	0	2021-03-26	0	2.9		3.76383	0							neg			not-vacc	middle	primary	district_6	1.63855	1 middle
285	4	F		0	0	0	0	0	1	1	1	0	0		0											neg			not-vacc					NA NA
285	5	F		0	0	0	0	0	1	1	1	0	0		0											neg			not-vacc					NA NA
286	1	F	5-11	0	1	0	0	0	1	1	1	0	0	2020-06-16	0	0.4		0.481409	0							neg			not-vacc	middle	primary	district_6	1.63855	1 middle
286	2	F	5-11	0	1	0	0	0	1	1	1	0	0	2020-10-27	0	0.5		0.552916	0							neg			not-vacc	middle	primary	district_6	1.63855	1 middle
286	3	F	12-18	0	1	0	0	0	1	1	1	0	0	2021-03-26	0	0.3		0.414868	0							neg			not-vacc	middle	primary	district_6	1.63855	1 middle
286	4	F		0	1	0	0	0	1	1	1	0	0		0											neg			not-vacc					NA NA
286	5	F		0	0	0	0	0	1	1	1	0	0		0											neg			not-vacc					NA NA
287	1	F	5-11	0	1	0	0	0	1	1	1	0	0	2020-06-16	0	0.7		0.710838	0							neg			not-vacc	middle	primary	district_6	1.63855	1 middle
287	2	F	5-11	0	1	0	0	0	1	1	1	0	0	2020-10-27	0	0.7		0.710838	0							neg			not-vacc	middle	primary	district_6	1.63855	1 middle
287	3	F	12-18	0	1	0	0	0	1	1	1	0	0	2021-03-26	0	0.5		0.552916	0							neg			not-vacc	middle	primary	district_6	1.63855	1 middle
287	4	F		0	1	0	0	0	1	1	1	0	0		0											neg			not-vacc					NA NA
287	5	F		0	0	0	0	0	1	1	1	0	0		0											neg			not-vacc					NA NA
288	1	F	5-11	0	1	0	0	0	1	1	0	0	0	2020-06-18	0	0.7		0.710838	0							neg			not-vacc	lower	primary	district_9	2.43913	3 lower
288	2	F	5-11	0	1	0	0	0	1	1	0	0	0	2020-11-11	0											neg			not-vacc	lower	primary	district_9	2.43913	3 lower
288	3	F		0	1	0	0	0	1	1	0	0	0		0											neg			not-vacc					NA NA
288	4	F		0	0	0	0	0	1	1	0	0	0		0											neg			not-vacc					NA NA
288	5	F		0	0	0	0	0	1	1	0	0	0		0											neg			not-vacc					NA NA
289	1	F	5-11	1	1	0	0	0	1	1	1	1	1	2020-06-18	0	0.3		0.414868	0			1				5	4_neg	5_inf	not-vacc	lower	primary	district_9	2.43913	3 lower
289	2	F	5-11	1	1	0	0	0	1	1	1	1	1	2020-11-11	0	0.4		0.481409	0			1				5	4_neg	5_inf	not-vacc	lower	primary	district_9	2.43913	3 lower
289	3	F	5-11	1	1	0	0	0	1	1	1	1	1	2021-03-29	0	0.6		0.629391	0			1				5	4_neg	5_inf	not-vacc	lower	primary	district_9	2.43913	3 lower
289	4	F	5-11	1	1	0	0	0	1	1	1	1	1	2021-11-24	0	0.4	0.2	0.481409	0	neg	0	1	0	0	0	5	4_neg	5_inf	not-vacc	lower	primary	district_9	2.43913	3 lower
289	5	F	5-11	1	1	0	0	0	1	1	1	1	1	2022-06-02	1	23.3	11.8	148.083	1	pos	1	1	22.09	17.42	45.58	5	4_neg	5_inf	not-vacc	lower	primary	district_9	2.43913	3 lower
290	1	M	5-11	1	1	0	0	0	1	1	1	1	1	2020-06-18	0	3		3.96005	0			1				5	4_neg	5_inf	not-vacc	lower	primary	district_9	2.43913	3 lower
290	2	M	5-11	1	1	0	0	0	1	1	1	1	1	2020-11-11	0	3.6		5.24251	0			1				5	4_neg	5_inf	not-vacc	lower	primary	district_9	2.43913	3 lower
290	3	M	5-11	1	1	0	0	0	1	1	1	1	1	2021-03-29	0	2.7		3.3864	0			1				5	4_neg	5_inf	not-vacc	lower	primary	district_9	2.43913	3 lower
290	4	M	5-11	1	1	0	0	0	1	1	1	1	1	2021-11-24	0	3.2	0.8	4.36751	0	neg	0	1	0	0	0	5	4_neg	5_inf	not-vacc	lower	primary	district_9	2.43913	3 lower
290	5	M	5-11	1	1	0	0	0	1	1	1	1	1	2022-06-02	1	41	19	444.142	1	pos	1	1	30.3	21.35	12.99	5	4_neg	5_inf	not-vacc	lower	primary	district_9	2.43913	3 lower
291	1	F	5-11	0	1	0	0	0	1	1	1	0	0	2020-06-18	0	0.9		0.888652	0							neg			not-vacc	lower	primary	district_9	2.43913	3 lower
291	2	F	5-11	0	1	0	0	0	1	1	1	0	0	2020-11-11	0	1.1		1.08638	0							neg			not-vacc	lower	primary	district_9	2.43913	3 lower
291	3	F	5-11	0	1	0	0	0	1	1	1	0	0	2021-03-29	0	1.2		1.19271	0							neg			not-vacc	lower	primary	district_9	2.43913	3 lower
291	4	F		0	0	0	0	0	1	1	1	0	0		0											neg			not-vacc					NA NA
291	5	F		0	0	0	0	0	1	1	1	0	0		0											neg			not-vacc					NA NA
292	1	F	5-11	0	1	0	0	0	1	1	0	0	0	2020-06-18	0	0.5		0.552916	0							neg			not-vacc	lower	primary	district_9	2.43913	3 lower
292	2	F	5-11	0	1	0	0	0	1	1	0	0	0	2020-11-11	0	0.8		0.797257	0							neg			not-vacc	lower	primary	district_9	2.43913	3 lower
292	3	F		0	1	0	0	0	1	1	0	0	0		0											neg			not-vacc					NA NA
292	4	F		0	0	0	0	0	1	1	0	0	0		0											neg			not-vacc					NA NA
292	5	F		0	0	0	0	0	1	1	0	0	0		0											neg			not-vacc					NA NA
293	1				1	0	0	0	0	0	0	0	0													neg			not-vacc					NA NA
293	2				0	0	0	0	0	0	0	0	0													neg			not-vacc					NA NA
293	3				0	0	0	0	0	0	0	0	0													neg			not-vacc					NA NA
293	4				0	0	0	0	0	0	0	0	0													neg			not-vacc					NA NA
293	5				0	0	0	0	0	0	0	0	0													neg			not-vacc					NA NA
294	1	F	5-11	0	1	0	0	0	1	1	1	0	0	2020-06-18	0	0.9		0.888652	0							neg			not-vacc	lower	primary	district_9	2.43913	3 lower
294	2	F	5-11	0	1	0	0	0	1	1	1	0	0	2020-11-11	0	0.9		0.888652	0							neg			not-vacc	lower	primary	district_9	2.43913	3 lower
294	3	F	5-11	0	1	0	0	0	1	1	1	0	0	2021-03-29	0	0.8		0.797257	0							neg			not-vacc	lower	primary	district_9	2.43913	3 lower
294	4	F		0	1	0	0	0	1	1	1	0	0		0											neg			not-vacc					NA NA
294	5	F		0	1	0	0	0	1	1	1	0	0		0											neg			not-vacc					NA NA
295	1	M	5-11	0	1	0	0	0	1	1	1	1	1	2020-06-18	0	1.7		1.79914	0			1				5	4_neg	5_inf	not-vacc	lower	primary	district_9	2.43913	3 lower
295	2	M	5-11	0	1	0	0	0	1	1	1	1	1	2020-11-11	0	2.5		3.02897	0			1				5	4_neg	5_inf	not-vacc	lower	primary	district_9	2.43913	3 lower
295	3	M	5-11	0	1	0	0	0	1	1	1	1	1	2021-03-29	0	1.2		1.19271	0			1				5	4_neg	5_inf	not-vacc	lower	primary	district_9	2.43913	3 lower
295	4	M	5-11	0	0	0	0	0	1	1	1	1	1	2021-11-24	0	0.7	0.7	0.710838	0	neg	0	1	0	0	0	5	4_neg	5_inf	not-vacc	middle	primary	district_9	1.711	3 middle
295	5	M	5-11	0	1	0	0	0	1	1	1	1	1	2022-06-02	1	27.3	8.5	201.07	1	pos	1	1	28.85	14.25	12.78	5	4_neg	5_inf	not-vacc	middle	primary	district_9	1.711	3 middle
296	1	M	5-11	0	1	0	0	0	1	1	1	0	1	2020-06-18	0	0.2		0.353291	0			1				5		5_inf	not-vacc	middle	primary	district_9	1.711	3 middle
296	2	M	5-11	0	1	0	0	0	1	1	1	0	1	2020-11-11	0	0.2		0.353291	0			1				5		5_inf	not-vacc	middle	primary	district_9	1.711	3 middle
296	3	M	12-18	0	1	0	0	0	1	1	1	0	1	2021-03-29	0	0.1		0.296674	0			1				5		5_inf	not-vacc	middle	primary	district_9	1.711	3 middle
296	4	M		0	0	0	0	0	1	1	1	0	1		0							1				5		5_inf	not-vacc					NA NA
296	5	M	12-18	0	1	0	0	0	1	1	1	0	1	2022-06-02	1	13.3	8.2	51.0841	1	pos	1	1	9.39	7.04	48.54	5		5_inf	not-vacc	upper	secondary	district_9	2.24288	4 upper
297	1	F	5-11	0	1	0	0	0	1	1	1	1	1	2020-06-18	0											neg	4_neg		not-vacc	lower	primary	district_9	2.43913	3 lower
297	2	F	5-11	0	1	0	0	0	1	1	1	1	1	2020-11-11	0	0.3		0.414868	0							neg	4_neg		not-vacc	lower	primary	district_9	2.43913	3 lower
297	3	F	5-11	0	1	0	0	0	1	1	1	1	1	2021-03-29	0	0.2		0.353291	0							neg	4_neg		not-vacc	lower	primary	district_9	2.43913	3 lower
297	4	F	5-11	0	1	0	0	0	1	1	1	1	1	2021-11-24	0	0.3	0.1	0.414868	0	neg	0		0	0	0	neg	4_neg		not-vacc	middle	primary	district_9	1.711	3 middle
297	5	F	5-11	0	1	0	0	0	1	1	1	1	1	2022-06-02	0											neg	4_neg		not-vacc	middle	primary	district_9	1.711	3 middle
298	1	F	5-11	1	1	0	0	0	1	1	1	0	0	2020-06-18	0	0.1		0.296674	0							3			not-vacc	lower	primary	district_9	2.43913	3 lower
298	2	F	5-11	1	1	0	0	0	1	1	1	0	0	2020-11-11	0	0.2		0.353291	0							3			not-vacc	lower	primary	district_9	2.43913	3 lower
298	3	F	5-11	1	1	0	0	0	1	1	1	0	0	2021-03-29	1	12.4		44.835	1				5.71	1	3.1	3			not-vacc	lower	primary	district_9	2.43913	3 lower
298	4	F		1	0	0	0	0	1	1	1	0	0		1											3			not-vacc					NA NA
298	5	F		1	1	0	0	0	1	1	1	0	0		1											3			not-vacc					NA NA
299	1	F	5-11	0	1	0	0	0	1	1	1	1	1	2020-06-18	1	52		708.454	1							1	4_inf		not-vacc	lower	primary	district_9	2.43913	3 lower
299	2	F	5-11	0	1	0	0	0	1	1	1	1	1	2020-11-11	1	52.4		719.227	1							1	4_inf		not-vacc	lower	primary	district_9	2.43913	3 lower
299	3	F	5-11	0	1	0	0	0	1	1	1	1	1	2021-03-29	1	66.7		1158.01	1				21.2	15.86	9.6	1	4_inf		not-vacc	lower	primary	district_9	2.43913	3 lower
299	4	F	5-11	0	1	0	0	0	1	1	1	1	1	2021-11-24	1	60.3	0.8	948.727	1	neg	0		65.06	45.39	0	1	4_inf		not-vacc	middle	primary	district_9	1.711	3 middle
299	5	F	5-11	0	0	0	0	0	1	1	1	1	1	2022-06-02	1											1	4_inf		not-vacc	middle	primary	district_9	1.711	3 middle
300	1	F	5-11	0	1	0	0	0	1	1	1	0	1	2020-06-18	0	1.5		1.54161	0			1				5		5_inf	not-vacc	lower	primary	district_9	2.43913	3 lower
300	2	F	5-11	0	1	0	0	0	1	1	1	0	1	2020-11-11	0	1.7		1.79914	0			1				5		5_inf	not-vacc	lower	primary	district_9	2.43913	3 lower
300	3	F	5-11	0	1	0	0	0	1	1	1	0	1	2021-03-29	0	1.5		1.54161	0			1	2.2	6.18		5		5_inf	not-vacc	lower	primary	district_9	2.43913	3 lower
300	4	F		0	0	0	0	0	1	1	1	0	1		0							1				5		5_inf	not-vacc					NA NA
300	5	F	5-11	0	0	0	0	0	1	1	1	0	1	2022-06-02	1	99.8	21.9	2574.64	1	pos	1	1	132.59	120.38	141.58	5		5_inf	not-vacc	middle	primary	district_9	1.711	3 middle
301	1	M	5-11	0	1	0	0	0	1	1	1	0	0	2020-06-18	0	0.3		0.414868	0							neg			not-vacc	lower	primary	district_9	2.43913	3 lower
301	2	M	5-11	0	1	0	0	0	1	1	1	0	0	2020-11-11	0	0.3		0.414868	0							neg			not-vacc	lower	primary	district_9	2.43913	3 lower
301	3	M	5-11	0	1	0	0	0	1	1	1	0	0	2021-03-29	0	0.3		0.414868	0							neg			not-vacc	lower	primary	district_9	2.43913	3 lower
301	4	M		0	1	0	0	0	1	1	1	0	0		0											neg			not-vacc					NA NA
301	5	M		0	0	0	0	0	1	1	1	0	0		0											neg			not-vacc					NA NA
302	1	M	5-11	1	1	0	0	0	1	1	0	0	0	2020-06-18	0	1.4		1.42032	0							neg			not-vacc	lower	primary	district_9	2.43913	3 lower
302	2	M	5-11	1	1	0	0	0	1	1	0	0	0	2020-11-11	0	2.5		3.02897	0							neg			not-vacc	lower	primary	district_9	2.43913	3 lower
302	3	M		1	1	0	0	0	1	1	0	0	0		0											neg			not-vacc					NA NA
302	4	M		1	1	0	0	0	1	1	0	0	0		0											neg			not-vacc					NA NA
302	5	M		1	1	0	0	0	1	1	0	0	0		0											neg			not-vacc					NA NA
303	1	F	5-11	0	1	0	0	0	1	1	1	1	1	2020-06-18	0	1		0.985025	0			1				5	4_neg	5_inf	not-vacc	lower	primary	district_9	2.43913	3 lower
303	2	F	5-11	0	1	0	0	0	1	1	1	1	1	2020-11-11	0	1.4		1.42032	0			1				5	4_neg	5_inf	not-vacc	lower	primary	district_9	2.43913	3 lower
303	3	F	5-11	0	1	0	0	0	1	1	1	1	1	2021-03-29	0	0.9		0.888652	0			1				5	4_neg	5_inf	not-vacc	lower	primary	district_9	2.43913	3 lower
303	4	F	5-11	0	1	0	0	0	1	1	1	1	1	2021-11-24	0	1.2	0.6	1.19271	0	neg	0	1	0	0	0	5	4_neg	5_inf	not-vacc	middle	primary	district_9	1.711	3 middle
303	5	F	5-11	0	1	0	0	0	1	1	1	1	1	2022-06-02	1	40	24.4	423.17	1	pos	1	1	32.12	30.89	218.34	5	4_neg	5_inf	not-vacc	middle	primary	district_9	1.711	3 middle
304	1	M	5-11	0	1	0	0	0	1	1	1	1	1	2020-06-18	0	1.3		1.30402	0			1				5	4_neg	5_inf	not-vacc	lower	primary	district_9	2.43913	3 lower
304	2	M	5-11	0	1	0	0	0	1	1	1	1	1	2020-11-11	0	1.6		1.66788	0			1				5	4_neg	5_inf	not-vacc	lower	primary	district_9	2.43913	3 lower
304	3	M	5-11	0	1	0	0	0	1	1	1	1	1	2021-03-29	0	2		2.22286	0			1				5	4_neg	5_inf	not-vacc	lower	primary	district_9	2.43913	3 lower
304	4	M	5-11	0	0	0	0	0	1	1	1	1	1	2021-11-24	0	1.7	0.1	1.79914	0	neg	0	1	0	0	0	5	4_neg	5_inf	not-vacc	middle	primary	district_9	1.711	3 middle
304	5	M	5-11	0	0	0	0	0	1	1	1	1	1	2022-06-02	1	54.8	26.6	785.582	1	pos	1	1	70.97	64.18	630.12	5	4_neg	5_inf	not-vacc	middle	primary	district_9	1.711	3 middle
305	1	F	5-11	0	1	0	0	0	1	1	1	0	1	2020-06-18	0	0.4		0.481409	0			1				2		5_inf	not-vacc	lower	primary	district_9	2.43913	3 lower
305	2	F	5-11	0	1	0	0	0	1	1	1	0	1	2020-11-11	1	107.4		2979.09	1			1				2		5_inf	not-vacc	lower	primary	district_9	2.43913	3 lower
305	3	F	5-11	0	1	0	0	0	1	1	1	0	1	2021-03-29	1	51		681.878	1			1	49.29	12.63	4.3	2		5_inf	not-vacc	lower	primary	district_9	2.43913	3 lower
305	4	F		0	0	0	0	0	1	1	1	0	1		1							1				2		5_inf	not-vacc					NA NA
305	5	F	5-11	0	1	0	0	0	1	1	1	0	1	2022-06-02	1	143.9	30.4	5334.33	1	pos	1	1	373	192.79	154.01	2		5_inf	not-vacc	middle	primary	district_9	1.711	3 middle
306	1	F	5-11	0	1	0	0	0	1	1	0	0	0	2020-06-18	0	0.6		0.629391	0							neg			not-vacc	middle	primary	district_9	1.711	3 middle
306	2	F	5-11	0	0	0	0	0	1	1	0	0	0	2020-11-11	0	0.6		0.629391	0							neg			not-vacc	middle	primary	district_9	1.711	3 middle
306	3	F		0	0	0	0	0	1	1	0	0	0		0											neg			not-vacc					NA NA
306	4	F		0	0	0	0	0	1	1	0	0	0		0											neg			not-vacc					NA NA
306	5	F		0	0	0	0	0	1	1	0	0	0		0											neg			not-vacc					NA NA
307	1	M	5-11	1	1	0	0	0	1	0	0	0	0	2020-06-18	0	0.7		0.710838	0							neg			not-vacc	middle	primary	district_9	1.711	3 middle
307	2	M		1	1	0	0	0	1	0	0	0	0		0											neg			not-vacc					NA NA
307	3	M		1	1	0	0	0	1	0	0	0	0		0											neg			not-vacc					NA NA
307	4	M		1	0	0	0	0	1	0	0	0	0		0											neg			not-vacc					NA NA
307	5	M		1	0	0	0	0	1	0	0	0	0		0											neg			not-vacc					NA NA
308	1	F	5-11	0	1	0	0	0	1	1	0	0	0	2020-06-18	0	2.2		2.53032	0							neg			not-vacc	middle	primary	district_9	1.711	3 middle
308	2	F	5-11	0	1	0	0	0	1	1	0	0	0	2020-11-11	0	2.1		2.37409	0							neg			not-vacc	middle	primary	district_9	1.711	3 middle
308	3	F		0	1	0	0	0	1	1	0	0	0		0											neg			not-vacc					NA NA
308	4	F		0	0	0	0	0	1	1	0	0	0		0											neg			not-vacc					NA NA
308	5	F		0	0	0	0	0	1	1	0	0	0		0											neg			not-vacc					NA NA
309	1	M	5-11	1	1	0	0	0	1	1	1	0	0	2020-06-18	0	0.9		0.888652	0							neg			not-vacc	middle	primary	district_9	1.711	3 middle
309	2	M	5-11	1	1	0	0	0	1	1	1	0	0	2020-11-11	0	1		0.985025	0							neg			not-vacc	middle	primary	district_9	1.711	3 middle
309	3	M	5-11	1	0	0	0	0	1	1	1	0	0	2021-03-29	0	0.9		0.888652	0							neg			not-vacc	middle	primary	district_9	1.711	3 middle
309	4	M		1	0	0	0	0	1	1	1	0	0		0											neg			not-vacc					NA NA
309	5	M		1	0	0	0	0	1	1	1	0	0		0											neg			not-vacc					NA NA
310	1	M	5-11	0	1	0	0	0	1	1	1	1	1	2020-06-18	0	3.7		5.47378	0			1				5	4_neg	5_inf	not-vacc	middle	primary	district_9	1.711	3 middle
310	2	M	5-11	0	1	0	0	0	1	1	1	1	1	2020-11-11	0	3.9		5.95135	0			1				5	4_neg	5_inf	not-vacc	middle	primary	district_9	1.711	3 middle
310	3	M	5-11	0	1	0	0	0	1	1	1	1	1	2021-03-29	0	2.9		3.76383	0			1				5	4_neg	5_inf	not-vacc	middle	primary	district_9	1.711	3 middle
310	4	M	5-11	0	1	0	0	0	1	1	1	1	1	2021-11-24	0	4.4	2.9	7.233	0	neg	0	1	0	0	0	5	4_neg	5_inf	not-vacc	middle	primary	district_9	1.711	3 middle
310	5	M	12-18	0	1	0	0	0	1	1	1	1	1	2022-06-02	1	22.9	12.2	143.23	1	pos	1	1	27.28	16.15	9.91	5	4_neg	5_inf	not-vacc	middle	primary	district_9	1.711	3 middle
311	1	F	12-18	0	1	0	0	0	1	1	1	1	1	2020-06-19	0	0.5		0.552916	0			1				4	4_inf	5_inf	not-vacc	upper	secondary	district_3	1.01894	11 upper
311	2	F	12-18	0	0	0	0	0	1	1	1	1	1	2020-11-17	0	1.1		1.08638	0			1				4	4_inf	5_inf	not-vacc	upper	secondary	district_3	1.01894	11 upper
311	3	F	12-18	0	0	0	0	0	1	1	1	1	1	2021-04-08	0	0.7		0.710838	0			1				4	4_inf	5_inf	not-vacc	upper	secondary	district_3	1.01894	11 upper
311	4	F	12-18	0	0	0	0	0	1	1	1	1	1	2021-12-03	1	17.6	4.1	86.5907	1	neg	0	1	60.79	38.2	0	4	4_inf	5_inf	not-vacc	upper	secondary	district_3	1.01894	11 upper
311	5	F	12-18	0	0	0	0	0	1	1	1	1	1	2022-06-02	1	50	5.1	655.811	1	neg	0	1	64.02	56.75	75.82	4	4_inf	5_inf	not-vacc	upper	secondary	district_3	1.01894	11 upper
312	1	F	12-18	1	1	0	0	0	1	1	1	0	0	2020-06-19	0	0.9		0.888652	0							neg			not-vacc	upper	secondary	district_3	1.01894	11 upper
312	2	F	12-18	1	0	0	0	0	1	1	1	0	0	2020-11-17	0	0.4		0.481409	0							neg			not-vacc	upper	secondary	district_3	1.01894	11 upper
312	3	F	12-18	1	0	0	0	0	1	1	1	0	0	2021-04-08	0	0.4		0.481409	0							neg			not-vacc	upper	secondary	district_3	1.01894	11 upper
312	4	F		1	0	0	0	0	1	1	1	0	0		0											neg			not-vacc					NA NA
312	5	F		1	0	0	0	0	1	1	1	0	0		0											neg			not-vacc					NA NA
313	1	F	12-18	0	1	0	0	0	1	1	1	0	0	2020-06-19	0	1.2		1.19271	0							neg			not-vacc	upper	secondary	district_3	1.01894	11 upper
313	2	F	12-18	0	1	0	0	0	1	1	1	0	0	2020-11-17	0	1.5		1.54161	0							neg			not-vacc	upper	secondary	district_3	1.01894	11 upper
313	3	F	12-18	0	0	0	0	0	1	1	1	0	0	2021-04-08	0	1.5		1.54161	0							neg			not-vacc	upper	secondary	district_3	1.01894	11 upper
313	4	F		0	0	0	0	0	1	1	1	0	0		0											neg			not-vacc					NA NA
313	5	F		0	0	0	0	0	1	1	1	0	0		0											neg			not-vacc					NA NA
314	1	F	12-18	0	1	0	0	0	1	1	1	0	0	2020-06-19	0	2.5		3.02897	0							neg			not-vacc	upper	secondary	district_3	1.01894	11 upper
314	2	F	12-18	0	1	0	0	0	1	1	1	0	0	2020-11-17	0	1.5		1.54161	0							neg			not-vacc	upper	secondary	district_3	1.01894	11 upper
314	3	F	12-18	0	1	0	0	0	1	1	1	0	0	2021-04-08	0	1.4		1.42032	0				0	0		neg			not-vacc	upper	secondary	district_3	1.01894	11 upper
314	4	F		0	0	0	0	0	1	1	1	0	0		0											neg			not-vacc					NA NA
314	5	F		0	0	0	0	0	1	1	1	0	0		0											neg			not-vacc					NA NA
315	1	F	12-18	1	1	0	1	0	1	1	1	1	0	2020-06-19	0											4	4_hybrid		not-vacc	upper	secondary	district_3	1.01894	11 upper
315	2	F	12-18	1	0	0	1	0	1	1	1	1	0	2020-11-17	0	2.8		3.57261	0							4	4_hybrid		not-vacc	upper	secondary	district_3	1.01894	11 upper
315	3	F	12-18	1	0	0	1	0	1	1	1	1	0	2021-04-08	0											4	4_hybrid		not-vacc	upper	secondary	district_3	1.01894	11 upper
315	4	F	12-18	1	0	1	1	0	1	1	1	1	0	2021-12-03	1	102.2	23.2	2699.16	1	pos	1		2440	1792.44	2055	4	4_hybrid		not-vacc	upper	secondary	district_3	1.01894	11 upper
315	5	F		1	0	0	1	0	1	1	1	1	0		1											4	4_hybrid		not-vacc					NA NA
316	1	F	12-18	0	1	0	0	0	1	1	1	1	1	2020-06-19	0	0.7		0.710838	0			1				5	4_neg	5_inf	not-vacc	upper	secondary	district_3	1.01894	11 upper
316	2	F	12-18	0	1	0	0	0	1	1	1	1	1	2020-11-17	0	0.5		0.552916	0			1				5	4_neg	5_inf	not-vacc	upper	secondary	district_3	1.01894	11 upper
316	3	F	12-18	0	1	0	0	0	1	1	1	1	1	2021-04-08	0	0.3		0.414868	0			1				5	4_neg	5_inf	not-vacc	upper	secondary	district_3	1.01894	11 upper
316	4	F	12-18	0	1	0	0	0	1	1	1	1	1	2021-12-03	0	0.2	2.3	0.353291	0	neg	0	1	0	0	0	5	4_neg	5_inf	not-vacc	upper	secondary	district_3	1.01894	11 upper
316	5	F	12-18	0	1	0	0	0	1	1	1	1	1	2022-06-02	1	15.7	1.4	69.7489	1	neg	0	1	7.24	6.21	20.38	5	4_neg	5_inf	not-vacc	upper	secondary	district_3	1.01894	11 upper
317	1	F	12-18	0	1	0	0	0	1	1	1	0	1	2020-06-19	0	4.3		6.96664	0			1				3		5_inf	not-vacc	upper	secondary	district_3	1.01894	11 upper
317	2	F	12-18	0	0	0	0	0	1	1	1	0	1	2020-11-17	0	3.6		5.24251	0			1				3		5_inf	not-vacc	upper	secondary	district_3	1.01894	11 upper
317	3	F	12-18	0	0	0	0	0	1	1	1	0	1	2021-04-08	1	77.9		1574.61	1			1	58.79	25.63	12.9	3		5_inf	not-vacc	upper	secondary	district_3	1.01894	11 upper
317	4	F		0	0	0	0	0	1	1	1	0	1		1							1				3		5_inf	not-vacc					NA NA
317	5	F	12-18	0	0	0	0	0	1	1	1	0	1	2022-06-02	1	124.3	11.5	3984.61	1	pos	1	1	297.71	175.53	179.05	3		5_inf	not-vacc	upper	secondary	district_3	1.01894	11 upper
318	1	F	12-18	0	1	0	0	0	1	1	0	1	0	2020-06-19	0	5.1		9.23797	0							4	4_inf		not-vacc	upper	secondary	district_3	1.01894	11 upper
318	2	F	12-18	0	1	0	0	0	1	1	0	1	0	2020-11-17	0	5.6		10.8207	0							4	4_inf		not-vacc	upper	secondary	district_3	1.01894	11 upper
318	3	F		0	0	0	0	0	1	1	0	1	0		0											4	4_inf		not-vacc					NA NA
318	4	F	12-18	0	0	0	0	0	1	1	0	1	0	2021-12-03	1	47.1	5.6	583.1	1	neg	0		53.33	19.11	0	4	4_inf		not-vacc	upper	secondary	district_3	1.01894	11 upper
318	5	F		0	0	0	0	0	1	1	0	1	0		1											4	4_inf		not-vacc					NA NA
319	1	F	12-18	0	1	0	0	0	1	1	1	1	1	2020-06-19	0	1.1		1.08638	0			1				5	4_neg	5_inf	not-vacc	upper	secondary	district_3	1.01894	11 upper
319	2	F	12-18	0	1	0	0	0	1	1	1	1	1	2020-11-17	0	1.1		1.08638	0			1				5	4_neg	5_inf	not-vacc	upper	secondary	district_3	1.01894	11 upper
319	3	F	12-18	0	1	0	0	0	1	1	1	1	1	2021-04-08	0	1.1		1.08638	0			1				5	4_neg	5_inf	not-vacc	upper	secondary	district_3	1.01894	11 upper
319	4	F	12-18	0	1	0	0	0	1	1	1	1	1	2021-12-03	0	1.2	1.6	1.19271	0	neg	0	1	0	0	0	5	4_neg	5_inf	not-vacc	upper	secondary	district_3	1.01894	11 upper
319	5	F	12-18	0	1	0	0	0	1	1	1	1	1	2022-06-02	1	72.8	25.9	1376.96	1	pos	1	1	102.6	65.66	73.05	5	4_neg	5_inf	not-vacc	upper	secondary	district_3	1.01894	11 upper
320	1	F	12-18	1	1	0	0	1	1	0	1	0	1	2020-06-19	0	0.8		0.797257	0			1				5		5_hybrid	recent_vaccination	upper	secondary	district_3	1.01894	11 upper
320	2	F		1	0	0	0	1	1	0	1	0	1		0							1				5		5_hybrid	recent_vaccination					NA NA
320	3	F	12-18	1	0	0	0	1	1	0	1	0	1	2021-04-08	0	0.8		0.797257	0			1				5		5_hybrid	recent_vaccination	upper	secondary	district_3	1.01894	11 upper
320	4	F		1	0	0	0	1	1	0	1	0	1		0							1				5		5_hybrid	recent_vaccination					NA NA
320	5	F	12-18	1	0	1	0	1	1	0	1	0	1	2022-06-02	1	131.6	26.3	4464.26	1	pos	1	1	202.55	114.36	72.78	5		5_hybrid	recent_vaccination	upper	secondary	district_3	1.01894	11 upper
321	1	F	12-18	0	1	0	0	0	1	0	1	1	1	2020-06-19	0	0.6		0.629391	0			1				4	4_inf	5_inf	not-vacc	upper	secondary	district_3	1.01894	11 upper
321	2	F		0	0	0	0	0	1	0	1	1	1		0							1				4	4_inf	5_inf	not-vacc					NA NA
321	3	F	12-18	0	0	0	0	0	1	0	1	1	1	2021-04-08	0	0.4		0.481409	0			1				4	4_inf	5_inf	not-vacc	upper	secondary	district_3	1.01894	11 upper
321	4	F	12-18	0	0	0	0	0	1	0	1	1	1	2021-12-03	1	36.7	16.5	357.573	1	pos	1	1	34.7	21.22	0	4	4_inf	5_inf	not-vacc	upper	secondary	district_3	1.01894	11 upper
321	5	F	12-18	0	0	0	0	0	1	0	1	1	1	2022-06-02	1	22.8	2.4	142.03	1	neg	0	1	14.55	7.19	6.02	4	4_inf	5_inf	not-vacc	upper	secondary	district_3	1.01894	11 upper
322	1	M	12-18	1	1	0	0	0	1	1	1	0	0	2020-06-19	0	0.5		0.552916	0							neg			not-vacc	upper	secondary	district_3	1.01894	11 upper
322	2	M	12-18	1	0	0	0	0	1	1	1	0	0	2020-11-17	0	0.4		0.481409	0							neg			not-vacc	upper	secondary	district_3	1.01894	11 upper
322	3	M	12-18	1	0	0	0	0	1	1	1	0	0	2021-04-08	0	0.5		0.552916	0							neg			not-vacc	upper	secondary	district_3	1.01894	11 upper
322	4	M		1	0	0	0	0	1	1	1	0	0		0											neg			not-vacc					NA NA
322	5	M		1	0	0	0	0	1	1	1	0	0		0											neg			not-vacc					NA NA
323	1	M	12-18	0	1	0	0	0	1	1	1	0	0	2020-06-19	0	0.3		0.414868	0							neg			not-vacc	upper	secondary	district_3	1.01894	11 upper
323	2	M	12-18	0	1	0	0	0	1	1	1	0	0	2020-11-17	0	0.2		0.353291	0							neg			not-vacc	upper	secondary	district_3	1.01894	11 upper
323	3	M	12-18	0	1	0	0	0	1	1	1	0	0	2021-04-08	0	0.2		0.353291	0							neg			not-vacc	upper	secondary	district_3	1.01894	11 upper
323	4	M		0	0	0	0	0	1	1	1	0	0		0											neg			not-vacc					NA NA
323	5	M		0	0	0	0	0	1	1	1	0	0		0											neg			not-vacc					NA NA
324	1	M	5-11	0	1	0	0	0	1	0	0	0	0	2020-06-19	0	0.3		0.414868	0							neg			not-vacc	middle	primary	district_3	3.07609	10 middle
324	2	M		0	1	0	0	0	1	0	0	0	0		0											neg			not-vacc					NA NA
324	3	M		0	1	0	0	0	1	0	0	0	0		0											neg			not-vacc					NA NA
324	4	M		0	0	0	0	0	1	0	0	0	0		0											neg			not-vacc					NA NA
324	5	M		0	0	0	0	0	1	0	0	0	0		0											neg			not-vacc					NA NA
325	1				1	0	0	0	0	0	0	0	0													neg			not-vacc					NA NA
325	2				0	0	0	0	0	0	0	0	0													neg			not-vacc					NA NA
325	3				0	0	0	0	0	0	0	0	0													neg			not-vacc					NA NA
325	4				0	0	0	0	0	0	0	0	0													neg			not-vacc					NA NA
325	5				0	0	0	0	0	0	0	0	0													neg			not-vacc					NA NA
326	1	M	5-11	1	1	0	0	0	1	1	0	0	0	2020-06-19	0	1.1		1.08638	0							2			not-vacc	middle	primary	district_3	3.07609	10 middle
326	2	M	5-11	1	0	0	0	0	1	1	0	0	0	2020-11-17	1	51		681.878	1				13.5	3.2	3.13	2			not-vacc	middle	primary	district_3	3.07609	10 middle
326	3	M		1	0	0	0	0	1	1	0	0	0		1											2			not-vacc					NA NA
326	4	M		1	0	0	0	0	1	1	0	0	0		1											2			not-vacc					NA NA
326	5	M		1	0	0	0	0	1	1	0	0	0		1											2			not-vacc					NA NA
327	1	M	5-11	0	1	0	0	1	1	1	1	0	1	2020-06-19	0	0.3		0.414868	0			1				5		5_vacc	recent_vaccination	middle	primary	district_3	3.07609	10 middle
327	2	M	12-18	0	0	0	0	1	1	1	1	0	1	2020-11-17	0	0.2		0.353291	0			1				5		5_vacc	recent_vaccination	middle	primary	district_3	3.07609	10 middle
327	3	M	12-18	0	1	0	0	1	1	1	1	0	1	2021-04-08	0	0.2		0.353291	0			1				5		5_vacc	recent_vaccination	middle	primary	district_3	3.07609	10 middle
327	4	M		0	0	0	0	1	1	1	1	0	1		0							1				5		5_vacc	recent_vaccination					NA NA
327	5	M	12-18	0	1	1	0	1	1	1	1	0	1	2022-06-02	0	110.9	0.1	3175.31	1	neg	0	1	2430	853.24	494.56	5		5_vacc	recent_vaccination	upper	secondary	district_3	1.01894	11 upper
328	1	M	5-11	0	1	0	1	0	1	1	1	1	0	2020-06-19	0	0.5		0.552916	0							4	4_vacc		not-vacc	middle	primary	district_3	3.07609	10 middle
328	2	M	5-11	0	1	0	1	0	1	1	1	1	0	2020-11-17	0	0.3		0.414868	0							4	4_vacc		not-vacc	middle	primary	district_3	3.07609	10 middle
328	3	M	5-11	0	1	0	1	0	1	1	1	1	0	2021-04-08	0	0.3		0.414868	0							4	4_vacc		not-vacc	middle	primary	district_3	3.07609	10 middle
328	4	M	12-18	0	1	1	1	0	1	1	1	1	0	2021-12-03	0	93.4	0.1	2257	1	neg	0		767.46	355.11	103	4	4_vacc		not-vacc	upper	secondary	district_3	1.01894	11 upper
328	5	M		0	0	0	1	0	1	1	1	1	0		0											4	4_vacc		not-vacc					NA NA
329	1	M	12-18	0	1	0	0	0	1	1	1	0	0	2020-06-19	0	0.1		0.296674	0							neg			not-vacc	middle	primary	district_3	3.07609	10 middle
329	2	M	12-18	0	1	0	0	0	1	1	1	0	0	2020-11-17	0	0.1		0.296674	0							neg			not-vacc	middle	primary	district_3	3.07609	10 middle
329	3	M	12-18	0	1	0	0	0	1	1	1	0	0	2021-04-08	0	0.1		0.296674	0							neg			not-vacc	middle	primary	district_3	3.07609	10 middle
329	4	M		0	1	0	0	0	1	1	1	0	0		0											neg			not-vacc					NA NA
329	5	M		0	0	0	0	0	1	1	1	0	0		0											neg			not-vacc					NA NA
330	1				1	0	0	0	0	0	0	0	0													neg			not-vacc					NA NA
330	2				0	0	0	0	0	0	0	0	0													neg			not-vacc					NA NA
330	3				0	0	0	0	0	0	0	0	0													neg			not-vacc					NA NA
330	4				0	0	0	0	0	0	0	0	0													neg			not-vacc					NA NA
330	5				0	0	0	0	0	0	0	0	0													neg			not-vacc					NA NA
331	1	F	5-11	0	1	0	0	0	1	0	0	0	0	2020-06-19	0	2.7		3.3864	0							neg			not-vacc	middle	primary	district_3	3.07609	10 middle
331	2	F		0	0	0	0	0	1	0	0	0	0		0											neg			not-vacc					NA NA
331	3	F		0	1	0	0	0	1	0	0	0	0		0											neg			not-vacc					NA NA
331	4	F		0	0	0	0	0	1	0	0	0	0		0											neg			not-vacc					NA NA
331	5	F		0	0	0	0	0	1	0	0	0	0		0											neg			not-vacc					NA NA
332	1	M	12-18	0	1	0	0	0	1	1	0	0	0	2020-06-19	0	1.5		1.54161	0							neg			not-vacc	middle	primary	district_3	3.07609	10 middle
332	2	M	12-18	0	1	0	0	0	1	1	0	0	0	2020-11-17	0	1		0.985025	0							neg			not-vacc	middle	primary	district_3	3.07609	10 middle
332	3	M		0	1	0	0	0	1	1	0	0	0		0											neg			not-vacc					NA NA
332	4	M		0	0	0	0	0	1	1	0	0	0		0											neg			not-vacc					NA NA
332	5	M		0	0	0	0	0	1	1	0	0	0		0											neg			not-vacc					NA NA
333	1	F	5-11	0	1	0	0	0	1	1	1	1	1	2020-06-19	0							1				5	4_neg	5_inf	not-vacc	middle	primary	district_3	3.07609	10 middle
333	2	F	12-18	0	1	0	0	0	1	1	1	1	1	2020-11-17	0	0.6		0.629391	0			1				5	4_neg	5_inf	not-vacc	middle	primary	district_3	3.07609	10 middle
333	3	F	12-18	0	1	0	0	0	1	1	1	1	1	2021-04-08	0	0.6		0.629391	0			1	0	0.68		5	4_neg	5_inf	not-vacc	middle	primary	district_3	3.07609	10 middle
333	4	F	12-18	0	1	0	0	0	1	1	1	1	1	2021-12-03	0	0.4	0.3	0.481409	0	neg	0	1	0	0	0	5	4_neg	5_inf	not-vacc	upper	secondary	district_3	1.01894	11 upper
333	5	F	12-18	0	1	0	0	0	1	1	1	1	1	2022-06-16	1	39.1	5.4	404.73	1	neg	0	1	25.58	15.75	28.21	5	4_neg	5_inf	not-vacc	upper	secondary	district_3	1.01894	11 upper
334	1	F		0	1	0	0	0	0	0	0	0	1		0							1				5		5_inf	not-vacc					NA NA
334	2	F		0	0	0	0	0	0	0	0	0	1		0							1				5		5_inf	not-vacc					NA NA
334	3	F		0	0	0	0	0	0	0	0	0	1		0							1				5		5_inf	not-vacc					NA NA
334	4	F		0	0	0	0	0	0	0	0	0	1		0							1				5		5_inf	not-vacc					NA NA
334	5	F	12-18	0	1	0	0	0	0	0	0	0	1	2022-06-16	1	68.4	18.2	1217.12	1	pos	1	1	83.19	32.93	53.91	5		5_inf	not-vacc	upper	secondary	district_3	1.01894	11 upper
335	1				1	0	0	0	0	0	0	0	0													neg			not-vacc					NA NA
335	2				0	0	0	0	0	0	0	0	0													neg			not-vacc					NA NA
335	3				0	0	0	0	0	0	0	0	0													neg			not-vacc					NA NA
335	4				0	0	0	0	0	0	0	0	0													neg			not-vacc					NA NA
335	5				1	0	0	0	0	0	0	0	0													neg			not-vacc					NA NA
336	1	F	12-18	0	1	0	1	1	1	1	1	1	1	2020-06-19	0	1.1		1.08638	0			1				3	4_hybrid	5_hybrid	recent_vaccination	middle	primary	district_3	3.07609	10 middle
336	2	F	12-18	0	1	0	1	1	1	1	1	1	1	2020-11-17	0	1		0.985025	0			1				3	4_hybrid	5_hybrid	recent_vaccination	middle	primary	district_3	3.07609	10 middle
336	3	F	12-18	0	1	0	1	1	1	1	1	1	1	2021-04-08	1	34.4		315.13	1			1	33.5	12.25	1	3	4_hybrid	5_hybrid	recent_vaccination	middle	primary	district_3	3.07609	10 middle
336	5	F	12-18	0	1	1	1	1	1	1	1	1	1	2022-06-02	1	141.3	7.5	5143.94	1	pos	1	1	1080.61	567.86	226.81	3	4_hybrid	5_hybrid	recent_vaccination	upper	secondary	district_3	1.01894	11 upper
337	1	F	12-18	0	1	0	0	0	1	1	1	0	0	2020-06-19	0	0.5		0.552916	0							neg			not-vacc	middle	primary	district_3	3.07609	10 middle
337	2	F	12-18	0	1	0	0	0	1	1	1	0	0	2020-11-17	0	0.3		0.414868	0							neg			not-vacc	middle	primary	district_3	3.07609	10 middle
337	3	F	12-18	0	1	0	0	0	1	1	1	0	0	2021-04-08	0	0.5		0.552916	0							neg			not-vacc	middle	primary	district_3	3.07609	10 middle
337	4	F		0	0	0	0	0	1	1	1	0	0		0											neg			not-vacc					NA NA
337	5	F		0	0	0	0	0	1	1	1	0	0		0											neg			not-vacc					NA NA
338	1				1	0	0	0	0	0	0	0	0													neg			not-vacc					NA NA
338	2				0	0	0	0	0	0	0	0	0													neg			not-vacc					NA NA
338	3				0	0	0	0	0	0	0	0	0													neg			not-vacc					NA NA
338	4				0	0	0	0	0	0	0	0	0													neg			not-vacc					NA NA
338	5				0	0	0	0	0	0	0	0	0													neg			not-vacc					NA NA
339	1	M	5-11	0	1	0	0	0	1	0	0	0	0	2020-06-19	1	10		30.1695	1							1			not-vacc	middle	primary	district_3	3.07609	10 middle
339	2	M		0	1	0	0	0	1	0	0	0	0		1											1			not-vacc					NA NA
339	3	M		0	0	0	0	0	1	0	0	0	0		1											1			not-vacc					NA NA
339	4	M		0	0	0	0	0	1	0	0	0	0		1											1			not-vacc					NA NA
339	5	M		0	1	0	0	0	1	0	0	0	0		1											1			not-vacc					NA NA
340	1	M	5-11	1	1	0	0	0	1	1	1	1	1	2020-06-19	0	0.2		0.353291	0			1				5	4_neg	5_inf	not-vacc	middle	primary	district_3	3.07609	10 middle
340	2	M	12-18	1	1	0	0	0	1	1	1	1	1	2020-11-17	0	0.3		0.414868	0			1				5	4_neg	5_inf	not-vacc	middle	primary	district_3	3.07609	10 middle
340	3	M	12-18	1	1	0	0	0	1	1	1	1	1	2021-04-08	0	0.5		0.552916	0			1				5	4_neg	5_inf	not-vacc	middle	primary	district_3	3.07609	10 middle
340	4	M	12-18	1	1	0	0	0	1	1	1	1	1	2021-12-03	0	0.2	0.9	0.353291	0	neg	0	1	0	0	0	5	4_neg	5_inf	not-vacc	upper	secondary	district_3	1.01894	11 upper
340	5	M	12-18	1	1	0	0	0	1	1	1	1	1	2022-06-16	1	9.2	7.2	25.9265	1	pos	1	1	6.33	8.37	10.9	5	4_neg	5_inf	not-vacc	upper	secondary	district_3	1.01894	11 upper
341	1	F	5-11	0	1	0	1	0	1	1	1	1	0	2020-06-19	0	0.3		0.414868	0							4	4_hybrid		not-vacc	middle	primary	district_3	3.07609	10 middle
341	2	F	5-11	0	1	0	1	0	1	1	1	1	0	2020-11-17	0	0.2		0.353291	0							4	4_hybrid		not-vacc	middle	primary	district_3	3.07609	10 middle
341	3	F	5-11	0	1	0	1	0	1	1	1	1	0	2021-04-08	0	0.3		0.414868	0							4	4_hybrid		not-vacc	middle	primary	district_3	3.07609	10 middle
341	4	F	12-18	0	1	1	1	0	1	1	1	1	0	2021-12-03	1	124.3	12.5	3984.61	1	pos	1		309.12	149.97	57	4	4_hybrid		not-vacc	upper	secondary	district_3	1.01894	11 upper
341	5	F		0	1	0	1	0	1	1	1	1	0		1											4	4_hybrid		not-vacc					NA NA
342	1	M	5-11	0	1	0	0	0	1	1	1	0	0	2020-06-19	0	0.6		0.629391	0							3			not-vacc	middle	primary	district_3	3.07609	10 middle
342	2	M	12-18	0	0	0	0	0	1	1	1	0	0	2020-11-17	0	0.4		0.481409	0							3			not-vacc	middle	primary	district_3	3.07609	10 middle
342	3	M	12-18	0	0	0	0	0	1	1	1	0	0	2021-04-08	1	37.2		367.156	1				23.6	9	4.3	3			not-vacc	middle	primary	district_3	3.07609	10 middle
342	4	M		0	0	0	0	0	1	1	1	0	0		1											3			not-vacc					NA NA
342	5	M		0	0	0	0	0	1	1	1	0	0		1											3			not-vacc					NA NA
343	1	F	5-11	0	1	0	0	1	1	1	1	0	1	2020-06-19	0	0.9		0.888652	0			1				5		5_vacc	recent_vaccination	middle	primary	district_3	3.07609	10 middle
343	2	F	5-11	0	1	0	0	1	1	1	1	0	1	2020-11-17	0	0.8		0.797257	0			1				5		5_vacc	recent_vaccination	middle	primary	district_3	3.07609	10 middle
343	3	F	12-18	0	1	0	0	1	1	1	1	0	1	2021-04-08	0	0.4		0.481409	0			1				5		5_vacc	recent_vaccination	middle	primary	district_3	3.07609	10 middle
343	4	F		0	0	0	0	1	1	1	1	0	1		0							1				5		5_vacc	recent_vaccination					NA NA
343	5	F	12-18	0	0	1	0	1	1	1	1	0	1	2022-06-02	0	134.6	1.6	4669.31	1	neg	0	1	406.67	225.38	122.01	5		5_vacc	recent_vaccination	upper	secondary	district_3	1.01894	11 upper
344	1	M	5-11	0	1	0	0	0	1	1	1	0	0	2020-06-19	0											3			not-vacc	middle	primary	district_3	3.07609	10 middle
344	2	M	12-18	0	1	0	0	0	1	1	1	0	0	2020-11-17	0	0.2		0.353291	0							3			not-vacc	middle	primary	district_3	3.07609	10 middle
344	3	M	12-18	0	1	0	0	0	1	1	1	0	0	2021-04-08	1	53.8		757.577	1				41.49	20.77	7.2	3			not-vacc	middle	primary	district_3	3.07609	10 middle
344	4	M		0	0	0	0	0	1	1	1	0	0		1											3			not-vacc					NA NA
344	5	M		0	0	0	0	0	1	1	1	0	0		1											3			not-vacc					NA NA
345	1	F	5-11	0	1	0	0	0	1	1	1	0	1	2020-06-19	0	0.2		0.353291	0			1				5		5_inf	not-vacc	middle	primary	district_3	3.07609	10 middle
345	2	F	5-11	0	0	0	0	0	1	1	1	0	1	2020-11-17	0	0.2		0.353291	0			1				5		5_inf	not-vacc	middle	primary	district_3	3.07609	10 middle
345	3	F	12-18	0	0	0	0	0	1	1	1	0	1	2021-04-08	0	0.1		0.296674	0			1				5		5_inf	not-vacc	middle	primary	district_3	3.07609	10 middle
345	4	F		0	0	0	0	0	1	1	1	0	1		0							1				5		5_inf	not-vacc					NA NA
345	5	F	12-18	0	0	0	0	0	1	1	1	0	1	2022-06-02	1	11.1	5	36.5305	1	neg	0	1	13.35	15.04	100.46	5		5_inf	not-vacc	upper	secondary	district_3	1.01894	11 upper
346	1	F	5-11	0	1	0	0	0	1	1	1	0	0	2020-06-19	0	0.6		0.629391	0							3			not-vacc	middle	primary	district_3	3.07609	10 middle
346	2	F	12-18	0	1	0	0	0	1	1	1	0	0	2020-11-17	0	0.8		0.797257	0							3			not-vacc	middle	primary	district_3	3.07609	10 middle
346	3	F	12-18	0	1	0	0	0	1	1	1	0	0	2021-04-08	1	76.2		1507.25	1				0	25.21	5.9	3			not-vacc	middle	primary	district_3	3.07609	10 middle
346	4	F		0	0	0	0	0	1	1	1	0	0		1											3			not-vacc					NA NA
346	5	F		0	0	0	0	0	1	1	1	0	0		1											3			not-vacc					NA NA
347	1	M	5-11	0	1	0	0	0	1	1	0	1	0	2020-06-19	0	0.2		0.353291	0							4	4_inf		not-vacc	middle	primary	district_3	3.07609	10 middle
347	2	M	12-18	0	1	0	0	0	1	1	0	1	0	2020-11-17	0	0.1		0.296674	0							4	4_inf		not-vacc	middle	primary	district_3	3.07609	10 middle
347	3	M		0	1	0	0	0	1	1	0	1	0		0											4	4_inf		not-vacc					NA NA
347	4	M	12-18	0	1	0	0	0	1	1	0	1	0	2021-12-03	1	48.3	2.7	612.667	1	neg	0		104.33	64.23	42	4	4_inf		not-vacc	upper	secondary	district_3	1.01894	11 upper
347	5	M		0	1	0	0	0	1	1	0	1	0		1											4	4_inf		not-vacc					NA NA
348	1					0	0	0	0	0	0	0	0													neg			not-vacc					NA NA
348	2					0	0	0	0	0	0	0	0													neg			not-vacc					NA NA
348	3					0	0	0	0	0	0	0	0													neg			not-vacc					NA NA
348	4					0	0	0	0	0	0	0	0													neg			not-vacc					NA NA
348	5					0	0	0	0	0	0	0	0													neg			not-vacc					NA NA
349	1	M	5-11	0	1	0	0	0	1	1	1	1	1	2020-06-22	0	1.1		1.08638	0			1				5	4_neg	5_inf	not-vacc	lower	primary	district_2	2.10327	19 lower
349	2	M	5-11	0	1	0	0	0	1	1	1	1	1	2020-11-02	0	1		0.985025	0			1				5	4_neg	5_inf	not-vacc	lower	primary	district_2	2.10327	19 lower
349	3	M	5-11	0	1	0	0	0	1	1	1	1	1	2021-03-16	0	0.8		0.797257	0			1				5	4_neg	5_inf	not-vacc	lower	primary	district_2	2.10327	19 lower
349	4	M	5-11	0	1	0	0	0	1	1	1	1	1	2021-12-10	0	0.5	0.3	0.552916	0	neg	0	1	0	0	0	5	4_neg	5_inf	not-vacc	lower	primary	district_2	2.10327	19 lower
349	5	M	5-11	0	1	0	0	0	1	1	1	1	1	2022-06-17	1	22.7	19.4	140.835	1	pos	1	1	15.82	12	24.32	5	4_neg	5_inf	not-vacc	lower	primary	district_2	2.10327	19 lower
350	1	F	5-11	0	1	0	0	1	1	1	1	1	1	2020-06-22	1	6.3		13.2474	1			1				1	4_neg	5_hybrid	recent_vaccination	lower	primary	district_2	2.10327	19 lower
350	2	F	5-11	0	1	0	0	1	1	1	1	1	1	2020-11-02	1	5.8		11.4889	0			1				1	4_neg	5_hybrid	recent_vaccination	lower	primary	district_2	2.10327	19 lower
350	3	F	5-11	0	1	0	0	1	1	1	1	1	1	2021-03-16	1	4.5		7.50437	0			1				1	4_neg	5_hybrid	recent_vaccination	lower	primary	district_2	2.10327	19 lower
350	4	F	5-11	0	0	0	0	1	1	1	1	1	1	2021-12-10	1	5.5	0.1	10.4941	0	neg	0	1	0	0	0	1	4_neg	5_hybrid	recent_vaccination	lower	primary	district_2	2.10327	19 lower
350	5	F	5-11	0	1	1	0	1	1	1	1	1	1	2022-06-17	1	153.9	0.9	6098.98	1	neg	0	1	232.72	119.13	67.16	1	4_neg	5_hybrid	recent_vaccination	lower	primary	district_2	2.10327	19 lower
351	1	M	5-11	1	1	0	0	0	1	0	0	0	0	2020-06-22	0	0.4		0.481409	0							neg			not-vacc	lower	primary	district_2	2.10327	19 lower
351	2	M		1	0	0	0	0	1	0	0	0	0		0											neg			not-vacc					NA NA
351	3	M		1	0	0	0	0	1	0	0	0	0		0											neg			not-vacc					NA NA
351	4	M		1	0	0	0	0	1	0	0	0	0		0											neg			not-vacc					NA NA
351	5	M		1	0	0	0	0	1	0	0	0	0		0											neg			not-vacc					NA NA
352	1	M	5-11	0	1	0	0	1	1	1	1	1	1	2020-06-22	0	0.1		0.296674	0			1				5	4_neg	5_vacc	recent_vaccination	lower	primary	district_2	2.10327	19 lower
352	2	M	5-11	0	1	0	0	1	1	1	1	1	1	2020-11-02	0	0.1		0.296674	0			1				5	4_neg	5_vacc	recent_vaccination	lower	primary	district_2	2.10327	19 lower
352	3	M	5-11	0	1	0	0	1	1	1	1	1	1	2021-03-16	0	0.1		0.296674	0			1				5	4_neg	5_vacc	recent_vaccination	lower	primary	district_2	2.10327	19 lower
352	4	M	5-11	0	1	0	0	1	1	1	1	1	1	2021-12-10	0	0.3	0.2	0.414868	0	neg	0	1	0	0	0	5	4_neg	5_vacc	recent_vaccination	lower	primary	district_2	2.10327	19 lower
352	5	M	5-11	0	1	1	0	1	1	1	1	1	1	2022-06-17	0	117.4	3.8	3556.37	1	neg	0	1	173.04	125.5	133.83	5	4_neg	5_vacc	recent_vaccination	lower	primary	district_2	2.10327	19 lower
353	1	F	5-11	0	1	0	0	0	1	0	0	0	0	2020-06-22	0	0.2		0.353291	0							neg			not-vacc	lower	primary	district_2	2.10327	19 lower
353	2	F		0	1	0	0	0	1	0	0	0	0		0											neg			not-vacc					NA NA
353	3	F		0	0	0	0	0	1	0	0	0	0		0											neg			not-vacc					NA NA
353	4	F		0	0	0	0	0	1	0	0	0	0		0											neg			not-vacc					NA NA
353	5	F		0	0	0	0	0	1	0	0	0	0		0											neg			not-vacc					NA NA
354	1	M	5-11	0	1	0	0	0	1	0	0	0	0	2020-06-22	0	0.2		0.353291	0							neg			not-vacc	lower	primary	district_2	2.10327	19 lower
354	2	M		0	1	0	0	0	1	0	0	0	0		0											neg			not-vacc					NA NA
354	3	M		0	1	0	0	0	1	0	0	0	0		0											neg			not-vacc					NA NA
354	4	M		0	1	0	0	0	1	0	0	0	0		0											neg			not-vacc					NA NA
354	5	M		0	0	0	0	0	1	0	0	0	0		0											neg			not-vacc					NA NA
355	1	M	5-11	0	1	0	0	0	1	1	1	1	1	2020-06-22	0	0.7		0.710838	0			1				5	4_neg	5_inf	not-vacc	lower	primary	district_2	2.10327	19 lower
355	2	M	5-11	0	1	0	0	0	1	1	1	1	1	2020-11-02	0	0.3		0.414868	0			1				5	4_neg	5_inf	not-vacc	lower	primary	district_2	2.10327	19 lower
355	3	M	5-11	0	1	0	0	0	1	1	1	1	1	2021-03-16	0	1.3		1.30402	0			1				5	4_neg	5_inf	not-vacc	lower	primary	district_2	2.10327	19 lower
355	4	M	5-11	0	1	0	0	0	1	1	1	1	1	2021-12-10	0	0.6	0.1	0.629391	0	neg	0	1	0	0	0	5	4_neg	5_inf	not-vacc	lower	primary	district_2	2.10327	19 lower
355	5	M	5-11	0	1	0	0	0	1	1	1	1	1	2022-06-17	1	15.9	2.1	71.4357	1	neg	0	1	10.33	4.51	43.78	5	4_neg	5_inf	not-vacc	lower	primary	district_2	2.10327	19 lower
356	1	F	5-11	0	1	0	0	0	1	1	1	1	1	2020-06-22	0	1.6		1.66788	0			1				5	4_neg	5_inf	not-vacc	lower	primary	district_2	2.10327	19 lower
356	2	F	5-11	0	1	0	0	0	1	1	1	1	1	2020-11-02	0	1.1		1.08638	0			1				5	4_neg	5_inf	not-vacc	lower	primary	district_2	2.10327	19 lower
356	3	F	5-11	0	1	0	0	0	1	1	1	1	1	2021-03-16	0	4		6.19765	0			1				5	4_neg	5_inf	not-vacc	lower	primary	district_2	2.10327	19 lower
356	4	F	5-11	0	1	0	0	0	1	1	1	1	1	2021-12-10	0	1.6	2.5	1.66788	0	neg	0	1	0	0	0	5	4_neg	5_inf	not-vacc	lower	primary	district_2	2.10327	19 lower
356	5	F	5-11	0	1	0	0	0	1	1	1	1	1	2022-06-17	1	13	2.6	48.9556	1	neg	0	1	6.23	1.71	53.56	5	4_neg	5_inf	not-vacc	lower	primary	district_2	2.10327	19 lower
357	1	F	5-11	0	1	0	0	1	1	1	1	1	1	2020-06-22	0	1.5		1.54161	0			1				5	4_neg	5_vacc	recent_vaccination	lower	primary	district_2	2.10327	19 lower
357	2	F	5-11	0	1	0	0	1	1	1	1	1	1	2020-11-02	0	1		0.985025	0			1				5	4_neg	5_vacc	recent_vaccination	lower	primary	district_2	2.10327	19 lower
357	3	F	5-11	0	1	0	0	1	1	1	1	1	1	2021-03-16	0	2.2		2.53032	0			1	1.93	3.97		5	4_neg	5_vacc	recent_vaccination	lower	primary	district_2	2.10327	19 lower
357	4	F	5-11	0	1	0	0	1	1	1	1	1	1	2021-12-10	0	0.9	0	0.888652	0	neg	0	1	0	0	0	5	4_neg	5_vacc	recent_vaccination	middle	primary	district_2	1.92481	19 middle
357	5	F	5-11	0	1	1	0	1	1	1	1	1	1	2022-06-17	0	155	5.3	6186.23	1	neg	0	1	283.93	150.11	188.96	5	4_neg	5_vacc	recent_vaccination	middle	primary	district_2	1.92481	19 middle
358	1	M	5-11	1	1	0	0	0	1	0	0	1	0	2020-06-22	0	1		0.985025	0							neg	4_neg		not-vacc	lower	primary	district_2	2.10327	19 lower
358	2	M		1	1	0	0	0	1	0	0	1	0		0											neg	4_neg		not-vacc					NA NA
358	3	M		1	1	0	0	0	1	0	0	1	0		0											neg	4_neg		not-vacc					NA NA
358	4	M	5-11	1	1	0	0	0	1	0	0	1	0	2021-12-10	0	1.4	0.4	1.42032	0	neg	0		0	0	0	neg	4_neg		not-vacc	middle	primary	district_2	1.92481	19 middle
358	5	M		1	1	0	0	0	1	0	0	1	0		0											neg	4_neg		not-vacc					NA NA
359	1	M	5-11	0	1	0	0	0	1	1	1	1	1	2020-06-22	0	1.2		1.19271	0			1				5	4_neg	5_inf	not-vacc	lower	primary	district_2	2.10327	19 lower
359	2	M	5-11	0	1	0	0	0	1	1	1	1	1	2020-11-02	0	1.3		1.30402	0			1				5	4_neg	5_inf	not-vacc	lower	primary	district_2	2.10327	19 lower
359	3	M	5-11	0	1	0	0	0	1	1	1	1	1	2021-03-16	0	1.2		1.19271	0			1				5	4_neg	5_inf	not-vacc	lower	primary	district_2	2.10327	19 lower
359	4	M	5-11	0	1	0	0	0	1	1	1	1	1	2021-12-10	0	0.9	0.2	0.888652	0	neg	0	1	0	0	0	5	4_neg	5_inf	not-vacc	middle	primary	district_2	1.92481	19 middle
359	5	M	5-11	0	1	0	0	0	1	1	1	1	1	2022-06-27	1	64	3.4	1067.17	1	neg	0	1	56.21	7.88	34.28	5	4_neg	5_inf	not-vacc	middle	primary	district_2	1.92481	19 middle
360	1	F	5-11	0	1	0	0	0	1	1	1	1	0	2020-06-22	0	0.4		0.481409	0							neg	4_neg		not-vacc	lower	primary	district_2	2.10327	19 lower
360	2	F	5-11	0	1	0	0	0	1	1	1	1	0	2020-11-02	0	0.3		0.414868	0							neg	4_neg		not-vacc	lower	primary	district_2	2.10327	19 lower
360	3	F	5-11	0	1	0	0	0	1	1	1	1	0	2021-03-16	0	0.5		0.552916	0							neg	4_neg		not-vacc	lower	primary	district_2	2.10327	19 lower
360	4	F	5-11	0	0	0	0	0	1	1	1	1	0	2021-12-10	0	0.3	0.3	0.414868	0	neg	0		0	0	0	neg	4_neg		not-vacc	middle	primary	district_2	1.92481	19 middle
360	5	F		0	0	0	0	0	1	1	1	1	0		0											neg	4_neg		not-vacc					NA NA
361	1				1	0	0	0	0	0	0	0	0													neg			not-vacc					NA NA
361	2				0	0	0	0	0	0	0	0	0													neg			not-vacc					NA NA
361	3				0	0	0	0	0	0	0	0	0													neg			not-vacc					NA NA
361	4				0	0	0	0	0	0	0	0	0													neg			not-vacc					NA NA
361	5				0	0	0	0	0	0	0	0	0													neg			not-vacc					NA NA
362	1	M	5-11	0	1	0	0	0	1	1	1	1	1	2020-06-22	0	0.8		0.797257	0			1				5	4_neg	5_inf	not-vacc	lower	primary	district_2	2.10327	19 lower
362	2	M	5-11	0	1	0	0	0	1	1	1	1	1	2020-11-02	0	0.8		0.797257	0			1				5	4_neg	5_inf	not-vacc	lower	primary	district_2	2.10327	19 lower
362	3	M	5-11	0	1	0	0	0	1	1	1	1	1	2021-03-16	0	1		0.985025	0			1				5	4_neg	5_inf	not-vacc	lower	primary	district_2	2.10327	19 lower
362	4	M	5-11	0	1	0	0	0	1	1	1	1	1	2021-12-10	0	0.6	0.3	0.629391	0	neg	0	1	0	0	0	5	4_neg	5_inf	not-vacc	middle	primary	district_2	1.92481	19 middle
362	5	M	5-11	0	1	0	0	0	1	1	1	1	1	2022-06-17	1	35.4	22.8	333.253	1	pos	1	1	38.31	36.43	150.4	5	4_neg	5_inf	not-vacc	middle	primary	district_2	1.92481	19 middle
363	1	F	5-11	0	1	0	0	0	1	1	1	0	1	2020-06-22	0	1.8		1.93539	0			1				5		5_inf	not-vacc	lower	primary	district_2	2.10327	19 lower
363	2	F	5-11	0	1	0	0	0	1	1	1	0	1	2020-11-02	0	1.3		1.30402	0			1				5		5_inf	not-vacc	lower	primary	district_2	2.10327	19 lower
363	3	F	5-11	0	1	0	0	0	1	1	1	0	1	2021-03-16	0	1.9		2.07663	0			1				5		5_inf	not-vacc	lower	primary	district_2	2.10327	19 lower
363	4	F		0	0	0	0	0	1	1	1	0	1		0							1				5		5_inf	not-vacc					NA NA
363	5	F	5-11	0	1	0	0	0	1	1	1	0	1	2022-06-17	1	101.2	8.7	2646.92	1	pos	1	1	24.94	18.11	10.51	5		5_inf	not-vacc	middle	primary	district_2	1.92481	19 middle
364	1	F	5-11	0	1	0	0	0	1	1	1	0	0	2020-06-22	0											neg			not-vacc	lower	primary	district_2	2.10327	19 lower
364	2	F	5-11	0	1	0	0	0	1	1	1	0	0	2020-11-02	0	0.2		0.353291	0							neg			not-vacc	lower	primary	district_2	2.10327	19 lower
364	3	F	5-11	0	1	0	0	0	1	1	1	0	0	2021-03-16	0	0.3		0.414868	0							neg			not-vacc	lower	primary	district_2	2.10327	19 lower
364	4	F		0	0	0	0	0	1	1	1	0	0		0											neg			not-vacc					NA NA
364	5	F		0	1	0	0	0	1	1	1	0	0		0											neg			not-vacc					NA NA
365	1	F	5-11	1	1	0	0	0	1	1	1	1	1	2020-06-22	0	0.4		0.481409	0							3	4_inf		not-vacc	lower	primary	district_2	2.10327	19 lower
365	2	F	5-11	1	1	0	0	0	1	1	1	1	1	2020-11-02	0	0.2		0.353291	0							3	4_inf		not-vacc	lower	primary	district_2	2.10327	19 lower
365	3	F	5-11	1	1	0	0	0	1	1	1	1	1	2021-03-16	1	84.7		1858.84	1				89.21	44.88	1.7	3	4_inf		not-vacc	lower	primary	district_2	2.10327	19 lower
365	4	F	5-11	1	1	0	0	0	1	1	1	1	1	2021-12-10	1	48.3	1.8	612.667	1	neg	0		84.75	54.41	28	3	4_inf		not-vacc	middle	primary	district_2	1.92481	19 middle
365	5	F	5-11	1	1	0	0	0	1	1	1	1	1	2022-06-17	1											3	4_inf		not-vacc	middle	primary	district_2	1.92481	19 middle
366	1	M	5-11	1	1	0	0	0	1	1	1	1	1	2020-06-22	0	0.4		0.481409	0			1				5	4_neg	5_inf	not-vacc	lower	primary	district_2	2.10327	19 lower
366	2	M	5-11	1	1	0	0	0	1	1	1	1	1	2020-11-02	0	0.5		0.552916	0			1				5	4_neg	5_inf	not-vacc	lower	primary	district_2	2.10327	19 lower
366	3	M	5-11	1	1	0	0	0	1	1	1	1	1	2021-03-16	0	0.5		0.552916	0			1	0	0		5	4_neg	5_inf	not-vacc	lower	primary	district_2	2.10327	19 lower
366	4	M	5-11	1	1	0	0	0	1	1	1	1	1	2021-12-10	0	0	0.2	0.245015	0	neg	0	1	0	0	0	5	4_neg	5_inf	not-vacc	middle	primary	district_2	1.92481	19 middle
366	5	M	5-11	1	0	0	0	0	1	1	1	1	1	2022-06-17	1	71.4	16.8	1325.03	1	pos	1	1	65.57	54.95	87.11	5	4_neg	5_inf	not-vacc	middle	primary	district_2	1.92481	19 middle
367	1	M	5-11	0	1	0	0	0	1	1	1	1	0	2020-06-22	0	0.5		0.552916	0							neg	4_neg		not-vacc	lower	primary	district_2	2.10327	19 lower
367	2	M	5-11	0	1	0	0	0	1	1	1	1	0	2020-11-02	0	0.1		0.296674	0							neg	4_neg		not-vacc	lower	primary	district_2	2.10327	19 lower
367	3	M	5-11	0	1	0	0	0	1	1	1	1	0	2021-03-16	0	0.2		0.353291	0							neg	4_neg		not-vacc	lower	primary	district_2	2.10327	19 lower
367	4	M	5-11	0	1	0	0	0	1	1	1	1	0	2021-12-10	0	0	0.2	0.245015	0	neg	0		0	0	0	neg	4_neg		not-vacc	middle	primary	district_2	1.92481	19 middle
367	5	M		0	1	0	0	0	1	1	1	1	0		0											neg	4_neg		not-vacc					NA NA
368	1	M	5-11	0	1	0	0	0	1	1	1	1	1	2020-06-22	0	0.9		0.888652	0			1				3	4_inf	5_inf	not-vacc	lower	primary	district_2	2.10327	19 lower
368	2	M	5-11	0	1	0	0	0	1	1	1	1	1	2020-11-02	0	0.9		0.888652	0			1				3	4_inf	5_inf	not-vacc	lower	primary	district_2	2.10327	19 lower
368	3	M	5-11	0	1	0	0	0	1	1	1	1	1	2021-03-16	1	47.1		583.1	1			1	43.71	26.54	2.5	3	4_inf	5_inf	not-vacc	lower	primary	district_2	2.10327	19 lower
368	4	M	5-11	0	1	0	0	0	1	1	1	1	1	2021-12-10	1	38.5	1.2	392.666	1	neg	0	1	46.88	32.38	13	3	4_inf	5_inf	not-vacc	middle	primary	district_2	1.92481	19 middle
368	5	M	5-11	0	1	0	0	0	1	1	1	1	1	2022-06-27	1	39.1	0.8	404.73	1	neg	0	1	38.52	28.1	13.53	3	4_inf	5_inf	not-vacc	middle	primary	district_2	1.92481	19 middle
369	1	M	5-11	0	1	0	0	0	1	1	1	1	0	2020-06-22	0	1.4		1.42032	0							neg	4_neg		not-vacc	lower	primary	district_2	2.10327	19 lower
369	2	M	5-11	0	1	0	0	0	1	1	1	1	0	2020-11-02	0	0.8		0.797257	0							neg	4_neg		not-vacc	lower	primary	district_2	2.10327	19 lower
369	3	M	5-11	0	1	0	0	0	1	1	1	1	0	2021-03-16	0	0.6		0.629391	0							neg	4_neg		not-vacc	lower	primary	district_2	2.10327	19 lower
369	4	M	5-11	0	1	0	0	0	1	1	1	1	0	2021-12-10	0	1.1	0.2	1.08638	0	neg	0		0	0	0	neg	4_neg		not-vacc	middle	primary	district_2	1.92481	19 middle
369	5	M		0	0	0	0	0	1	1	1	1	0		0											neg	4_neg		not-vacc					NA NA
370	1	F	5-11	0	1	0	0	0	1	1	1	1	1	2020-06-22	0	0.9		0.888652	0			1				2	4_inf	5_inf	not-vacc	lower	primary	district_2	2.10327	19 lower
370	2	F	5-11	0	1	0	0	0	1	1	1	1	1	2020-11-16	1	23.1		145.646	1			1	78.12	46.1	1	2	4_inf	5_inf	not-vacc	lower	primary	district_2	2.10327	19 lower
370	3	F	5-11	0	1	0	0	0	1	1	1	1	1	2021-03-16	1	56.1		822.75	1			1	49.24	39.23	1.3	2	4_inf	5_inf	not-vacc	lower	primary	district_2	2.10327	19 lower
370	4	F	5-11	0	1	0	0	0	1	1	1	1	1	2021-12-10	1	55.1	1.9	794.082	1	neg	0	1	104.73	73.69	15	2	4_inf	5_inf	not-vacc	middle	primary	district_2	1.92481	19 middle
370	5	F	5-11	0	1	0	0	0	1	1	1	1	1	2022-06-27	1	128.4	20.1	4250.64	1	pos	1	1	322.16	246.18	204.54	2	4_inf	5_inf	not-vacc	middle	primary	district_2	1.92481	19 middle
371	1	M	5-11	0	1	0	0	0	1	1	1	0	0	2020-06-22	0	1.6		1.66788	0							neg			not-vacc	lower	primary	district_2	2.10327	19 lower
371	2	M	5-11	0	1	0	0	0	1	1	1	0	0	2020-11-02	0	1.1		1.08638	0							neg			not-vacc	lower	primary	district_2	2.10327	19 lower
371	3	M	5-11	0	1	0	0	0	1	1	1	0	0	2021-03-16	0	1.6		1.66788	0							neg			not-vacc	lower	primary	district_2	2.10327	19 lower
371	4	M		0	1	0	0	0	1	1	1	0	0		0											neg			not-vacc					NA NA
371	5	M		0	1	0	0	0	1	1	1	0	0		0											neg			not-vacc					NA NA
372	1	F	5-11	0	1	0	0	0	1	1	1	0	0	2020-06-22	0	1		0.985025	0							neg			not-vacc	middle	primary	district_2	1.92481	19 middle
372	2	F	5-11	0	1	0	0	0	1	1	1	0	0	2020-11-02	0	0.8		0.797257	0							neg			not-vacc	middle	primary	district_2	1.92481	19 middle
372	3	F	12-18	0	1	0	0	0	1	1	1	0	0	2021-03-16	0	0.8		0.797257	0							neg			not-vacc	middle	primary	district_2	1.92481	19 middle
372	4	F		0	1	0	0	0	1	1	1	0	0		0											neg			not-vacc					NA NA
372	5	F		0	1	0	0	0	1	1	1	0	0		0											neg			not-vacc					NA NA
373	1	M	12-18	0	1	0	1	1	1	1	1	1	1	2020-06-22	0	0.5		0.552916	0			1				4	4_vacc	5_hybrid	recent_vaccination	middle	primary	district_2	1.92481	19 middle
373	2	M	12-18	0	1	0	1	1	1	1	1	1	1	2020-11-02	0	0.2		0.353291	0			1				4	4_vacc	5_hybrid	recent_vaccination	middle	primary	district_2	1.92481	19 middle
373	3	M	12-18	0	1	0	1	1	1	1	1	1	1	2021-03-16	0	0.3		0.414868	0			1				4	4_vacc	5_hybrid	recent_vaccination	middle	primary	district_2	1.92481	19 middle
373	4	M	12-18	0	1	1	1	1	1	1	1	1	1	2021-12-10	0	143.3	0.4	5290.09	1	neg	0	1	423.01	192.72	77	4	4_vacc	5_hybrid	recent_vaccination	upper	secondary	district_2	1.43714	20 upper
373	5	M	12-18	0	1	1	1	1	1	1	1	1	1	2022-06-17	1	130.5	9.1	4390.23	1	pos	1	1	2430	2136.3	1834.86	4	4_vacc	5_hybrid	recent_vaccination	upper	secondary	district_2	1.43714	20 upper
374	1	M	5-11	0	1	0	1	1	1	1	1	1	1	2020-06-22	0	0.1		0.296674	0			1				4	4_vacc	5_vacc	older_vaccination	middle	primary	district_2	1.92481	19 middle
374	2	M	5-11	0	1	0	1	1	1	1	1	1	1	2020-11-02	0	0.2		0.353291	0			1				4	4_vacc	5_vacc	older_vaccination	middle	primary	district_2	1.92481	19 middle
374	3	M	12-18	0	1	0	1	1	1	1	1	1	1	2021-03-16	0	0.3		0.414868	0			1				4	4_vacc	5_vacc	older_vaccination	middle	primary	district_2	1.92481	19 middle
374	4	M	12-18	0	1	1	1	1	1	1	1	1	1	2021-12-10	0	144.8	0.1	5401.05	1	neg	0	1	516	209.86	69	4	4_vacc	5_vacc	older_vaccination	upper	secondary	district_2	1.43714	20 upper
374	5	M	12-18	0	0	1	1	1	1	1	1	1	1	2022-06-17	0	154.6	1.9	6154.43	1	neg	0	1	1076.08	616.52	584.11	4	4_vacc	5_vacc	older_vaccination	upper	secondary	district_2	1.43714	20 upper
375	1	M	5-11	1	1	0	0	0	1	1	1	1	1	2020-06-22	0	0.2		0.353291	0			1				5	4_neg	5_inf	not-vacc	middle	primary	district_2	1.92481	19 middle
375	2	M	5-11	1	1	0	0	0	1	1	1	1	1	2020-11-02	0	0.1		0.296674	0			1				5	4_neg	5_inf	not-vacc	middle	primary	district_2	1.92481	19 middle
375	3	M	12-18	1	1	0	0	0	1	1	1	1	1	2021-03-16	0	0.1		0.296674	0			1				5	4_neg	5_inf	not-vacc	middle	primary	district_2	1.92481	19 middle
375	4	M	12-18	1	0	0	0	0	1	1	1	1	1	2021-12-10	0	0	0	0.245015	0	neg	0	1	0	0	0	5	4_neg	5_inf	not-vacc	upper	secondary	district_2	1.43714	20 upper
375	5	M	12-18	1	0	0	0	0	1	1	1	1	1	2022-06-17	1	18.5	5.7	95.206	1	neg	0	1	15.42	9.41	63.94	5	4_neg	5_inf	not-vacc	upper	secondary	district_2	1.43714	20 upper
376	1	F	5-11	0	1	0	1	1	1	1	1	1	1	2020-06-22	0	1.2		1.19271	0			1				4	4_vacc	5_vacc	recent_vaccination	middle	primary	district_2	1.92481	19 middle
376	2	F	12-18	0	1	0	1	1	1	1	1	1	1	2020-11-02	0	1		0.985025	0			1				4	4_vacc	5_vacc	recent_vaccination	middle	primary	district_2	1.92481	19 middle
376	3	F	12-18	0	1	0	1	1	1	1	1	1	1	2021-03-16	0	0.8		0.797257	0			1				4	4_vacc	5_vacc	recent_vaccination	middle	primary	district_2	1.92481	19 middle
376	4	F	12-18	0	1	1	1	1	1	1	1	1	1	2021-12-10	0	126.4	1.5	4119.79	1	neg	0	1	197.86	110.93	36	4	4_vacc	5_vacc	recent_vaccination	upper	secondary	district_2	1.43714	20 upper
376	5	F	12-18	0	1	1	1	1	1	1	1	1	1	2022-06-17	0	155.2	0.7	6202.16	1	neg	0	1	904.98	360.36	150.53	4	4_vacc	5_vacc	recent_vaccination	upper	secondary	district_2	1.43714	20 upper
377	1	M	5-11	1	1	0	0	0	1	1	1	0	0	2020-06-22	0	0.4		0.481409	0							neg			not-vacc	middle	primary	district_2	1.92481	19 middle
377	2	M	12-18	1	1	0	0	0	1	1	1	0	0	2020-11-02	0	1.6		1.66788	0							neg			not-vacc	middle	primary	district_2	1.92481	19 middle
377	3	M	12-18	1	1	0	0	0	1	1	1	0	0	2021-03-16	0	1.8		1.93539	0							neg			not-vacc	middle	primary	district_2	1.92481	19 middle
377	4	M		1	0	0	0	0	1	1	1	0	0		0											neg			not-vacc					NA NA
377	5	M		1	0	0	0	0	1	1	1	0	0		0											neg			not-vacc					NA NA
378	1	F	5-11	0	1	0	0	0	1	1	1	0	0	2020-06-22	0	0.2		0.353291	0							neg			not-vacc	middle	primary	district_2	1.92481	19 middle
378	2	F	5-11	0	1	0	0	0	1	1	1	0	0	2020-11-02	0	0.2		0.353291	0							neg			not-vacc	middle	primary	district_2	1.92481	19 middle
378	3	F	12-18	0	1	0	0	0	1	1	1	0	0	2021-03-16	0	0.2		0.353291	0							neg			not-vacc	middle	primary	district_2	1.92481	19 middle
378	4	F		0	1	0	0	0	1	1	1	0	0		0											neg			not-vacc					NA NA
378	5	F		0	0	0	0	0	1	1	1	0	0		0											neg			not-vacc					NA NA
379	1	M	5-11	0	1	0	0	0	1	1	1	1	1	2020-06-22	0	0.1		0.296674	0			1				5	4_neg	5_inf	not-vacc	middle	primary	district_2	1.92481	19 middle
379	2	M	5-11	0	1	0	0	0	1	1	1	1	1	2020-11-02	0	0		0.245015	0			1				5	4_neg	5_inf	not-vacc	middle	primary	district_2	1.92481	19 middle
379	3	M	12-18	0	1	0	0	0	1	1	1	1	1	2021-03-16	0	0		0.245015	0			1				5	4_neg	5_inf	not-vacc	middle	primary	district_2	1.92481	19 middle
379	4	M	12-18	0	1	0	0	0	1	1	1	1	1	2021-12-10	0	0	0	0.245015	0	neg	0	1	0	0	0	5	4_neg	5_inf	not-vacc	upper	secondary	district_2	1.43714	20 upper
379	5	M	12-18	0	1	0	0	0	1	1	1	1	1	2022-06-17	1	10.7	8.7	34.1468	1	pos	1	1	4.47	3.73	47.51	5	4_neg	5_inf	not-vacc	upper	secondary	district_2	1.43714	20 upper
380	1	F	5-11	1	1	0	0	0	1	1	1	0	0	2020-06-22	1	11.6		39.6236	1							1			not-vacc	middle	primary	district_2	1.92481	19 middle
380	2	F	5-11	1	1	0	0	0	1	1	1	0	0	2020-11-02	1	8.9		24.4186	1				1	0	1	1			not-vacc	middle	primary	district_2	1.92481	19 middle
380	3	F	5-11	1	1	0	0	0	1	1	1	0	0	2021-03-16	1	3		3.96005	0							1			not-vacc	middle	primary	district_2	1.92481	19 middle
380	4	F		1	1	0	0	0	1	1	1	0	0		1											1			not-vacc					NA NA
380	5	F		1	0	0	0	0	1	1	1	0	0		1											1			not-vacc					NA NA
381	1	F	5-11	0	1	0	0	0	1	0	0	1	0	2020-06-22	0	0.1		0.296674	0							neg	4_neg		not-vacc	middle	primary	district_2	1.92481	19 middle
381	2	F		0	1	0	0	0	1	0	0	1	0		0											neg	4_neg		not-vacc					NA NA
381	3	F		0	1	0	0	0	1	0	0	1	0		0											neg	4_neg		not-vacc					NA NA
381	4	F	12-18	0	1	0	0	0	1	0	0	1	0	2021-12-10	0	0	0.3	0.245015	0	neg	0		0	0	0	neg	4_neg		not-vacc	upper	secondary	district_2	1.43714	20 upper
381	5	F		0	1	0	0	0	1	0	0	1	0		0											neg	4_neg		not-vacc					NA NA
382	1	F	12-18	1	1	0	0	0	1	1	1	1	0	2020-06-22	0	2.8		3.57261	0							neg	4_neg		not-vacc	middle	primary	district_2	1.92481	19 middle
382	2	F	12-18	1	1	0	0	0	1	1	1	1	0	2020-11-02	0	2.7		3.3864	0							neg	4_neg		not-vacc	middle	primary	district_2	1.92481	19 middle
382	3	F	12-18	1	1	0	0	0	1	1	1	1	0	2021-03-16	0	1.4		1.42032	0							neg	4_neg		not-vacc	middle	primary	district_2	1.92481	19 middle
382	4	F	12-18	1	1	0	0	0	1	1	1	1	0	2021-12-10	0	1.9	0.2	2.07663	0	neg	0		0	0	0	neg	4_neg		not-vacc	upper	secondary	district_2	1.43714	20 upper
382	5	F		1	0	0	0	0	1	1	1	1	0		0											neg	4_neg		not-vacc					NA NA
383	1	M	5-11	1	1	0	0	0	1	1	1	1	1	2020-06-22	0	0.3		0.414868	0			1				5	4_neg	5_inf	not-vacc	middle	primary	district_2	1.92481	19 middle
383	2	M	5-11	1	1	0	0	0	1	1	1	1	1	2020-11-02	0	0.2		0.353291	0			1				5	4_neg	5_inf	not-vacc	middle	primary	district_2	1.92481	19 middle
383	3	M	12-18	1	1	0	0	0	1	1	1	1	1	2021-03-16	0	0.2		0.353291	0			1				5	4_neg	5_inf	not-vacc	middle	primary	district_2	1.92481	19 middle
383	4	M	12-18	1	1	0	0	0	1	1	1	1	1	2021-12-10	0	0	0.2	0.245015	0	neg	0	1	0	0	0	5	4_neg	5_inf	not-vacc	upper	secondary	district_2	1.43714	20 upper
383	5	M	12-18	1	1	0	0	0	1	1	1	1	1	2022-06-17	1	17.6	2.7	86.5907	1	neg	0	1	7.86	5.59	12.14	5	4_neg	5_inf	not-vacc	upper	secondary	district_2	1.43714	20 upper
384	1	M	5-11	1	1	0	0	0	1	1	1	0	0	2020-06-22	0	0.2		0.353291	0							neg			not-vacc	middle	primary	district_2	1.92481	19 middle
384	2	M	12-18	1	1	0	0	0	1	1	1	0	0	2020-11-02	0	0.1		0.296674	0							neg			not-vacc	middle	primary	district_2	1.92481	19 middle
384	3	M	12-18	1	1	0	0	0	1	1	1	0	0	2021-03-16	0	0.2		0.353291	0							neg			not-vacc	middle	primary	district_2	1.92481	19 middle
384	4	M		1	0	0	0	0	1	1	1	0	0		0											neg			not-vacc					NA NA
384	5	M		1	0	0	0	0	1	1	1	0	0		0											neg			not-vacc					NA NA
385	1	M	5-11	0	1	0	0	0	1	1	1	1	1	2020-06-22	0	0.2		0.353291	0			1				5	4_neg	5_inf	not-vacc	middle	primary	district_2	1.92481	19 middle
385	2	M	12-18	0	1	0	0	0	1	1	1	1	1	2020-11-02	0	0.4		0.481409	0			1				5	4_neg	5_inf	not-vacc	middle	primary	district_2	1.92481	19 middle
385	3	M	12-18	0	1	0	0	0	1	1	1	1	1	2021-03-16	0	0.4		0.481409	0			1				5	4_neg	5_inf	not-vacc	middle	primary	district_2	1.92481	19 middle
385	4	M	12-18	0	1	0	0	0	1	1	1	1	1	2021-12-10	0	0	0.1	0.245015	0	neg	0	1	0	0	0	5	4_neg	5_inf	not-vacc	upper	secondary	district_2	1.43714	20 upper
385	5	M	12-18	0	0	0	0	0	1	1	1	1	1	2022-06-17	1	50.8	27.8	676.623	1	pos	1	1	59.24	66.18	1486.99	5	4_neg	5_inf	not-vacc	upper	secondary	district_2	1.43714	20 upper
386	1	M	5-11	0	1	0	1	0	1	0	1	1	0	2020-06-22	0	0.9		0.888652	0							3	4_hybrid		not-vacc	middle	primary	district_2	1.92481	19 middle
386	2	M		0	1	0	1	0	1	0	1	1	0		0											3	4_hybrid		not-vacc					NA NA
386	3	M	5-11	0	1	0	1	0	1	0	1	1	0	2021-03-16	1	90.6		2124.63	1				88.5	41.02	10	3	4_hybrid		not-vacc	middle	primary	district_2	1.92481	19 middle
386	4	M	12-18	0	1	1	1	0	1	0	1	1	0	2021-12-10	1	143.7	2.9	5319.56	1	neg	0		594.18	253.61	121	3	4_hybrid		not-vacc	upper	secondary	district_2	1.43714	20 upper
386	5	M		0	1	0	1	0	1	0	1	1	0		1											3	4_hybrid		not-vacc					NA NA
387	1	F	12-18	0	1	0	0	0	1	0	0	0	0	2020-06-22	0	1.6		1.66788	0							neg			not-vacc	middle	primary	district_2	1.92481	19 middle
387	2	F		0	1	0	0	0	1	0	0	0	0		0											neg			not-vacc					NA NA
387	3	F		0	1	0	0	0	1	0	0	0	0		0											neg			not-vacc					NA NA
387	4	F		0	1	0	0	0	1	0	0	0	0		0											neg			not-vacc					NA NA
387	5	F		0	1	0	0	0	1	0	0	0	0		0											neg			not-vacc					NA NA
388	1	M	12-18	0	1	0	1	1	1	1	1	1	1	2020-06-22	0	2.3		2.69153	0			1				4	4_vacc	5_vacc	recent_vaccination	upper	secondary	district_2	1.43714	20 upper
388	2	M	12-18	0	1	0	1	1	1	1	1	1	1	2020-11-02	0	1.7		1.79914	0			1				4	4_vacc	5_vacc	recent_vaccination	upper	secondary	district_2	1.43714	20 upper
388	3	M	12-18	0	1	0	1	1	1	1	1	1	1	2021-03-16	0	1.7		1.79914	0			1				4	4_vacc	5_vacc	recent_vaccination	upper	secondary	district_2	1.43714	20 upper
388	4	M	12-18	0	1	1	1	1	1	1	1	1	1	2021-12-10	0	142.4	0.6	5224.07	1	neg	0	1	415.45	170.82	58	4	4_vacc	5_vacc	recent_vaccination	upper	secondary	district_2	1.43714	20 upper
388	5	M	12-18	0	1	1	1	1	1	1	1	1	1	2022-06-17	0	157.8	3.9	6411.13	1	neg	0	1	1806.36	918.27	541.71	4	4_vacc	5_vacc	recent_vaccination	upper	secondary	district_2	1.43714	20 upper
389	1	F	12-18	0	1	0	1	1	1	1	1	1	1	2020-06-22	0	0.2		0.353291	0			1				4	4_vacc	5_vacc	older_vaccination	upper	secondary	district_2	1.43714	20 upper
389	2	F	12-18	0	1	0	1	1	1	1	1	1	1	2020-11-02	0	0.2		0.353291	0			1				4	4_vacc	5_vacc	older_vaccination	upper	secondary	district_2	1.43714	20 upper
389	3	F	12-18	0	1	0	1	1	1	1	1	1	1	2021-03-16	0	0.3		0.414868	0			1				4	4_vacc	5_vacc	older_vaccination	upper	secondary	district_2	1.43714	20 upper
389	4	F	12-18	0	1	1	1	1	1	1	1	1	1	2021-12-10	0	147.3	0.4	5588.55	1	neg	0	1	444.64	175.87	120	4	4_vacc	5_vacc	older_vaccination	upper	secondary	district_2	1.43714	20 upper
389	5	F	12-18	0	1	1	1	1	1	1	1	1	1	2022-06-17	0	156.2	4.6	6282.12	1	neg	0	1	2430	1186.24	950.57	4	4_vacc	5_vacc	older_vaccination	upper	secondary	district_2	1.43714	20 upper
390	1	M	12-18	0	1	0	0	0	1	1	1	1	1	2020-06-22	0	0.2		0.353291	0			1				2	4_inf	5_inf	not-vacc	upper	secondary	district_2	1.43714	20 upper
390	2	M	12-18	0	1	0	0	0	1	1	1	1	1	2020-11-02	1	27		196.814	1			1	43.78	7.77	1	2	4_inf	5_inf	not-vacc	upper	secondary	district_2	1.43714	20 upper
390	3	M	12-18	0	1	0	0	0	1	1	1	1	1	2021-03-16	1	23.8		154.262	1			1	13.24	8.77	1.8	2	4_inf	5_inf	not-vacc	upper	secondary	district_2	1.43714	20 upper
390	4	M	12-18	0	1	0	0	0	1	1	1	1	1	2021-12-10	1	27.8	3.1	208.264	1	neg	0	1	42.48	28.7	12	2	4_inf	5_inf	not-vacc	upper	secondary	district_2	1.43714	20 upper
390	5	M	12-18	0	1	0	0	0	1	1	1	1	1	2022-06-17	1	127.7	19	4204.61	1	pos	1	1	145.41	124.86	87.18	2	4_inf	5_inf	not-vacc	upper	secondary	district_2	1.43714	20 upper
391	1	M	12-18	0	1	0	1	1	1	1	1	1	1	2020-06-22	0	2.4		2.85775	0			1				4	4_vacc	5_hybrid	recent_vaccination	upper	secondary	district_2	1.43714	20 upper
391	2	M	12-18	0	1	0	1	1	1	1	1	1	1	2020-11-02	0	1.5		1.54161	0			1				4	4_vacc	5_hybrid	recent_vaccination	upper	secondary	district_2	1.43714	20 upper
391	3	M	12-18	0	1	0	1	1	1	1	1	1	1	2021-03-16	0	1.8		1.93539	0			1	0	0		4	4_vacc	5_hybrid	recent_vaccination	upper	secondary	district_2	1.43714	20 upper
391	4	M	12-18	0	1	1	1	1	1	1	1	1	1	2021-12-10	0	142.9	0.4	5260.69	1	neg	0	1	1615.77	582.75	212	4	4_vacc	5_hybrid	recent_vaccination	upper	secondary	district_2	1.43714	20 upper
391	5	M	12-18	0	1	1	1	1	1	1	1	1	1	2022-06-17	1	113.8	9.7	3342.64	1	pos	1	1	2430	2430	2430	4	4_vacc	5_hybrid	recent_vaccination	upper	secondary	district_2	1.43714	20 upper
392	1	M	12-18	1	1	0	0	0	1	1	1	1	1	2020-06-22	0	0.8		0.797257	0			1				5	4_neg	5_inf	not-vacc	upper	secondary	district_2	1.43714	20 upper
392	2	M	12-18	1	1	0	0	0	1	1	1	1	1	2020-11-02	0	0.6		0.629391	0			1				5	4_neg	5_inf	not-vacc	upper	secondary	district_2	1.43714	20 upper
392	3	M	12-18	1	1	0	0	0	1	1	1	1	1	2021-03-16	0	0.9		0.888652	0			1				5	4_neg	5_inf	not-vacc	upper	secondary	district_2	1.43714	20 upper
392	4	M	12-18	1	1	0	0	0	1	1	1	1	1	2021-12-10	0	0.9	0.3	0.888652	0	neg	0	1	0	0	0	5	4_neg	5_inf	not-vacc	upper	secondary	district_2	1.43714	20 upper
392	5	M	12-18	1	0	0	0	0	1	1	1	1	1	2022-06-17	1	53.1	14	738.277	1	pos	1	1	37.22	7.76	22	5	4_neg	5_inf	not-vacc	upper	secondary	district_2	1.43714	20 upper
393	1	F	12-18	0	1	0	0	0	1	1	1	0	0	2020-06-22	0	0.4		0.481409	0							neg			not-vacc	upper	secondary	district_2	1.43714	20 upper
393	2	F	12-18	0	1	0	0	0	1	1	1	0	0	2020-11-02	0	0.4		0.481409	0							neg			not-vacc	upper	secondary	district_2	1.43714	20 upper
393	3	F	12-18	0	1	0	0	0	1	1	1	0	0	2021-03-16	0	0.3		0.414868	0							neg			not-vacc	upper	secondary	district_2	1.43714	20 upper
393	4	F		0	1	0	0	0	1	1	1	0	0		0											neg			not-vacc					NA NA
393	5	F		0	0	0	0	0	1	1	1	0	0		0											neg			not-vacc					NA NA
394	1	F	12-18	1	1	0	0	0	1	1	1	0	0	2020-06-22	0	0.8		0.797257	0							2			not-vacc	upper	secondary	district_2	1.43714	20 upper
394	2	F	12-18	1	1	0	0	0	1	1	1	0	0	2020-11-02	1	59.3		917.916	1				86.81	16.61	3.35	2			not-vacc	upper	secondary	district_2	1.43714	20 upper
394	3	F	12-18	1	1	0	0	0	1	1	1	0	0	2021-03-16	1	37.9		380.785	1				26.8	10.47	0.1	2			not-vacc	upper	secondary	district_2	1.43714	20 upper
394	4	F		1	1	0	0	0	1	1	1	0	0		1											2			not-vacc					NA NA
394	5	F		1	0	0	0	0	1	1	1	0	0		1											2			not-vacc					NA NA
395	1	F	12-18	0	1	0	0	0	1	0	0	0	0	2020-06-22	0	0.4		0.481409	0							neg			not-vacc	upper	secondary	district_2	1.43714	20 upper
395	2	F		0	1	0	0	0	1	0	0	0	0		0											neg			not-vacc					NA NA
395	3	F		0	0	0	0	0	1	0	0	0	0		0											neg			not-vacc					NA NA
395	4	F		0	0	0	0	0	1	0	0	0	0		0											neg			not-vacc					NA NA
395	5	F		0	0	0	0	0	1	0	0	0	0		0											neg			not-vacc					NA NA
396	1	F	12-18	1	1	0	0	0	1	1	1	0	0	2020-06-22	0	0.2		0.353291	0							neg			not-vacc	upper	secondary	district_2	1.43714	20 upper
396	2	F	12-18	1	1	0	0	0	1	1	1	0	0	2020-11-02	0	0.1		0.296674	0							neg			not-vacc	upper	secondary	district_2	1.43714	20 upper
396	3	F	12-18	1	1	0	0	0	1	1	1	0	0	2021-03-16	0	0.2		0.353291	0							neg			not-vacc	upper	secondary	district_2	1.43714	20 upper
396	4	F		1	0	0	0	0	1	1	1	0	0		0											neg			not-vacc					NA NA
396	5	F		1	0	0	0	0	1	1	1	0	0		0											neg			not-vacc					NA NA
397	1	F	12-18	0	1	0	0	0	1	1	1	1	1	2020-06-22	0	0.8		0.797257	0			1				5	4_neg	5_inf	not-vacc	upper	secondary	district_2	1.43714	20 upper
397	2	F	12-18	0	1	0	0	0	1	1	1	1	1	2020-11-02	0	0.5		0.552916	0			1				5	4_neg	5_inf	not-vacc	upper	secondary	district_2	1.43714	20 upper
397	3	F	12-18	0	1	0	0	0	1	1	1	1	1	2021-03-16	0	0.8		0.797257	0			1				5	4_neg	5_inf	not-vacc	upper	secondary	district_2	1.43714	20 upper
397	4	F	12-18	0	1	0	0	0	1	1	1	1	1	2021-12-10	0	0.2	0.1	0.353291	0	neg	0	1	0	0	0	5	4_neg	5_inf	not-vacc	upper	secondary	district_2	1.43714	20 upper
397	5	F	12-18	0	1	0	0	0	1	1	1	1	1	2022-06-17	1	41.2	14.6	448.398	1	pos	1	1	88.18	46.88	22.24	5	4_neg	5_inf	not-vacc	upper	secondary	district_2	1.43714	20 upper
398	1	F	12-18	0	1	0	0	0	1	1	1	0	0	2020-06-22	0	1.7		1.79914	0							neg			not-vacc	upper	secondary	district_2	1.43714	20 upper
398	2	F	12-18	0	1	0	0	0	1	1	1	0	0	2020-11-02	0	1.4		1.42032	0							neg			not-vacc	upper	secondary	district_2	1.43714	20 upper
398	3	F	12-18	0	0	0	0	0	1	1	1	0	0	2021-03-16	0	5		8.93649	0							neg			not-vacc	upper	secondary	district_2	1.43714	20 upper
398	4	F		0	0	0	0	0	1	1	1	0	0		0											neg			not-vacc					NA NA
398	5	F		0	0	0	0	0	1	1	1	0	0		0											neg			not-vacc					NA NA
399	1	F	12-18	0	1	0	0	1	1	1	1	1	1	2020-06-22	0	1.4		1.42032	0			1				5	4_neg	5_hybrid	recent_vaccination	upper	secondary	district_2	1.43714	20 upper
399	2	F	12-18	0	1	0	0	1	1	1	1	1	1	2020-11-02	0	2.4		2.85775	0			1				5	4_neg	5_hybrid	recent_vaccination	upper	secondary	district_2	1.43714	20 upper
399	3	F	12-18	0	1	0	0	1	1	1	1	1	1	2021-03-16	0	2.6		3.20518	0			1				5	4_neg	5_hybrid	recent_vaccination	upper	secondary	district_2	1.43714	20 upper
399	4	F	12-18	0	1	0	0	1	1	1	1	1	1	2021-12-10	0	2.5	0.8	3.02897	0	neg	0	1	0	0	0	5	4_neg	5_hybrid	recent_vaccination	upper	secondary	district_2	1.43714	20 upper
399	5	F	12-18	0	1	1	0	1	1	1	1	1	1	2022-06-17	1	151.3	6.1	5895.23	1	pos	1	1	296.56	189.79	176.9	5	4_neg	5_hybrid	recent_vaccination	upper	secondary	district_2	1.43714	20 upper
400	1					0	0	0	0	0	0	0	0													neg			not-vacc					NA NA
400	2					0	0	0	0	0	0	0	0													neg			not-vacc					NA NA
400	3					0	0	0	0	0	0	0	0													neg			not-vacc					NA NA
400	4					0	0	0	0	0	0	0	0													neg			not-vacc					NA NA
400	5					0	0	0	0	0	0	0	0													neg			not-vacc					NA NA
401	1	M	12-18	0	1	0	0	0	1	1	1	1	1	2020-06-22	0	0.1		0.296674	0			1				5	4_neg	5_inf	not-vacc	upper	secondary	district_2	1.43714	20 upper
401	2	M	12-18	0	1	0	0	0	1	1	1	1	1	2020-11-02	0	0.1		0.296674	0			1				5	4_neg	5_inf	not-vacc	upper	secondary	district_2	1.43714	20 upper
401	3	M	12-18	0	1	0	0	0	1	1	1	1	1	2021-03-16	0	0.1		0.296674	0			1				5	4_neg	5_inf	not-vacc	upper	secondary	district_2	1.43714	20 upper
401	4	M	12-18	0	1	0	0	0	1	1	1	1	1	2021-12-10	0	0	0.2	0.245015	0	neg	0	1	0	0	0	5	4_neg	5_inf	not-vacc	upper	secondary	district_2	1.43714	20 upper
401	5	M	12-18	0	1	0	0	0	1	1	1	1	1	2022-06-27	1	68.2	25.5	1210.09	1	pos	1	1	119.6	83.4	564.97	5	4_neg	5_inf	not-vacc	upper	secondary	district_2	1.43714	20 upper
402	1	F	12-18	1	1	0	0	0	1	1	1	0	0	2020-06-22	0	0.9		0.888652	0							neg			not-vacc	upper	secondary	district_2	1.43714	20 upper
402	2	F	12-18	1	1	0	0	0	1	1	1	0	0	2020-11-02	0	0.8		0.797257	0							neg			not-vacc	upper	secondary	district_2	1.43714	20 upper
[truncated: 20,342 more rows]

## Sheet: datalong
study_id	sex	time	testdate	age_ekif	vacc	chronic_paper	filled	first_pos	cross_cat_4	cross_cat_5	seropos_N	seropos_S	seropos_S_5	vacc_4	vacc_5	vacc_nuc_cross_low	chuv_igg_ratio_who	chuv_igg_ratio	chuv_igg_result	chuv_igg_nuc_ratio	chuv_nab_wt	chuv_nab_delta	chuv_nab_omikron	pattern
1	F	1	2020-06-16	12-18	0	0	1	4	4_vacc	5_vacc		0	1	1	1	neg	0.552916	0.5	0					00011
1	F	2	2020-10-27	12-18	0	0	1	4	4_vacc	5_vacc		0	1	1	1	neg	0.414868	0.3	0					00011
1	F	3	2021-03-19	12-18	0	0	1	4	4_vacc	5_vacc		0	1	1	1	neg	0.414868	0.3	0					00011
1	F	4	2021-11-19	12-18	1	0	1	4	4_vacc	5_vacc	0	1	1	1	1	vacc	1487.72	75.7	1	0.1	91.49	58.82	32.14	00011
1	F	5	2022-06-30	12-18	1	0	1	4	4_vacc	5_vacc	0	1	1	1	1	vacc	3604.77	118.2	1	4.6	281.69	154.89	132.47	00011
2	M	1	2020-06-16	12-18	0	0	1	4	4_vacc	5_hybrid		0	1	1	1	neg	0.353291	0.2	0					00011
2	M	2	2020-10-27	12-18	0	0	1	4	4_vacc	5_hybrid		0	1	1	1	neg	0.353291	0.2	0					00011
2	M	3	2021-03-19	12-18	0	0	1	4	4_vacc	5_hybrid		0	1	1	1	neg	0.353291	0.2	0					00011
2	M	4	2021-11-19	12-18	1	0	1	4	4_vacc	5_hybrid	0	1	1	1	1	vacc	3490.36	116.3	1	0.1	574.71	281.29	62	00011
2	M	5	2022-06-30	12-18	1	0	1	4	4_vacc	5_hybrid	1	1	1	1	1	hybrid	3623.01	118.5	1	8.5	2051.7	1283.04	421.05	00011
6	M	1	2020-06-16	12-18	0	1	1	4	4_vacc	5_vacc		0	1	1	1	neg	2.69153	2.3	0					00011
6	M	2	2020-10-27	12-18	0	1	1	4	4_vacc	5_vacc		0	1	1	1	neg	3.96005	3	0					00011
6	M	3	2021-03-19	12-18	0	1	1	4	4_vacc	5_vacc		0	1	1	1	neg	4.57875	3.3	0		0	0		00011
6	M	4	2021-11-19	12-18	1	1	1	4	4_vacc	5_vacc	0	1	1	1	1	vacc	4283.67	128.9	1	0.8	551.57	313.58	217.53	00011
6	M	5	2022-06-30	12-18	1	1	1	4	4_vacc	5_vacc	0	1	1	1	1	vacc	3727.21	120.2	1	0.6	232.88	147.45	66.58	00011
7	F	1	2020-06-16	12-18	0	0	1	4	4_vacc	5_hybrid		0	1	1	1	neg	0.353291	0.2	0					00011
7	F	2	2020-10-27	12-18	0	0	1	4	4_vacc	5_hybrid		0	1	1	1	neg	0.353291	0.2	0					00011
7	F	3	2021-03-19	12-18	0	0	0	4	4_vacc	5_hybrid		0	1	1	1	neg	0.414868	0.3	0					00011
7	F	4	2021-11-19	12-18	1	0	1	4	4_vacc	5_hybrid	0	1	1	1	1	vacc	3430.89	115.3	1	0.1	583.77	285.14	93	00011
7	F	5	2022-06-30	12-18	1	0	0	4	4_vacc	5_hybrid	1	1	1	1	1	hybrid	3745.75	120.5	1	8.5	1598.72	983.28	595.95	00011
11	F	1	2020-06-16	12-18	0	1	1	5	4_neg	5_inf		0	1	0	0	neg	0.296674	0.1	0					00001
11	F	2	2020-10-27	12-18	0	1	1	5	4_neg	5_inf		0	1	0	0	neg	0.296674	0.1	0					00001
11	F	3	2021-03-19	12-18	0	1	1	5	4_neg	5_inf		0	1	0	0	neg	0.296674	0.1	0					00001
11	F	4	2021-11-19	12-18	0	1	1	5	4_neg	5_inf	0	0	1	0	0	neg	0.629391	0.6	0	0.2	0	0	0	00001
11	F	5	2022-06-30	12-18	0	1	1	5	4_neg	5_inf	1	1	1	0	0	inf	1110.44	65.3	1	12.5	94.97	75.08	153.49	00001
12	M	1	2020-06-16	12-18	0	0	1	4	4_vacc	5_vacc		0	1	1	1	neg	0.296674	0.1	0					00011
12	M	2	2020-10-27	12-18	0	0	1	4	4_vacc	5_vacc		0	1	1	1	neg	0.353291	0.2	0					00011
12	M	3	2021-03-19	12-18	0	0	1	4	4_vacc	5_vacc		0	1	1	1	neg	0.353291	0.2	0					00011
12	M	4	2021-11-19	12-18	1	0	1	4	4_vacc	5_vacc	0	1	1	1	1	vacc	4277.05	128.8	1	0.3	877.96	418.06	95.79	00011
12	M	5	2022-06-30	12-18	1	0	0	4	4_vacc	5_vacc	0	1	1	1	1	vacc	3684.12	119.5	1	3.4	647.67	519.48	259.47	00011
20	F	1	2020-06-16	12-18	0	0	1	4	4_vacc	5_vacc		0	1	1	1	neg	1.42032	1.4	0					00011
20	F	2	2020-10-27	12-18	0	0	1	4	4_vacc	5_vacc		0	1	1	1	neg	0.985025	1	0					00011
20	F	3	2021-03-19	12-18	0	0	1	4	4_vacc	5_vacc		0	1	1	1	neg	0.985025	1	0					00011
20	F	4	2021-11-19	12-18	1	0	1	4	4_vacc	5_vacc	0	1	1	1	1	vacc	4323.48	129.5	1	1.1	542.89	235.85	97.85	00011
20	F	5	2022-06-30	12-18	1	0	1	4	4_vacc	5_vacc	0	1	1	1	1	vacc	3727.21	120.2	1	2.8	331.56	170.3	95.24	00011
21	F	1	2020-06-16	12-18	0	0	1	3	4_hybrid	5_hybrid		0	1	1	1	neg	0.710838	0.7	0					00111
21	F	2	2020-10-27	12-18	0	0	1	3	4_hybrid	5_hybrid		0	1	1	1	neg	0.481409	0.4	0					00111
21	F	3	2021-03-27	12-18	0	0	1	3	4_hybrid	5_hybrid		1	1	1	1	inf	446.268	41.1	1		9.01	25.84	4.5	00111
21	F	4	2021-11-19	12-18	1	0	0	3	4_hybrid	5_hybrid	0	1	1	1	1	hybrid	2973.57	107.3	1	1.7	1880.41	819	290	00111
21	F	5	2022-06-30	12-18	1	0	0	3	4_hybrid	5_hybrid	1	1	1	1	1	hybrid	3721.04	120.1	1	23.8	496.28	331.02	176.03	00111
22	M	1	2020-06-16	12-18	0	0	1	4	4_vacc	5_vacc		0	1	1	1	neg	1.19271	1.2	0					00011
22	M	2	2020-10-27	12-18	0	0	0	4	4_vacc	5_vacc		0	1	1	1	neg	0.710838	0.7	0					00011
22	M	3	2021-03-19	12-18	0	0	0	4	4_vacc	5_vacc		0	1	1	1	neg	0.888652	0.9	0					00011
22	M	4	2021-11-19	12-18	1	0	0	4	4_vacc	5_vacc	0	1	1	1	1	vacc	3336.8	113.7	1	0.2	1397.43	419.64	91	00011
22	M	5	2022-06-30	12-18	1	0	0	4	4_vacc	5_vacc	0	1	1	1	1	vacc	3556.37	117.4	1	0.7	205.63	88.65	49.36	00011
23	M	1	2020-06-16	12-18	0	0	1	5	4_neg	5_hybrid		0	1	0	1	neg	0.296674	0.1	0					00001
23	M	2	2020-10-27	12-18	0	0	1	5	4_neg	5_hybrid		0	1	0	1	neg	0.296674	0.1	0					00001
23	M	3	2021-03-19	12-18	0	0	1	5	4_neg	5_hybrid		0	1	0	1	neg	0.296674	0.1	0					00001
23	M	4	2021-11-19	12-18	0	0	0	5	4_neg	5_hybrid	0	0	1	0	1	neg	0.296674	0.1	0	0.2	0	0	0	00001
23	M	5	2022-06-30	12-18	1	0	0	5	4_neg	5_hybrid	1	1	1	0	1	hybrid	3857.97	122.3	1	9.5	630.91	308.74	327.98	00001
27	F	1	2020-06-16	5-11	0	0	1	5	4_neg	5_inf		0	1	0	0	neg	2.69153	2.3	0					00001
27	F	2	2020-10-29	5-11	0	0	1	5	4_neg	5_inf		0	1	0	0	neg	1.30402	1.3	0					00001
27	F	3	2021-03-25	5-11	0	0	1	5	4_neg	5_inf		0	1	0	0	neg	1.08638	1.1	0					00001
27	F	4	2021-11-16	5-11	0	0	1	5	4_neg	5_inf	0	0	1	0	0	neg	1.30402	1.3	0	0.1	0	0	0	00001
27	F	5	2022-06-08	5-11	0	0	1	5	4_neg	5_inf	1	1	1	0	0	inf	369.087	37.3	1	27.3	46.66	28.94	713.78	00001
29	M	1	2020-06-16	5-11	0	0	1	neg	4_neg	5_neg		0	0	0	0	neg	0.353291	0.2	0					00000
29	M	2	2020-10-29	5-11	0	0	1	neg	4_neg	5_neg		0	0	0	0	neg	0.414868	0.3	0					00000
29	M	3	2021-03-25	5-11	0	0	1	neg	4_neg	5_neg		0	0	0	0	neg	0.296674	0.1	0					00000
29	M	4	2021-11-16	5-11	0	0	1	neg	4_neg	5_neg	0	0	0	0	0	neg	0.414868	0.3	0	0.1	0	0	0	00000
29	M	5	2022-06-23	5-11	0	0	1	neg	4_neg	5_neg	1	0	0	0	0	neg	11.1523	5.7	2	11.5				00000
31	M	1	2020-06-16	5-11	0	1	1	5	4_neg	5_vacc		0	1	0	1	neg	0.985025	1	0					00001
31	M	2	2020-10-29	5-11	0	1	1	5	4_neg	5_vacc		0	1	0	1	neg	0.414868	0.3	0					00001
31	M	3	2021-03-25	5-11	0	1	1	5	4_neg	5_vacc		0	1	0	1	neg	0.481409	0.4	0					00001
31	M	4	2021-11-16	5-11	0	1	1	5	4_neg	5_vacc	0	0	1	0	1	neg	0.481409	0.4	0	0.4	0	0	0	00001
31	M	5	2022-06-08	5-11	1	1	1	5	4_neg	5_vacc	0	1	1	0	1	vacc	1738.94	81.9	1	1.3	97.37	70.13	66.8	00001
33	F	1	2020-06-16	5-11	0	0	1	neg	4_neg			0		0	0	neg	1.08638	1.1	0					0000.
33	F	2	2020-10-29	5-11	0	0	1	neg	4_neg			0		0	0	neg	0.629391	0.6	0					0000.
33	F	3	2021-03-25	5-11	0	0	1	neg	4_neg			0		0	0	neg	0.629391	0.6	0					0000.
33	F	4	2021-11-16	5-11	0	0	1	neg	4_neg		0	0		0	0	neg	0.797257	0.8	0	0.2	0	0	0	0000.
33	F	5	2022-06-08	5-11	0	0	1	neg	4_neg					0	0									0000.
34	F	1	2020-06-16	5-11	0	0	1	5	4_neg	5_vacc		0	1	0	1	neg	0.481409	0.4	0					00001
34	F	2	2020-10-29	5-11	0	0	1	5	4_neg	5_vacc		0	1	0	1	neg	0.552916	0.5	0					00001
34	F	3	2021-03-25	5-11	0	0	1	5	4_neg	5_vacc		0	1	0	1	neg	0.414868	0.3	0					00001
34	F	4	2021-11-16	5-11	0	0	0	5	4_neg	5_vacc	0	0	1	0	1	neg	0.481409	0.4	0	0.2	0	0	0	00001
34	F	5	2022-06-08	5-11	1	0	0	5	4_neg	5_vacc	0	1	1	0	1	vacc	3377.8	114.4	1	0.5	245.1	121.58	72.05	00001
35	F	1	2020-06-16	5-11	0	0	1	5	4_neg	5_vacc		0	1	0	1	neg	11.1523	5.7	2					00001
35	F	2	2020-10-29	5-11	0	0	1	5	4_neg	5_vacc		0	1	0	1	neg	8.34859	4.8	2					00001
35	F	3	2021-03-25	5-11	0	0	1	5	4_neg	5_vacc		0	1	0	1	neg	8.34859	4.8	2					00001
35	F	4	2021-11-16	5-11	0	0	1	5	4_neg	5_vacc	0	0	1	0	1	neg	8.93649	5	2	0.5	0	0	0	00001
35	F	5	2022-06-08	5-11	1	0	1	5	4_neg	5_vacc	0	1	1	0	1	vacc	4676.23	134.7	1	0.7	327.55	161.16	73.75	00001
37	F	1	2020-06-16	5-11	0	0	1	5	4_neg	5_inf		0	1	0	0	neg	0.710838	0.7	0					00001
37	F	2	2020-10-29	5-11	0	0	1	5	4_neg	5_inf		0	1	0	0	neg	0.481409	0.4	0					00001
37	F	3	2021-03-25	5-11	0	0	1	5	4_neg	5_inf		0	1	0	0	neg	0.414868	0.3	0					00001
37	F	4	2021-11-16	5-11	0	0	1	5	4_neg	5_inf	0	0	1	0	0	neg	0.710838	0.7	0	0.4	0	0	0	00001
37	F	5	2022-06-08	5-11	0	0	1	5	4_neg	5_inf	1	1	1	0	0	inf	244.564	30.2	1	11.4	43.07	18.65	49	00001
39	F	1	2020-06-16	5-11	0	0	1	5	4_neg	5_inf		0	1	0	0	neg	0.888652	0.9	0					00001
39	F	2	2020-10-29	5-11	0	0	1	5	4_neg	5_inf		0	1	0	0	neg	0.985025	1	0					00001
39	F	3	2021-03-25	5-11	0	0	1	5	4_neg	5_inf		0	1	0	0	neg	0.552916	0.5	0					00001
39	F	4	2021-11-16	5-11	0	0	1	5	4_neg	5_inf	0	0	1	0	0	neg	0.985025	1	0	0.4	0	0	0	00001
39	F	5	2022-06-08	5-11	0	0	1	5	4_neg	5_inf	1	1	1	0	0	inf	630.254	49	1	18.2	58.89	29.47	50.94	00001
40	F	1	2020-06-16	5-11	0	0	1	5	4_neg	5_inf		0	1	0	0	neg	2.53032	2.2	0					00001
40	F	2	2020-10-29	5-11	0	0	1	5	4_neg	5_inf		0	1	0	0	neg	1.08638	1.1	0					00001
40	F	3	2021-03-25	5-11	0	0	1	5	4_neg	5_inf		0	1	0	0	neg	0.710838	0.7	0					00001
40	F	4	2021-11-16	5-11	0	0	1	5	4_neg	5_inf	0	0	1	0	0	neg	0.985025	1	0	0.4	0	0	0	00001
40	F	5	2022-06-08	5-11	0	0	1	5	4_neg	5_inf	0	1	1	0	0	inf	32.9852	10.5	1	5.3	6.64	5.82	43.25	00001
42	M	1	2020-06-16	5-11	0	0	1	5	4_neg	5_inf		0	1	0	0	neg	0.629391	0.6	0					00001
42	M	2	2020-10-29	5-11	0	0	1	5	4_neg	5_inf		0	1	0	0	neg	0.296674	0.1	0					00001
42	M	3	2021-03-25	5-11	0	0	1	5	4_neg	5_inf		0	1	0	0	neg	0.797257	0.8	0					00001
42	M	4	2021-11-16	5-11	0	0	1	5	4_neg	5_inf	0	0	1	0	0	neg	0.629391	0.6	0	0.2	0	0	0	00001
42	M	5	2022-06-08	5-11	0	0	1	5	4_neg	5_inf	1	1	1	0	0	inf	834.36	56.5	1	10.5	53.94	50.74	25.45	00001
44	F	1	2020-06-16	5-11	0	0	1	5	4_neg	5_hybrid		0	1	0	1	neg	0.296674	0.1	0					00001
44	F	2	2020-10-29	5-11	0	0	1	5	4_neg	5_hybrid		0	1	0	1	neg	0.296674	0.1	0					00001
44	F	3	2021-03-25	5-11	0	0	1	5	4_neg	5_hybrid		0	1	0	1	neg	0.296674	0.1	0					00001
44	F	4	2021-11-16	5-11	0	0	1	5	4_neg	5_hybrid	0	0	1	0	1	neg	0.353291	0.2	0	0.1	0	0	0	00001
44	F	5	2022-06-08	5-11	1	0	1	5	4_neg	5_hybrid	1	1	1	0	1	hybrid	4857.81	137.3	1	14.8	464.68	288.68	252.08	00001
49	F	1	2020-06-16	5-11	0	0	1	5	4_neg	5_inf		0	1	0	0	neg	0.888652	0.9	0					00001
49	F	2	2020-10-29	5-11	0	0	1	5	4_neg	5_inf		0	1	0	0	neg	0.710838	0.7	0					00001
49	F	3	2021-03-25	5-11	0	0	1	5	4_neg	5_inf		0	1	0	0	neg	0.710838	0.7	0					00001
49	F	4	2021-11-16	5-11	0	0	1	5	4_neg	5_inf	0	0	1	0	0	neg	8.93649	5	2	0.5	0	0	0	00001
49	F	5	2022-06-08	5-11	0	0	1	5	4_neg	5_inf	1	1	1	0	0	inf	1441.36	74.5	1	25.9	73.96	54.47	98.72	00001
50	F	1	2020-06-16	5-11	0	0	1	5	4_neg	5_inf		0	1	0	0	neg	0.629391	0.6	0					00001
50	F	2	2020-10-29	5-11	0	0	1	5	4_neg	5_inf		0	1	0	0	neg	0.629391	0.6	0					00001
50	F	3	2021-03-25	5-11	0	0	1	5	4_neg	5_inf		0	1	0	0	neg	0.414868	0.3	0					00001
50	F	4	2021-11-16	5-11	0	0	1	5	4_neg	5_inf	0	0	1	0	0	neg	0.552916	0.5	0	0.3	0	0	0	00001
50	F	5	2022-06-08	5-11	0	0	1	5	4_neg	5_inf	1	1	1	0	0	inf	805.488	55.5	1	23.2	79.74	50.79	80	00001
53	M	1	2020-06-16	5-11	0	0	1	5	4_neg	5_hybrid		0	1	0	1	neg	0.414868	0.3	0					00001
53	M	2	2020-10-29	5-11	0	0	1	5	4_neg	5_hybrid		0	1	0	1	neg	0.481409	0.4	0					00001
53	M	3	2021-03-25	5-11	0	0	1	5	4_neg	5_hybrid		0	1	0	1	neg	0.552916	0.5	0					00001
53	M	4	2021-11-16	12-18	0	0	1	5	4_neg	5_hybrid	0	0	1	0	1	neg	1.19271	1.2	0	0.2	0	0	0	00001
53	M	5	2022-06-08	12-18	1	0	1	5	4_neg	5_hybrid	1	1	1	0	1	hybrid	4780.56	136.2	1	15.6	447.03	319.39	195.54	00001
55	M	1	2020-06-16	5-11	0	0	1	neg	4_neg	5_neg		0	0	0	0	neg	0.353291	0.2	0					00000
55	M	2	2020-10-29	5-11	0	0	1	neg	4_neg	5_neg		0	0	0	0	neg	0.296674	0.1	0					00000
55	M	3	2021-03-25	5-11	0	0	1	neg	4_neg	5_neg		0	0	0	0	neg	0.353291	0.2	0					00000
55	M	4	2021-11-16	5-11	0	0	1	neg	4_neg	5_neg	0	0	0	0	0	neg	0.353291	0.2	0	0.5	0	0	0	00000
55	M	5	2022-06-08	12-18	0	0	1	neg	4_neg	5_neg	0	0	0	0	0	neg	7.78076	4.6	2	2.7				00000
56	M	1	2020-06-16	5-11	0	0	1	5	4_neg	5_inf		0	1	0	0	neg	0.481409	0.4	0					00001
56	M	2	2020-10-29	5-11	0	0	0	5	4_neg	5_inf		0	1	0	0	neg	0.353291	0.2	0					00001
56	M	3	2021-03-25	5-11	0	0	0	5	4_neg	5_inf		0	1	0	0	neg	0.353291	0.2	0					00001
56	M	4	2021-11-16	5-11	0	0	0	5	4_neg	5_inf	0	0	1	0	0	neg	0.552916	0.5	0	0.3	0	0	0	00001
56	M	5	2022-06-08	12-18	0	0	0	5	4_neg	5_inf	1	1	1	0	0	inf	359.479	36.8	1	8.9	49.58	37.08	44.39	00001
57	M	1	2020-06-16	5-11	0	1	1	1	4_inf			1		0	0	inf	25.9265	9.2	1					1111.
57	M	2	2020-10-29	5-11	0	1	1	1	4_inf			1		0	0	inf	18.8399	7.7	1		1	1	1	1111.
57	M	3	2021-03-25	5-11	0	1	1	1	4_inf			1		0	0	inf	15.1316	6.8	1		0.93	0.14	1	1111.
57	M	4	2021-11-16	12-18	0	1	1	1	4_inf		0	1		0	0	inf	23.4384	8.7	1	0.3	8.94	6.46	0	1111.
57	M	5			0	1	0	1	4_inf					0	0									1111.
58	M	1	2020-06-16	5-11	0	1	1	1		5_inf		1	1	0	0	inf	25.4188	9.1	1					100.1
58	M	2	2020-10-29	5-11	0	1	0	1		5_inf		0	1	0	0	neg	11.8306	5.9	2					100.1
58	M	3	2021-03-25	5-11	0	1	1	1		5_inf		0	1	0	0	neg	10.1725	5.4	2					100.1
58	M	4			0	1	1	1		5_inf			1	0	0									100.1
58	M	5	2022-06-08	12-18	0	1	0	1		5_inf	0	1	1	0	0	inf	170.922	25.1	1	3.9	24.43	11.04	25.13	100.1
60	M	1	2020-06-16	5-11	0	0	1	5	4_neg	5_inf		0	1	0	0	neg	1.08638	1.1	0					00001
60	M	2	2020-10-29	5-11	0	0	1	5	4_neg	5_inf		0	1	0	0	neg	1.54161	1.5	0					00001
60	M	3	2021-03-25	5-11	0	0	1	5	4_neg	5_inf		0	1	0	0	neg	0.985025	1	0					00001
60	M	4	2021-11-16	5-11	0	0	1	5	4_neg	5_inf	0	0	1	0	0	neg	2.69153	2.3	0	0.6	0	0	0	00001
60	M	5	2022-06-08	5-11	0	0	1	5	4_neg	5_inf	1	1	1	0	0	inf	3045.66	108.6	1	27.3	163.56	123.44	706.21	00001
64	M	1	2020-06-16	5-11	0	0	1	3	4_hybrid			0		1	0	neg	5.47378	3.7	0					0011.
64	M	2	2020-10-29	12-18	0	0	1	3	4_hybrid			0		1	0	neg	4.79499	3.4	0					0011.
64	M	3	2021-03-25	12-18	0	0	1	3	4_hybrid			1		1	0	inf	1743.15	82	1		98.43	34.67	1.9	0011.
64	M	4	2021-12-04	12-18	1	0	1	3	4_hybrid		0	1		1	0	hybrid	2757.22	103.3	1	3.8	1516.53	588.93	1064	0011.
64	M	5			0	0	0	3	4_hybrid					1	0									0011.
68	M	1	2020-06-16	5-11	0	0	1	5	4_neg	5_hybrid		0	1	0	1	neg	0.353291	0.2	0					00001
68	M	2	2020-10-29	5-11	0	0	1	5	4_neg	5_hybrid		0	1	0	1	neg	0.353291	0.2	0					00001
68	M	3	2021-03-25	5-11	0	0	1	5	4_neg	5_hybrid		0	1	0	1	neg	0.353291	0.2	0					00001
68	M	4	2021-11-16	5-11	0	0	1	5	4_neg	5_hybrid	0	0	1	0	1	neg	0.353291	0.2	0	0.1	0	0	0	00001
68	M	5	2022-06-08	5-11	1	0	1	5	4_neg	5_hybrid	1	1	1	0	1	hybrid	4600.45	133.6	1	7.3	485.2	338.87	158.15	00001
76	M	1	2020-06-16	12-18	0	0	1	3	4_inf	5_hybrid		0	1	0	1	neg	0.797257	0.8	0					00111
76	M	2	2020-10-29	12-18	0	0	1	3	4_inf	5_hybrid		0	1	0	1	neg	0.797257	0.8	0					00111
76	M	3	2021-03-25	12-18	0	0	1	3	4_inf	5_hybrid		1	1	0	1	inf	402.707	39	1		54.29	28.81	1.3	00111
76	M	4	2021-11-27	12-18	0	0	1	3	4_inf	5_hybrid	0	1	1	0	1	inf	167.002	24.8	1	3.3	45.45	29.82	0	00111
76	M	5	2022-06-22	12-18	1	0	1	3	4_inf	5_hybrid	1	1	1	0	1	hybrid	4316.83	129.4	1	24.3	688.23	314.47	218.87	00111
77	F	1	2020-06-18	12-18	0	0	1	4	4_vacc			0		1	0	neg	0.552916	0.5	0					0001.
77	F	2	2020-11-10	12-18	0	0	1	4	4_vacc			0		1	0	neg	0.552916	0.5	0					0001.
77	F	3	2021-03-30	12-18	0	0	1	4	4_vacc			0		1	0	neg	0.481409	0.4	0					0001.
77	F	4	2021-11-24	12-18	1	0	1	4	4_vacc		0	1		1	0	vacc	3801.65	121.4	1	0.1	510.73	200.72	81.1	0001.
77	F	5			0	0	0	4	4_vacc					1	0									0001.
78	F	1	2020-06-18	12-18	0	0	1	1		5_inf		1	1	0	0	inf	1047.49	63.4	1					111.1
78	F	2	2020-11-10	12-18	0	0	1	1		5_inf		1	1	0	0	inf	1310.37	71	1		83.68	21.26	3.41	111.1
78	F	3	2021-03-30	12-18	0	0	1	1		5_inf		1	1	0	0	inf	1151.15	66.5	1		57.27	16.76	3.6	111.1
78	F	4			0	0	1	1		5_inf			1	0	0									111.1
78	F	5	2022-06-02	12-18	0	0	1	1		5_inf	1	1	1	0	0	inf	4370.15	130.2	1	23.4	257.73	188.5	151.08	111.1
80	F	1	2020-06-18	12-18	0	0	1	2	4_inf	5_inf		0	1	0	0	neg	0.888652	0.9	0					01111
80	F	2	2020-11-10	12-18	0	0	1	2	4_inf	5_inf		1	1	0	0	inf	802.629	55.4	1		23.71	7.79	1	01111
80	F	3	2021-03-30	12-18	0	0	1	2	4_inf	5_inf		1	1	0	0	inf	278.726	32.3	1		12.95	2.11	0.2	01111
80	F	4	2021-11-24	12-18	0	0	1	2	4_inf	5_inf	0	1	1	0	0	inf	300.997	33.6	1	1.4	72.57	30.9	0	01111
80	F	5	2022-06-02	12-18	0	0	0	2	4_inf	5_inf	1	1	1	0	0	inf	3586.59	117.9	1	17.6	171.5	126.57	127.39	01111
83	M	1	2020-06-18	12-18	0	1	1	1	4_hybrid			1		1	0	inf	13.6142	6.4	1					1001.
83	M	2	2020-11-10	12-18	0	1	1	1	4_hybrid			0		1	0	neg	0.414868	0.3	0					1001.
83	M	3	2021-03-30	12-18	0	1	1	1	4_hybrid			0		1	0	neg	0.353291	0.2	0					1001.
83	M	4	2021-11-24	12-18	1	1	1	1	4_hybrid		0	1		1	0	hybrid	4383.54	130.4	1	0.2	566.25	289.6	135.87	1001.
83	M	5			0	1	0	1	4_hybrid					1	0									1001.
85	M	1	2020-06-18	12-18	0	0	1	4	4_vacc	5_vacc		0	1	1	1	neg	0.552916	0.5	0					00011
85	M	2	2020-11-10	12-18	0	0	1	4	4_vacc	5_vacc		0	1	1	1	neg	0.481409	0.4	0					00011
85	M	3	2021-03-30	12-18	0	0	1	4	4_vacc	5_vacc		0	1	1	1	neg	0.353291	0.2	0					00011
85	M	4	2021-11-24	12-18	1	0	1	4	4_vacc	5_vacc	0	1	1	1	1	vacc	4330.13	129.6	1	0	2275.83	869.57	124.33	00011
85	M	5	2022-06-02	12-18	1	0	1	4	4_vacc	5_vacc	0	1	1	1	1	vacc	4477.79	131.8	1	2.4	986.19	554.02	268.17	00011
87	O	1	2020-06-18	12-18	0	0	1	4	4_vacc	5_vacc		0	1	1	1	neg	0.296674	0.1	0					0.011
87	O	2			0	0	1	4	4_vacc	5_vacc			1	1	1									0.011
87	O	3	2021-03-30	12-18	0	0	1	4	4_vacc	5_vacc		0	1	1	1	neg	0.296674	0.1	0					0.011
87	O	4	2021-11-24	12-18	1	0	1	4	4_vacc	5_vacc	0	1	1	1	1	vacc	4191.5	127.5	1	0.4	951.47	430.48	116.55	0.011
87	O	5	2022-06-02	12-18	1	0	1	4	4_vacc	5_vacc	0	1	1	1	1	vacc	4532.1	132.6	1	1.6	816.33	412.71	405.02	0.011
89	F	1	2020-06-18	12-18	0	0	1	2	4_inf	5_hybrid		0	1	0	1	neg	1.54161	1.5	0					01111
89	F	2	2020-11-10	12-18	0	0	1	2	4_inf	5_hybrid		1	1	0	1	inf	3371.93	114.3	1		30.69	3.94	1.35	01111
89	F	3	2021-03-30	12-18	0	0	1	2	4_inf	5_hybrid		1	1	0	1	inf	1005.47	62.1	1		20.47	0.55	2.7	01111
89	F	4	2021-11-19	12-18	0	0	1	2	4_inf	5_hybrid	0	1	1	0	1	inf	382.753	38	1	0.6	63.33	21.7	0	01111
89	F	5	2022-06-30	12-18	1	0	0	2	4_inf	5_hybrid	0	1	1	0	1	hybrid	3857.97	122.3	1	1	355.87	165.34	105.01	01111
93	M	1	2020-06-18	12-18	0	0	1	4	4_inf			0		0	0	neg	0.353291	0.2	0					0001.
93	M	2	2020-11-10	12-18	0	0	1	4	4_inf			0		0	0	neg	0.353291	0.2	0					0001.
93	M	3	2021-03-30	12-18	0	0	1	4	4_inf			0		0	0	neg	0.353291	0.2	0					0001.
93	M	4	2021-11-24	12-18	0	0	1	4	4_inf		1	1		0	0	inf	133.769	22.1	1	23.5	31.49	18.09	0	0001.
93	M	5			0	0	1	4	4_inf					0	0									0001.
95	F	1	2020-06-18	12-18	0	0	1	4	4_vacc	5_hybrid		0	1	1	1	neg	1.30402	1.3	0					00011
95	F	2	2020-11-10	12-18	0	0	1	4	4_vacc	5_hybrid		0	1	1	1	neg	1.93539	1.8	0					00011
95	F	3	2021-03-30	12-18	0	0	1	4	4_vacc	5_hybrid		0	1	1	1	neg	0.985025	1	0					00011
95	F	4	2021-11-24	12-18	1	0	1	4	4_vacc	5_hybrid	0	1	1	1	1	vacc	4035.84	125.1	1	0.1	479.62	219.73	116.8	00011
95	F	5	2022-06-02	12-18	1	0	1	4	4_vacc	5_hybrid	1	1	1	1	1	hybrid	7307.67	168.5	1	20.4	517.33	278.55	225.48	00011
101	F	1	2020-06-19	5-11	0	0	1	5	4_neg	5_inf		0	1	0	0	neg	0.552916	0.5	0					00001
101	F	2	2020-11-03	5-11	0	0	1	5	4_neg	5_inf		0	1	0	0	neg	0.414868	0.3	0					00001
101	F	3	2021-03-26	5-11	0	0	1	5	4_neg	5_inf		0	1	0	0	neg	0.552916	0.5	0					00001
101	F	4	2021-11-22	5-11	0	0	1	5	4_neg	5_inf	0	0	1	0	0	neg	0.888652	0.9	0	0.5	0	0	0	00001
101	F	5	2022-06-10	5-11	0	0	1	5	4_neg	5_inf	0	1	1	0	0	inf	20.1666	8	1	1.8	8.1	10.07	47.21	00001
102	M	1	2020-06-19	5-11	0	0	1	neg	4_neg			0		0	0	neg	1.19271	1.2	0					0000.
102	M	2	2020-11-03	5-11	0	0	1	neg	4_neg			0		0	0	neg	0.797257	0.8	0					0000.
102	M	3	2021-03-26	5-11	0	0	1	neg	4_neg			0		0	0	neg	0.797257	0.8	0					0000.
102	M	4	2021-11-22	5-11	0	0	1	neg	4_neg		0	0		0	0	neg	0.629391	0.6	0	0.1	0	0	0	0000.
102	M	5			0	0	1	neg	4_neg					0	0									0000.
104	F	1	2020-06-19	5-11	0	0	1	5	4_neg	5_hybrid		0	1	0	1	neg	2.53032	2.2	0					00001
104	F	2	2020-11-03	5-11	0	0	1	5	4_neg	5_hybrid		0	1	0	1	neg	2.85775	2.4	0					00001
104	F	3	2021-03-26	5-11	0	0	1	5	4_neg	5_hybrid		0	1	0	1	neg	2.22286	2	0					00001
104	F	4	2021-11-22	5-11	0	0	1	5	4_neg	5_hybrid	0	0	1	0	1	neg	1.66788	1.6	0	0.5	0	0	0	00001
104	F	5	2022-06-10	5-11	1	0	1	5	4_neg	5_hybrid	1	1	1	0	1	hybrid	3278.66	112.7	1	12.2	161.66	125.69	175.62	00001
107	M	1	2020-06-19	5-11	0	0	1	5	4_neg	5_inf		0	1	0	0	neg	1.08638	1.1	0					00001
107	M	2	2020-11-03	5-11	0	0	1	5	4_neg	5_inf		0	1	0	0	neg	0.710838	0.7	0					00001
107	M	3	2021-03-26	5-11	0	0	1	5	4_neg	5_inf		0	1	0	0	neg	0.481409	0.4	0					00001
107	M	4	2021-11-22	5-11	0	0	1	5	4_neg	5_inf	0	0	1	0	0	neg	0.481409	0.4	0	0.2	0	0	0	00001
107	M	5	2022-06-10	5-11	0	0	1	5	4_neg	5_inf	0	1	1	0	0	inf	24.4186	8.9	1	3.1	13.11	10.47	47.35	00001
108	M	1	2020-06-19	5-11	0	1	1	4	4_inf	5_inf		0	1	0	0	neg	2.69153	2.3	0					00011
108	M	2	2020-11-03	5-11	0	1	1	4	4_inf	5_inf		0	1	0	0	neg	1.30402	1.3	0					00011
108	M	3	2021-03-26	5-11	0	1	1	4	4_inf	5_inf		0	1	0	0	neg	1.19271	1.2	0					00011
108	M	4	2021-11-22	5-11	0	1	1	4	4_inf	5_inf	0	1	1	0	0	inf	53.258	13.6	1	0.3	17.05	4.18	0	00011
108	M	5	2022-06-10	5-11	0	1	1	4	4_inf	5_inf	1	1	1	0	0	inf	195.406	26.9	1	16.9	17.44	5.09	14.11	00011
121	F	1	2020-06-19	12-18	0	1	1	3	4_inf			0		0	0	neg	0.353291	0.2	0					0011.
121	F	2	2020-11-03	12-18	0	1	1	3	4_inf			0		0	0	neg	0.296674	0.1	0					0011.
121	F	3	2021-03-26	12-18	0	1	1	3	4_inf			1		0	0	inf	732.809	52.9	1		30.17	12.87	0.3	0011.
121	F	4	2021-12-08	12-18	0	1	1	3	4_inf		0	1		0	0	inf	217.065	28.4	1	1.3	43.92	26.93	4	0011.
121	F	5			0	1	0	3	4_inf					0	0									0011.
122	M	1	2020-06-19	5-11	0	0	1	5	4_neg	5_inf		0	1	0	0	neg	0.888652	0.9	0					00001
122	M	2	2020-11-03	5-11	0	0	1	5	4_neg	5_inf		0	1	0	0	neg	0.552916	0.5	0					00001
122	M	3	2021-03-26	12-18	0	0	1	5	4_neg	5_inf		0	1	0	0	neg	0.552916	0.5	0		0	0		00001
122	M	4	2021-12-04	12-18	0	0	1	5	4_neg	5_inf	0	0	1	0	0	neg	0.481409	0.4	0	0.5	0	0	0	00001
122	M	5	2022-06-10	12-18	0	0	1	5	4_neg	5_inf	0	1	1	0	0	inf	15.1316	6.8	1	1.7	9.5	9.93	17.27	00001
148	M	1	2020-06-18	5-11	0	0	1	5	4_neg	5_inf		0	1	0	0	neg	1.08638	1.1	0					00001
148	M	2	2020-11-02	5-11	0	0	1	5	4_neg	5_inf		0	1	0	0	neg	0.710838	0.7	0					00001
148	M	3	2021-04-06	5-11	0	0	1	5	4_neg	5_inf		0	1	0	0	neg	2.07663	1.9	0					00001
148	M	4	2021-12-07	5-11	0	0	1	5	4_neg	5_inf	0	0	1	0	0	neg	0.552916	0.5	0	0.4	0	0	0	00001
148	M	5	2022-07-05	5-11	0	0	1	5	4_neg	5_inf	1	1	1	0	0	inf	3342.64	113.8	1	20.6	204.12	114.12	972.76	00001
149	F	1	2020-06-18	5-11	0	0	1	5	4_neg	5_hybrid		0	1	0	1	neg	0.353291	0.2	0					00001
149	F	2	2020-11-02	5-11	0	0	1	5	4_neg	5_hybrid		0	1	0	1	neg	0.245015	0	0					00001
149	F	3	2021-04-06	5-11	0	0	1	5	4_neg	5_hybrid		0	1	0	1	neg	0.353291	0.2	0					00001
149	F	4	2021-12-07	5-11	0	0	1	5	4_neg	5_hybrid	0	0	1	0	1	neg	0.296674	0.1	0	0.1	0	0	0	00001
149	F	5	2022-07-06	5-11	1	0	1	5	4_neg	5_hybrid	1	1	1	0	1	hybrid	6218.11	155.4	1	8.3	495.05	220.95	158.7	00001
150	F	1	2020-06-18	5-11	0	0	1	5	4_neg	5_inf		0	1	0	0	neg	2.07663	1.9	0					00.01
150	F	2	2020-11-02	5-11	0	0	1	5	4_neg	5_inf		0	1	0	0	neg	0.985025	1	0					00.01
150	F	3	2021-04-06	5-11	0	0	1	5	4_neg	5_inf			1	0	0									00.01
150	F	4	2021-12-07	5-11	0	0	1	5	4_neg	5_inf	0	0	1	0	0	neg	1.08638	1.1	0	0	0	0	0	00.01
150	F	5	2022-07-05	5-11	0	0	1	5	4_neg	5_inf	1	1	1	0	0	inf	56.9823	14.1	1	20.2	8.56	8.24	137.16	00.01
153	M	1	2020-06-18	5-11	0	0	1	5	4_neg	5_inf		0	1	0	0	neg	0.629391	0.6	0					00001
153	M	2	2020-11-02	5-11	0	0	1	5	4_neg	5_inf		0	1	0	0	neg	0.353291	0.2	0					00001
153	M	3	2021-04-06	5-11	0	0	1	5	4_neg	5_inf		0	1	0	0	neg	0.710838	0.7	0					00001
153	M	4	2021-12-07	5-11	0	0	1	5	4_neg	5_inf	0	0	1	0	0	neg	0.552916	0.5	0	0.2	0	0	0	00001
153	M	5	2022-07-05	5-11	0	0	1	5	4_neg	5_inf	1	1	1	0	0	inf	1558.63	77.5	1	30.3	135.1	106.37	269.91	00001
154	M	1	2020-06-18	5-11	0	1	1	5	4_neg	5_vacc		0	1	0	1	neg	0.629391	0.6	0					00001
154	M	2	2020-11-02	5-11	0	1	1	5	4_neg	5_vacc		0	1	0	1	neg	0.353291	0.2	0					00001
154	M	3	2021-04-06	5-11	0	1	1	5	4_neg	5_vacc		0	1	0	1	neg	0.629391	0.6	0					00001
154	M	4	2021-12-07	5-11	0	1	1	5	4_neg	5_vacc	0	0	1	0	1	neg	0.481409	0.4	0	0.7	0	0	0	00001
154	M	5	2022-07-05	5-11	1	1	1	5	4_neg	5_vacc	0	1	1	0	1	vacc	3267.1	112.5	1	5	155.64	113.56	88.81	00001
156	M	1	2020-06-18	5-11	0	0	1	5	4_neg	5_hybrid		0	1	0	1	neg	0.797257	0.8	0					00001
156	M	2	2020-11-02	5-11	0	0	1	5	4_neg	5_hybrid		0	1	0	1	neg	0.353291	0.2	0					00001
156	M	3	2021-04-06	5-11	0	0	1	5	4_neg	5_hybrid		0	1	0	1	neg	0.414868	0.3	0					00001
156	M	4	2021-12-07	5-11	0	0	1	5	4_neg	5_hybrid	0	0	1	0	1	neg	0.629391	0.6	0	0.3	0	0	0	00001
156	M	5	2022-07-05	5-11	1	0	1	5	4_neg	5_hybrid	1	1	1	0	1	hybrid	3659.61	119.1	1	7.9	308.83	174.37	199.16	00001
157	F	1	2020-06-18	5-11	0	1	1	neg	4_neg			0		0	0	neg	0.353291	0.2	0					0000.
157	F	2	2020-11-02	5-11	0	1	1	neg	4_neg			0		0	0	neg	0.296674	0.1	0					0000.
157	F	3	2021-04-06	5-11	0	1	1	neg	4_neg			0		0	0	neg	0.353291	0.2	0					0000.
157	F	4	2021-12-07	5-11	0	1	1	neg	4_neg		0	0		0	0	neg	0.296674	0.1	0	0.7	0	0	0	0000.
157	F	5			0	1	1	neg	4_neg					0	0									0000.
158	M	1	2020-06-18	5-11	0	0	1	5	4_neg	5_inf		0	1	0	0	neg	8.06217	4.7	2					00001
158	M	2	2020-11-02	5-11	0	0	1	5	4_neg	5_inf		0	1	0	0	neg	8.93649	5	2					00001
158	M	3	2021-04-06	5-11	0	0	1	5	4_neg	5_inf		0	1	0	0	neg	5.71006	3.8	0					00001
158	M	4	2021-12-07	5-11	0	0	1	5	4_neg	5_inf	0	0	1	0	0	neg	9.23797	5.1	2	0.2	0	0	0	00001
158	M	5	2022-07-05	5-11	0	0	1	5	4_neg	5_inf	1	1	1	0	0	inf	170.922	25.1	1	20.6	29.45	26.41	40.16	00001
159	M	1	2020-06-18	5-11	0	0	1	5	4_neg	5_vacc		0	1	0	1	neg	0.629391	0.6	0					00001
159	M	2	2020-11-02	5-11	0	0	1	5	4_neg	5_vacc		0	1	0	1	neg	0.414868	0.3	0					00001
159	M	3	2021-04-06	5-11	0	0	1	5	4_neg	5_vacc		0	1	0	1	neg	0.797257	0.8	0					00001
159	M	4	2021-12-07	5-11	0	0	1	5	4_neg	5_vacc	0	0	1	0	1	neg	0.414868	0.3	0	0.6	0	0	0	00001
159	M	5	2022-07-05	5-11	1	0	1	5	4_neg	5_vacc	0	1	1	0	1	vacc	3389.57	114.6	1	4.5	239.18	137.51	198.97	00001
161	F	1	2020-06-18	5-11	0	0	1	4	4_vacc	5_vacc		0	1	1	1	neg	0.629391	0.6	0					00011
161	F	2	2020-11-02	12-18	0	0	1	4	4_vacc	5_vacc		0	1	1	1	neg	1.08638	1.1	0					00011
161	F	3	2021-04-06	12-18	0	0	1	4	4_vacc	5_vacc		0	1	1	1	neg	0.481409	0.4	0					00011
161	F	4	2021-12-07	12-18	1	0	1	4	4_vacc	5_vacc	0	1	1	1	1	vacc	3040.08	108.5	1	0.2	524.66	180.25	55	00011
161	F	5	2022-07-05	12-18	1	0	1	4	4_vacc	5_vacc	0	1	1	1	1	vacc	3721.04	120.1	1	3.8	1149.43	753.58	614.63	00011
164	F	1	2020-06-18	5-11	0	0	1	5	4_neg	5_inf		0	1	0	0	neg	0.481409	0.4	0					00001
164	F	2	2020-11-02	12-18	0	0	1	5	4_neg	5_inf		0	1	0	0	neg	0.414868	0.3	0					00001
164	F	3	2021-04-06	12-18	0	0	1	5	4_neg	5_inf		0	1	0	0	neg	0.552916	0.5	0					00001
164	F	4	2021-12-07	12-18	0	0	1	5	4_neg	5_inf	0	0	1	0	0	neg	0.414868	0.3	0	0.5	0	0	0	00001
164	F	5	2022-07-05	12-18	0	0	1	5	4_neg	5_inf	1	1	1	0	0	inf	38.3712	11.4	1	7.1	9.02	3.25	68.26	00001
165	F	1	2020-06-18	5-11	0	0	1	neg	4_neg			0		0	0	neg	2.22286	2	0					0000.
165	F	2	2020-11-02	5-11	0	0	1	neg	4_neg			0		0	0	neg	0.888652	0.9	0					0000.
165	F	3	2021-04-06	12-18	0	0	1	neg	4_neg			0		0	0	neg	2.53032	2.2	0					0000.
165	F	4	2021-12-07	12-18	0	0	1	neg	4_neg		0	0		0	0	neg	1.79914	1.7	0	1.1	0	0	0	0000.
165	F	5			0	0	0	neg	4_neg					0	0									0000.
166	F	1	2020-06-18	5-11	0	0	1	4	4_vacc	5_vacc		0	1	1	1	neg	0.481409	0.4	0					00011
166	F	2	2020-11-02	5-11	0	0	1	4	4_vacc	5_vacc		0	1	1	1	neg	0.353291	0.2	0					00011
166	F	3	2021-04-06	12-18	0	0	1	4	4_vacc	5_vacc		0	1	1	1	neg	0.888652	0.9	0					00011
166	F	4	2021-12-07	12-18	1	0	1	4	4_vacc	5_vacc	0	1	1	1	1	vacc	3623.01	118.5	1	0.4	274.57	140.69	73	00011
166	F	5	2022-07-05	12-18	1	0	0	4	4_vacc	5_vacc	0	1	1	1	1	vacc	3641.29	118.8	1	4.6	1915.71	1357.96	1151.68	00011
172	F	1	2020-06-18	5-11	0	0	1	4	4_inf			0		0	0	neg	3.02897	2.5	0					0001.
172	F	2	2020-11-02	12-18	0	0	1	4	4_inf			0		0	0	neg	1.30402	1.3	0					0001.
172	F	3	2021-04-06	12-18	0	0	1	4	4_inf			0		0	0	neg	4.57875	3.3	0					0001.
172	F	4	2021-12-07	12-18	0	0	1	4	4_inf		0	1		0	0	inf	294.053	33.2	1	1.7	88.81	40.27	15	0001.
172	F	5			0	0	1	4	4_inf					0	0									0001.
175	F	1	2020-06-18	12-18	0	0	1	4	4_inf	5_inf		0	1	0	0	neg	3.20518	2.6	0					0.011
175	F	2			0	0	1	4	4_inf	5_inf			1	0	0									0.011
175	F	3	2021-04-06	12-18	0	0	1	4	4_inf	5_inf		0	1	0	0	neg	2.22286	2	0					0.011
175	F	4	2021-12-07	12-18	0	0	1	4	4_inf	5_inf	1	1	1	0	0	inf	2600.33	100.3	1	23	280.35	93.46	32	0.011
175	F	5	2022-07-05	12-18	0	0	1	4	4_inf	5_inf	1	1	1	0	0	inf	2242.62	93.1	1	18.6	148.24	94.07	83.54	0.011
176	M	1	2020-06-18	12-18	0	0	1	4	4_vacc	5_hybrid		0	1	1	1	neg	2.22286	2	0					00011
176	M	2	2020-11-02	12-18	0	0	1	4	4_vacc	5_hybrid		0	1	1	1	neg	2.22286	2	0					00011
176	M	3	2021-04-06	12-18	0	0	1	4	4_vacc	5_hybrid		0	1	1	1	neg	1.79914	1.7	0					00011
176	M	4	2021-12-07	12-18	1	0	0	4	4_vacc	5_hybrid	0	1	1	1	1	vacc	3864.25	122.4	1	0	568.83	297.09	127	00011
176	M	5	2022-07-05	12-18	1	0	0	4	4_vacc	5_hybrid	1	1	1	1	1	hybrid	3635.19	118.7	1	6.6	1374.38	1016.88	763.36	00011
178	F	1	2020-06-18	5-11	0	0	1	neg	4_neg	5_neg		0	0	0	0	neg	0.552916	0.5	0					00000
178	F	2	2020-11-02	5-11	0	0	1	neg	4_neg	5_neg		0	0	0	0	neg	0.414868	0.3	0					00000
178	F	3	2021-04-06	12-18	0	0	1	neg	4_neg	5_neg		0	0	0	0	neg	0.481409	0.4	0					00000
178	F	4	2021-12-07	12-18	0	0	0	neg	4_neg	5_neg	0	0	0	0	0	neg	0.552916	0.5	0	0	0	0	0	00000
178	F	5	2022-07-05	12-18	0	0	0	neg	4_neg	5_neg	0	0	0	0	0	neg	11.4889	5.8	2	1.4				00000
179	F	1	2020-06-18	5-11	0	0	1	2	4_inf			0		0	0	neg	1.30402	1.3	0					0111.
179	F	2	2020-11-02	5-11	0	0	1	2	4_inf			1		0	0	inf	2101.41	90.1	1		74.07	12.9	0.54	0111.
179	F	3	2021-04-06	12-18	0	0	1	2	4_inf			1		0	0	inf	388.686	38.3	1		50.23	21.35	0.6	0111.
179	F	4	2021-12-07	12-18	0	0	1	2	4_inf		0	1		0	0	inf	386.703	38.2	1	0.9	71.43	40.75	9	0111.
179	F	5			0	0	0	2	4_inf					0	0									0111.
180	F	1	2020-06-18	5-11	0	0	1	3	4_hybrid	5_hybrid		0	1	1	1	neg	1.42032	1.4	0					00111
180	F	2	2020-11-02	12-18	0	0	1	3	4_hybrid	5_hybrid		0	1	1	1	neg	0.888652	0.9	0					00111
180	F	3	2021-04-06	12-18	0	0	1	3	4_hybrid	5_hybrid		1	1	1	1	inf	951.837	60.4	1		11.76	18.06	3.9	00111
180	F	4	2021-12-07	12-18	1	0	1	3	4_hybrid	5_hybrid	0	1	1	1	1	hybrid	2147.97	91.1	1	4	226.65	119.69	57	00111
180	F	5	2022-07-05	12-18	1	0	1	3	4_hybrid	5_hybrid	0	1	1	1	1	hybrid	3296.05	113	1	2.7	290.02	199.12	103.73	00111
182	F	1	2020-06-18	5-11	0	0	1	4	4_vacc			0		1	0	neg	0.414868	0.3	0					0001.
182	F	2	2020-11-02	12-18	0	0	1	4	4_vacc			0		1	0	neg	0.353291	0.2	0					0001.
182	F	3	2021-04-06	12-18	0	0	1	4	4_vacc			0		1	0	neg	0.552916	0.5	0					0001.
182	F	4	2021-12-07	12-18	1	0	1	4	4_vacc		0	1		1	0	vacc	1929.16	86.3	1	0.5	286.04	71.79	27	0001.
182	F	5			0	0	0	4	4_vacc					1	0									0001.
187	M	1	2020-06-18	5-11	0	1	1	4	4_vacc	5_vacc		0	1	1	1	neg	0.481409	0.4	0					00011
187	M	2	2020-11-02	5-11	0	1	1	4	4_vacc	5_vacc		0	1	1	1	neg	0.481409	0.4	0					00011
187	M	3	2021-04-06	5-11	0	1	0	4	4_vacc	5_vacc		0	1	1	1	neg	0.552916	0.5	0					00011
187	M	4	2021-12-07	12-18	1	1	1	4	4_vacc	5_vacc	0	1	1	1	1	vacc	3616.92	118.4	1	2.1	477.1	152.58	58	00011
187	M	5	2022-07-05	12-18	1	1	0	4	4_vacc	5_vacc	0	1	1	1	1	vacc	3278.66	112.7	1	5.5	2440	2440	1554.97	00011
192	M	1	2020-06-18	12-18	0	0	1	3	4_hybrid			0		1	0	neg	0.888652	0.9	0					0011.
192	M	2	2020-11-02	12-18	0	0	1	3	4_hybrid			0		1	0	neg	0.629391	0.6	0					0011.
192	M	3	2021-04-06	12-18	0	0	1	3	4_hybrid			1		1	0	inf	84.7319	17.4	1		5.57	1	1	0011.
192	M	4	2021-11-27	12-18	1	0	1	3	4_hybrid		0	1		1	0	hybrid	5840.97	150.6	1	0.3	535.91	207.08	94.16	0011.
192	M	5			0	0	1	3	4_hybrid					1	0									0011.
194	F	1	2020-06-18	12-18	0	1	1	5	4_neg	5_vacc		0	1	0	1	neg	1.19271	1.2	0					00.01
194	F	2	2020-11-02	12-18	0	1	1	5	4_neg	5_vacc		0	1	0	1	neg	0.710838	0.7	0					00.01
194	F	3			0	1	1	5	4_neg	5_vacc			1	0	1									00.01
194	F	4	2021-12-07	12-18	0	1	0	5	4_neg	5_vacc	0	0	1	0	1	neg	0.414868	0.3	0	0.1	0	0	0	00.01
194	F	5	2022-07-05	12-18	1	1	0	5	4_neg	5_vacc	0	1	1	0	1	vacc	863.742	57.5	1	1.2	57.37	22.13	62.58	00.01
195	M	1	2020-06-18	12-18	0	1	1	4	4_vacc	5_vacc		0	1	1	1	neg	1.79914	1.7	0					00011
195	M	2	2020-11-02	12-18	0	1	1	4	4_vacc	5_vacc		0	1	1	1	neg	0.552916	0.5	0					00011
195	M	3	2021-04-06	12-18	0	1	1	4	4_vacc	5_vacc		0	1	1	1	neg	0.985025	1	0					00011
195	M	4	2021-12-07	12-18	1	1	1	4	4_vacc	5_vacc	0	1	1	1	1	vacc	3348.49	113.9	1	0.2	302.21	114.23	46	00011
195	M	5	2022-07-05	12-18	1	1	0	4	4_vacc	5_vacc	0	1	1	1	1	vacc	3568.44	117.6	1	1.7	1851.85	1158.21	1114.58	00011
198	F	1	2020-06-18	12-18	0	0	1	2	4_hybrid			0		1	0	neg	10.1725	5.4	2					0111.
198	F	2	2020-11-02	12-18	0	0	1	2	4_hybrid			1		1	0	inf	13.2474	6.3	1		1	0	1	0111.
198	F	3	2021-04-06	12-18	0	0	1	2	4_hybrid			1		1	0	inf	13.2474	6.3	1		1	1	0.1	0111.
198	F	4	2021-12-07	12-18	1	0	1	2	4_hybrid		0	1		1	0	hybrid	3978.23	124.2	1	0.4	856.16	303.03	94	0111.
198	F	5			0	0	1	2	4_hybrid					1	0									0111.
201	M	1	2020-06-18	12-18	0	1	1	neg	4_neg	5_neg		0	0	0	0	neg	0.710838	0.7	0					00000
201	M	2	2020-11-02	12-18	0	1	0	neg	4_neg	5_neg		0	0	0	0	neg	0.414868	0.3	0					00000
201	M	3	2021-04-06	12-18	0	1	1	neg	4_neg	5_neg		0	0	0	0	neg	0.353291	0.2	0					00000
201	M	4	2021-12-07	12-18	0	1	1	neg	4_neg	5_neg	0	0	0	0	0	neg	0.414868	0.3	0	0.3	0	0	0	00000
201	M	5	2022-07-05	12-18	0	1	0	neg	4_neg	5_neg	1	0	0	0	0	neg	9.85598	5.3	2	7.2				00000
202	F	1	2020-06-18	12-18	0	0	1	2	4_inf	5_inf		0	1	0	0	neg	0.414868	0.3	0					01111
202	F	2	2020-11-02	12-18	0	0	1	2	4_inf	5_inf		1	1	0	0	inf	446.268	41.1	1		74.85	44.01	1	01111
202	F	3	2021-04-06	12-18	0	0	1	2	4_inf	5_inf		1	1	0	0	inf	113.667	20.3	1		18.56	15.59	1	01111
202	F	4	2021-12-07	12-18	0	0	1	2	4_inf	5_inf	0	1	1	0	0	inf	99.1666	18.9	1	0.8	59.56	51.79	4	01111
202	F	5	2022-07-05	12-18	0	0	1	2	4_inf	5_inf	0	1	1	0	0	inf	133.769	22.1	1	0.5	50.53	54.14	9.64	01111
203	F	1	2020-06-18	12-18	0	0	1	4	4_vacc	5_vacc		0	1	1	1	neg	3.3864	2.7	0					00011
203	F	2	2020-11-02	12-18	0	0	1	4	4_vacc	5_vacc		0	1	1	1	neg	1.79914	1.7	0					00011
203	F	3	2021-04-06	12-18	0	0	1	4	4_vacc	5_vacc		0	1	1	1	neg	0.797257	0.8	0					00011
203	F	4	2021-12-07	12-18	1	0	1	4	4_vacc	5_vacc	0	1	1	1	1	vacc	3244.03	112.1	1	0.1	192.31	87.95	38	00011
203	F	5	2022-07-05	12-18	1	0	1	4	4_vacc	5_vacc	0	1	1	1	1	vacc	3496.34	116.4	1	4.3	128.06	58.41	52.74	00011
209	F	1	2020-06-18	12-18	0	0	1	5	4_neg	5_vacc			1	0	1									.0001
209	F	2	2020-11-02	12-18	0	0	1	5	4_neg	5_vacc		0	1	0	1	neg	3.3864	2.7	0					.0001
209	F	3	2021-04-06	12-18	0	0	1	5	4_neg	5_vacc		0	1	0	1	neg	5.71006	3.8	0					.0001
209	F	4	2021-12-07	12-18	0	0	1	5	4_neg	5_vacc	0	0	1	0	1	neg	3.02897	2.5	0	0.9	0	0	0	.0001
209	F	5	2022-07-05	12-18	1	0	1	5	4_neg	5_vacc	0	1	1	0	1	vacc	3472.47	116	1	4.6	406.5	234.69	182.65	.0001
211	M	1	2020-06-18	12-18	0	1	1	4	4_vacc	5_hybrid		0	1	1	1	neg	0.353291	0.2	0					00011
211	M	2	2020-11-02	12-18	0	1	1	4	4_vacc	5_hybrid		0	1	1	1	neg	0.296674	0.1	0					00011
211	M	3	2021-04-06	12-18	0	1	1	4	4_vacc	5_hybrid		0	1	1	1	neg	0.296674	0.1	0					00011
211	M	4	2021-12-07	12-18	1	1	1	4	4_vacc	5_hybrid	0	1	1	1	1	vacc	3965.48	124	1	0.2	626.17	280.5	116	00011
211	M	5	2022-07-05	12-18	1	1	1	4	4_vacc	5_hybrid	1	1	1	1	1	hybrid	3616.92	118.4	1	20.1	978.47	784.93	473.26	00011
213	F	1	2020-06-18	12-18	0	0	1	4	4_vacc			0		1	0	neg	0.710838	0.7	0					0001.
213	F	2	2020-11-02	12-18	0	0	1	4	4_vacc			0		1	0	neg	0.552916	0.5	0					0001.
213	F	3	2021-04-06	12-18	0	0	1	4	4_vacc			0		1	0	neg	0.552916	0.5	0					0001.
213	F	4	2021-12-07	12-18	1	0	1	4	4_vacc		0	1		1	0	vacc	3990.99	124.4	1	0.4	425.89	245.46	46	0001.
213	F	5			0	0	0	4	4_vacc					1	0									0001.
214	F	1	2020-06-18	12-18	0	0	1	5	4_neg	5_vacc		0	1	0	1	neg	0.797257	0.8	0					00001
214	F	2	2020-11-02	12-18	0	0	1	5	4_neg	5_vacc		0	1	0	1	neg	0.797257	0.8	0					00001
214	F	3	2021-04-06	12-18	0	0	1	5	4_neg	5_vacc		0	1	0	1	neg	0.629391	0.6	0					00001
214	F	4	2021-12-07	12-18	0	0	1	5	4_neg	5_vacc	0	0	1	0	1	neg	0.552916	0.5	0	0.2	0	0	0	00001
214	F	5	2022-07-05	12-18	1	0	1	5	4_neg	5_vacc	0	1	1	0	1	vacc	3616.92	118.4	1	3.5	602.77	365.23	189.43	00001
215	M	1	2020-06-18	12-18	0	0	1	4	4_inf	5_inf		0	1	0	0	neg	5.24251	3.6	0					00011
215	M	2	2020-11-02	12-18	0	0	1	4	4_inf	5_inf		0	1	0	0	neg	5.24251	3.6	0					00011
215	M	3	2021-04-06	12-18	0	0	1	4	4_inf	5_inf		0	1	0	0	neg	6.96664	4.3	2					00011
215	M	4	2021-12-07	12-18	0	0	1	4	4_inf	5_inf	1	1	1	0	0	inf	1015.09	62.4	1	14.9	112.18	45.64	20	00011
215	M	5	2022-07-05	12-18	0	0	1	4	4_inf	5_inf	1	1	1	0	0	inf	3249.79	112.2	1	26.4	294.72	143.02	153.12	00011
217	M	1	2020-06-16	5-11	0	0	1	3	4_inf	5_inf		0	1	0	0	neg	0.414868	0.3	0					00111
217	M	2	2020-10-27	5-11	0	0	1	3	4_inf	5_inf		0	1	0	0	neg	0.481409	0.4	0					00111
217	M	3	2021-03-27	5-11	0	0	1	3	4_inf	5_inf		1	1	0	0	inf	128.02	21.6	1		1	1	1	00111
217	M	4	2021-11-19	5-11	0	0	1	3	4_inf	5_inf	0	1	1	0	0	inf	37.7526	11.3	1	2.1	18.07	13.72	0	00111
217	M	5	2022-07-01	5-11	0	0	1	3	4_inf	5_inf	1	1	1	0	0	inf	1227.7	68.7	1	25.8	91.07	56.5	59.99	00111
218	F	1	2020-06-16	5-11	0	1	1	1	4_hybrid	5_hybrid		1	1	1	1	inf	469.981	42.2	1					11111
218	F	2	2020-10-27	12-18	0	1	1	1	4_hybrid	5_hybrid		1	1	1	1	inf	492.073	43.2	1		3.21	1	1	11111
218	F	3	2021-03-26	12-18	0	1	1	1	4_hybrid	5_hybrid		1	1	1	1	inf	660.983	50.2	1		15.4	0.92	7.6	11111
218	F	4	2021-11-19	12-18	1	1	1	1	4_hybrid	5_hybrid	0	1	1	1	1	hybrid	3313.49	113.3	1	0	454.75	195.01	112	11111
218	F	5	2022-06-30	12-18	1	1	0	1	4_hybrid	5_hybrid	1	1	1	1	1	hybrid	3635.19	118.7	1	23.6	654.45	327.44	290.11	11111
219	M	1	2020-06-16	5-11	0	1	1	neg		5_neg		0	0	0	0	neg	0.629391	0.6	0					000.0
219	M	2	2020-10-27	5-11	0	1	1	neg		5_neg		0	0	0	0	neg	0.797257	0.8	0					000.0
219	M	3	2021-03-26	5-11	0	1	0	neg		5_neg		0	0	0	0	neg	2.53032	2.2	0					000.0
219	M	4			0	1	0	neg		5_neg			0	0	0									000.0
219	M	5	2022-07-01	5-11	0	1	0	neg		5_neg	0	0	0	0	0	neg	10.1725	5.4	2	4.2				000.0
221	F	1	2020-06-16	5-11	0	0	1	3	4_inf	5_inf		0	1	0	0	neg	4.57875	3.3	0					00111
221	F	2	2020-10-27	5-11	0	0	0	3	4_inf	5_inf		0	1	0	0	neg	4.57875	3.3	0					00111
221	F	3	2021-03-26	5-11	0	0	1	3	4_inf	5_inf		1	1	0	0	inf	53.9927	13.7	1		9.71	1	1	00111
221	F	4	2021-11-19	5-11	0	0	0	3	4_inf	5_inf	0	1	1	0	0	inf	39.6236	11.6	1	0.8	28.84	2.88	0	00111
221	F	5	2022-07-01	5-11	0	0	0	3	4_inf	5_inf	1	1	1	0	0	inf	406.759	39.2	1	18.6	61.39	22.24	189.36	00111
223	F	1	2020-06-16	5-11	0	1	1	5	4_neg	5_vacc		0	1	0	1	neg	0.414868	0.3	0					00001
223	F	2	2020-10-27	5-11	0	1	1	5	4_neg	5_vacc		0	1	0	1	neg	0.481409	0.4	0					00001
223	F	3	2021-03-26	5-11	0	1	1	5	4_neg	5_vacc		0	1	0	1	neg	0.985025	1	0					00001
223	F	4	2021-11-19	5-11	0	1	1	5	4_neg	5_vacc	0	0	1	0	1	neg	0.710838	0.7	0	1.1	0	0	0	00001
223	F	5	2022-07-01	5-11	1	1	1	5	4_neg	5_vacc	0	1	1	0	1	vacc	1730.53	81.7	1	4.7	185.12	38.04	208.51	00001
225	M	1	2020-06-16	5-11	0	0	1	5	4_neg	5_vacc		0	1	0	1	neg	2.07663	1.9	0					00001
225	M	2	2020-10-27	5-11	0	0	1	5	4_neg	5_vacc		0	1	0	1	neg	0.552916	0.5	0					00001
225	M	3	2021-03-26	5-11	0	0	1	5	4_neg	5_vacc		0	1	0	1	neg	3.20518	2.6	0					00001
225	M	4	2021-11-19	5-11	0	0	1	5	4_neg	5_vacc	0	0	1	0	1	neg	0.481409	0.4	0	0.1	0	0	0	00001
225	M	5	2022-07-01	5-11	1	0	1	5	4_neg	5_vacc	0	1	1	0	1	vacc	3255.55	112.3	1	2.2	202.22	111.12	82.51	00001
226	F	1	2020-06-16	5-11	0	0	1	3	4_inf	5_hybrid		0	1	0	1	neg	0.888652	0.9	0					00111
226	F	2	2020-10-27	5-11	0	0	1	3	4_inf	5_hybrid		0	1	0	1	neg	0.710838	0.7	0					00111
226	F	3	2021-03-26	5-11	0	0	1	3	4_inf	5_hybrid		1	1	0	1	inf	2473.12	97.8	1		108.65	34.26	6.8	00111
226	F	4	2021-11-19	5-11	0	0	1	3	4_inf	5_hybrid	1	1	1	0	1	inf	1123.93	65.7	1	7.5	86.21	45.66	0	00111
226	F	5	2022-07-01	5-11	1	0	1	3	4_inf	5_hybrid	0	1	1	0	1	hybrid	3604.77	118.2	1	2.7	580.05	324.68	207.51	00111
228	M	1	2020-06-16	5-11	0	1	1	5	4_neg	5_hybrid		0	1	0	1	neg	0.481409	0.4	0					00001
228	M	2	2020-10-27	5-11	0	1	1	5	4_neg	5_hybrid		0	1	0	1	neg	0.353291	0.2	0					00001
228	M	3	2021-03-26	5-11	0	1	1	5	4_neg	5_hybrid		0	1	0	1	neg	0.481409	0.4	0					00001
228	M	4	2021-11-19	5-11	0	1	1	5	4_neg	5_hybrid	0	0	1	0	1	neg	0.414868	0.3	0	0.3	0	0	0	00001
228	M	5	2022-07-01	5-11	1	1	1	5	4_neg	5_hybrid	1	1	1	0	1	hybrid	2864.37	105.3	1	7.8	254.65	181.23	105.09	00001
229	F	1	2020-06-16	5-11	0	0	1	3	4_inf	5_inf		0	1	0	0	neg	0.414868	0.3	0					00111
229	F	2	2020-10-27	5-11	0	0	0	3	4_inf	5_inf		0	1	0	0	neg	1.19271	1.2	0					00111
229	F	3	2021-04-10	5-11	0	0	1	3	4_inf	5_inf		1	1	0	0	inf	1336.07	71.7	1		123.38	24.4		00111
229	F	4	2021-11-19	5-11	0	0	1	3	4_inf	5_inf	1	1	1	0	0	inf	3146.89	110.4	1	17.5	129.57	59.38	22.22	00111
229	F	5	2022-07-01	5-11	0	0	1	3	4_inf	5_inf	1	1	1	0	0	inf	3472.47	116	1	27.2	209.21	158.2	114.44	00111
231	F	1	2020-06-16	5-11	0	0	1	5	4_neg	5_hybrid		0	1	0	1	neg	0.552916	0.5	0					00001
231	F	2	2020-10-27	5-11	0	0	1	5	4_neg	5_hybrid		0	1	0	1	neg	0.481409	0.4	0					00001
231	F	3	2021-03-26	5-11	0	0	1	5	4_neg	5_hybrid		0	1	0	1	neg	1.30402	1.3	0					00001
231	F	4	2021-11-19	5-11	0	0	0	5	4_neg	5_hybrid	0	0	1	0	1	neg	0.888652	0.9	0	0.1	0	0	0	00001
231	F	5	2022-07-01	5-11	1	0	0	5	4_neg	5_hybrid	1	1	1	0	1	hybrid	3436.81	115.4	1	11.7	217.58	157.98	103.33	00001
232	M	1	2020-06-16	5-11	0	0	1	5	4_neg	5_hybrid		0	1	0	1	neg	2.53032	2.2	0					0.001
232	M	2			0	0	1	5	4_neg	5_hybrid			1	0	1									0.001
232	M	3	2021-03-26	5-11	0	0	1	5	4_neg	5_hybrid		0	1	0	1	neg	0.985025	1	0					0.001
232	M	4	2021-11-19	5-11	0	0	1	5	4_neg	5_hybrid	0	0	1	0	1	neg	0.888652	0.9	0	1	0	0	0	0.001
232	M	5	2022-07-01	5-11	1	0	1	5	4_neg	5_hybrid	1	1	1	0	1	hybrid	2478.15	97.9	1	26.8	251.07	136.05	434.22	0.001
233	M	1	2020-06-16	5-11	0	0	1	neg	4_neg			0		0	0	neg	0.710838	0.7	0					0000.
233	M	2	2020-10-27	5-11	0	0	1	neg	4_neg			0		0	0	neg	0.629391	0.6	0					0000.
233	M	3	2021-03-26	5-11	0	0	1	neg	4_neg			0		0	0	neg	0.414868	0.3	0					0000.
233	M	4	2021-11-19	5-11	0	0	0	neg	4_neg		0	0		0	0	neg	0.414868	0.3	0	0.1	0	0	0	0000.
233	M	5			0	0	0	neg	4_neg					0	0									0000.
235	F	1	2020-06-16	5-11	0	0	1	5	4_neg	5_inf		0	1	0	0	neg	0.888652	0.9	0					00001
235	F	2	2020-10-27	5-11	0	0	1	5	4_neg	5_inf		0	1	0	0	neg	0.629391	0.6	0					00001
235	F	3	2021-03-26	5-11	0	0	1	5	4_neg	5_inf		0	1	0	0	neg	1.42032	1.4	0					00001
235	F	4	2021-11-19	5-11	0	0	1	5	4_neg	5_inf	0	0	1	0	0	neg	0.797257	0.8	0	0.1	0	0	0	00001
235	F	5	2022-07-01	5-11	0	0	0	5	4_neg	5_inf	1	1	1	0	0	inf	2403.28	96.4	1	26.5	162.02	134.34	181.13	00001
236	M	1	2020-06-16	5-11	0	1	1	5	4_neg	5_inf		0	1	0	0	neg	0.481409	0.4	0					00001
236	M	2	2020-10-27	5-11	0	1	1	5	4_neg	5_inf		0	1	0	0	neg	0.353291	0.2	0					00001
236	M	3	2021-03-26	5-11	0	1	1	5	4_neg	5_inf		0	1	0	0	neg	0.414868	0.3	0					00001
236	M	4	2021-11-19	5-11	0	1	1	5	4_neg	5_inf	0	0	1	0	0	neg	0.481409	0.4	0	0.7	0	0	0	00001
236	M	5	2022-07-01	5-11	0	1	1	5	4_neg	5_inf	1	1	1	0	0	inf	948.727	60.3	1	25.3	92.51	78.06	93.2	00001
238	F	1	2020-06-16	5-11	0	0	1	5	4_neg	5_inf		0	1	0	0	neg	1.30402	1.3	0					00001
238	F	2	2020-10-27	5-11	0	0	1	5	4_neg	5_inf		0	1	0	0	neg	0.985025	1	0					00001
238	F	3	2021-03-26	5-11	0	0	1	5	4_neg	5_inf		0	1	0	0	neg	1.19271	1.2	0					00001
238	F	4	2021-11-19	5-11	0	0	1	5	4_neg	5_inf	0	0	1	0	0	neg	2.07663	1.9	0	0.2	0	0	0	00001
238	F	5	2022-07-01	5-11	0	0	1	5	4_neg	5_inf	1	1	1	0	0	inf	456.97	41.6	1	8	59.42	17.56	43.05	00001
239	F	1	2020-06-16	5-11	0	1	1	neg	4_neg			0		0	0	neg	0.414868	0.3	0					0000.
239	F	2	2020-10-27	5-11	0	1	1	neg	4_neg			0		0	0	neg	0.353291	0.2	0					0000.
239	F	3	2021-03-26	5-11	0	1	1	neg	4_neg			0		0	0	neg	0.481409	0.4	0					0000.
239	F	4	2021-11-19	5-11	0	1	1	neg	4_neg		0	0		0	0	neg	0.629391	0.6	0	0.2	0	0	0	0000.
239	F	5			0	1	1	neg	4_neg					0	0									0000.
240	M	1	2020-06-16	5-11	0	0	1	4	4_inf	5_inf			1	0	0									.0011
240	M	2	2020-10-27	5-11	0	0	1	4	4_inf	5_inf		0	1	0	0	neg	0.414868	0.3	0					.0011
240	M	3	2021-03-26	5-11	0	0	1	4	4_inf	5_inf		0	1	0	0	neg	0.296674	0.1	0					.0011
240	M	4	2021-11-19	5-11	0	0	1	4	4_inf	5_inf	1	1	1	0	0	inf	158.031	24.1	1	12.8	35.57	26.71	0	.0011
240	M	5	2022-07-01	5-11	0	0	1	4	4_inf	5_inf	1	1	1	0	0	inf	2688.67	102	1	23.6	287.44	178.7	280.5	.0011
241	M	1	2020-06-16	5-11	0	0	1	5	4_neg	5_inf		0	1	0	0	neg	1.54161	1.5	0					00001
241	M	2	2020-10-27	5-11	0	0	1	5	4_neg	5_inf		0	1	0	0	neg	2.85775	2.4	0					00001
241	M	3	2021-03-26	5-11	0	0	1	5	4_neg	5_inf		0	1	0	0	neg	1.42032	1.4	0		0	0		00001
241	M	4	2021-11-19	5-11	0	0	1	5	4_neg	5_inf	0	0	1	0	0	neg	0.985025	1	0	0.1	0	0	0	00001
241	M	5	2022-07-01	5-11	0	0	1	5	4_neg	5_inf	1	1	1	0	0	inf	2528.7	98.9	1	25.8	148.68	135.54	138.01	00001
242	M	1	2020-06-16	5-11	0	0	1	4	4_inf	5_hybrid		0	1	0	1	neg	0.710838	0.7	0					00011
242	M	2	2020-10-27	5-11	0	0	1	4	4_inf	5_hybrid		0	1	0	1	neg	0.710838	0.7	0					00011
242	M	3	2021-03-26	5-11	0	0	1	4	4_inf	5_hybrid		0	1	0	1	neg	0.710838	0.7	0					00011
242	M	4	2021-11-19	5-11	0	0	1	4	4_inf	5_hybrid	1	1	1	0	1	inf	620.174	48.6	1	17.7	63.9	31.74	0	00011
242	M	5	2022-07-01	5-11	1	0	1	4	4_inf	5_hybrid	1	1	1	0	1	hybrid	3496.34	116.4	1	9.4	286.62	152.46	112.91	00011
243	M	1	2020-06-16	5-11	0	0	1	neg	4_neg	5_neg		0	0	0	0	neg	0.353291	0.2	0					00000
243	M	2	2020-10-27	5-11	0	0	1	neg	4_neg	5_neg		0	0	0	0	neg	0.481409	0.4	0					00000
243	M	3	2021-03-26	5-11	0	0	1	neg	4_neg	5_neg		0	0	0	0	neg	0.481409	0.4	0					00000
243	M	4	2021-11-19	5-11	0	0	0	neg	4_neg	5_neg	0	0	0	0	0	neg	0.552916	0.5	0	0.3	0	0	0	00000
243	M	5	2022-07-01	5-11	0	0	1	neg	4_neg	5_neg	0	0	0	0	0	neg	2.53032	2.2	0	3.5				00000
244	M	1	2020-06-16	5-11	0	0	1	4	4_inf	5_inf		0	1	0	0	neg	0.888652	0.9	0					00011
244	M	2	2020-10-27	5-11	0	0	1	4	4_inf	5_inf		0	1	0	0	neg	0.353291	0.2	0					00011
244	M	3	2021-03-26	5-11	0	0	1	4	4_inf	5_inf		0	1	0	0	neg	0.481409	0.4	0					00011
244	M	4	2021-11-19	5-11	0	0	1	4	4_inf	5_inf	0	1	1	0	0	inf	115.819	20.5	1	5.7	19.06	12.11	0	00011
244	M	5	2022-07-01	5-11	0	0	1	4	4_inf	5_inf	1	1	1	0	0	inf	1347.16	72	1	13.5	93.46	73.8	61.61	00011
245	M	1	2020-06-16	5-11	0	0	1	5	4_neg	5_inf		0	1	0	0	neg	1.79914	1.7	0					00001
245	M	2	2020-10-27	5-11	0	0	1	5	4_neg	5_inf		0	1	0	0	neg	2.37409	2.1	0					00001
245	M	3	2021-03-26	5-11	0	0	1	5	4_neg	5_inf		0	1	0	0	neg	1.30402	1.3	0					00001
245	M	4	2021-11-19	5-11	0	0	1	5	4_neg	5_inf	0	0	1	0	0	neg	2.07663	1.9	0	0.1	0	0	0	00001
245	M	5	2022-07-01	5-11	0	0	1	5	4_neg	5_inf	1	1	1	0	0	inf	1403.3	73.5	1	10.5	140.67	80.13	57.21	00001
249	M	1	2020-06-16	5-11	0	0	1	4	4_inf	5_inf		0	1	0	0	neg	0.353291	0.2	0					00011
249	M	2	2020-10-27	5-11	0	0	1	4	4_inf	5_inf		0	1	0	0	neg	0.296674	0.1	0					00011
249	M	3	2021-03-26	5-11	0	0	1	4	4_inf	5_inf		0	1	0	0	neg	0.296674	0.1	0					00011
249	M	4	2021-11-19	5-11	0	0	1	4	4_inf	5_inf	0	1	1	0	0	inf	26.957	9.4	1	1.1	21.71	19.33	0	00011
249	M	5	2022-07-01	5-11	0	0	1	4	4_inf	5_inf	1	1	1	0	0	inf	884.613	58.2	1	17.4	88.73	55.25	32.91	00011
261	M	1	2020-06-16	12-18	0	0	1	4	4_vacc	5_vacc		0	1	1	1	neg	0.629391	0.6	0					00011
261	M	2	2020-10-27	12-18	0	0	1	4	4_vacc	5_vacc		0	1	1	1	neg	0.629391	0.6	0					00011
261	M	3	2021-03-26	12-18	0	0	1	4	4_vacc	5_vacc		0	1	1	1	neg	0.552916	0.5	0					00011
261	M	4	2021-11-19	12-18	1	0	1	4	4_vacc	5_vacc	0	1	1	1	1	vacc	7525.63	171	1	0.1	365.23	174.55	64.98	00011
261	M	5	2022-06-30	12-18	1	0	1	4	4_vacc	5_vacc	0	1	1	1	1	vacc	3814.13	121.6	1	3.7	1099.87	521.65	484.5	00011
267	F	1	2020-06-16	5-11	0	0	1	4	4_vacc	5_vacc		0	1	1	1	neg	0.797257	0.8	0					00011
267	F	2	2020-10-27	12-18	0	0	1	4	4_vacc	5_vacc		0	1	1	1	neg	0.414868	0.3	0					00011
267	F	3	2021-03-26	12-18	0	0	1	4	4_vacc	5_vacc		0	1	1	1	neg	0.414868	0.3	0					00011
267	F	4	2021-11-19	12-18	1	0	1	4	4_vacc	5_vacc	0	1	1	1	1	vacc	7351.01	169	1	0.2	315.16	149.21	62.77	00011
267	F	5	2022-06-30	12-18	1	0	1	4	4_vacc	5_vacc	0	1	1	1	1	vacc	3745.75	120.5	1	3	477.33	291.8	262.19	00011
270	M	1	2020-06-16	12-18	0	0	1	4	4_vacc	5_vacc		0	1	1	1	neg	0.552916	0.5	0					00011
270	M	2	2020-10-27	12-18	0	0	1	4	4_vacc	5_vacc		0	1	1	1	neg	0.552916	0.5	0					00011
270	M	3	2021-03-26	12-18	0	0	1	4	4_vacc	5_vacc		0	1	1	1	neg	0.481409	0.4	0					00011
270	M	4	2021-11-19	12-18	1	0	1	4	4_vacc	5_vacc	0	1	1	1	1	vacc	4023	124.9	1	0.3	690.61	192.53	77.76	00011
270	M	5	2022-06-30	12-18	1	0	1	4	4_vacc	5_vacc	0	1	1	1	1	vacc	3807.89	121.5	1	0.5	372.58	130.53	73.96	00011
272	F	1	2020-06-16	5-11	0	1	1	4	4_vacc	5_hybrid		0	1	1	1	neg	0.552916	0.5	0					00011
272	F	2	2020-10-27	5-11	0	1	1	4	4_vacc	5_hybrid		0	1	1	1	neg	0.552916	0.5	0					00011
272	F	3	2021-03-26	12-18	0	1	1	4	4_vacc	5_hybrid		0	1	1	1	neg	0.481409	0.4	0					00011
272	F	4	2021-11-19	12-18	1	1	1	4	4_vacc	5_hybrid	0	1	1	1	1	vacc	7273.1	168.1	1	0.6	1230.92	599.52	284.33	00011
272	F	5	2022-06-30	12-18	1	1	1	4	4_vacc	5_hybrid	1	1	1	1	1	hybrid	3665.73	119.2	1	8.3	1183.29	868.81	793.02	00011
273	F	1	2020-06-16	5-11	0	0	1	5	4_neg	5_inf		0	1	0	0	neg	0.481409	0.4	0					00001
273	F	2	2020-10-27	5-11	0	0	1	5	4_neg	5_inf		0	1	0	0	neg	0.552916	0.5	0					00001
273	F	3	2021-03-26	5-11	0	0	1	5	4_neg	5_inf		0	1	0	0	neg	0.552916	0.5	0					00001
273	F	4	2021-11-19	5-11	0	0	1	5	4_neg	5_inf	0	0	1	0	0	neg	0.552916	0.5	0	0.3	0	0	0	00001
273	F	5	2022-07-01	5-11	0	0	1	5	4_neg	5_inf	1	1	1	0	0	inf	1245.44	69.2	1	13.9	112.56	83.68	81.1	00001
274	F	1	2020-06-16	5-11	0	1	1	4	4_vacc	5_vacc		0	1	1	1	neg	0.629391	0.6	0					00011
274	F	2	2020-10-27	12-18	0	1	1	4	4_vacc	5_vacc		0	1	1	1	neg	0.629391	0.6	0					00011
274	F	3	2021-03-26	12-18	0	1	1	4	4_vacc	5_vacc		0	1	1	1	neg	0.552916	0.5	0					00011
274	F	4	2021-11-19	12-18	1	1	1	4	4_vacc	5_vacc	0	1	1	1	1	vacc	7473.03	170.4	1	0.1	332.23	187.79	80	00011
274	F	5	2022-06-30	12-18	1	1	1	4	4_vacc	5_vacc	0	1	1	1	1	vacc	3745.75	120.5	1	2.7	491.4	251.19	198.06	00011
275	M	1	2020-06-16	5-11	0	0	1	5	4_neg	5_vacc		0	1	0	1	neg	0.629391	0.6	0					00001
275	M	2	2020-10-27	5-11	0	0	1	5	4_neg	5_vacc		0	1	0	1	neg	0.552916	0.5	0					00001
275	M	3	2021-03-26	12-18	0	0	1	5	4_neg	5_vacc		0	1	0	1	neg	0.353291	0.2	0					00001
275	M	4	2021-11-19	12-18	0	0	1	5	4_neg	5_vacc	0	0	1	0	1	neg	0.353291	0.2	0	0.4	0	0	0	00001
275	M	5	2022-06-30	12-18	1	0	1	5	4_neg	5_vacc	0	1	1	0	1	vacc	3876.83	122.6	1	3.6	1486.99	745.71	460.83	00001
280	M	1	2020-06-16	5-11	0	0	1	3	4_inf	5_inf		0	1	0	0	neg	0.888652	0.9	0					00111
280	M	2	2020-10-27	12-18	0	0	1	3	4_inf	5_inf		0	1	0	0	neg	0.797257	0.8	0					00111
280	M	3	2021-03-26	12-18	0	0	0	3	4_inf	5_inf		1	1	0	0	inf	324.127	34.9	1		17.63	6.83	1	00111
280	M	4	2021-11-19	12-18	0	0	1	3	4_inf	5_inf	0	1	1	0	0	inf	70.5898	15.8	1	0.7	20.4	13.24	0	00111
280	M	5	2022-06-30	12-18	0	0	1	3	4_inf	5_inf	1	1	1	0	0	inf	3538.31	117.1	1	6.5	209.38	136.37	94.61	00111
289	F	1	2020-06-18	5-11	0	1	1	5	4_neg	5_inf		0	1	0	0	neg	0.414868	0.3	0					00001
289	F	2	2020-11-11	5-11	0	1	1	5	4_neg	5_inf		0	1	0	0	neg	0.481409	0.4	0					00001
289	F	3	2021-03-29	5-11	0	1	1	5	4_neg	5_inf		0	1	0	0	neg	0.629391	0.6	0					00001
289	F	4	2021-11-24	5-11	0	1	1	5	4_neg	5_inf	0	0	1	0	0	neg	0.481409	0.4	0	0.2	0	0	0	00001
289	F	5	2022-06-02	5-11	0	1	1	5	4_neg	5_inf	1	1	1	0	0	inf	148.083	23.3	1	11.8	22.09	17.42	45.58	00001
290	M	1	2020-06-18	5-11	0	1	1	5	4_neg	5_inf		0	1	0	0	neg	3.96005	3	0					00001
290	M	2	2020-11-11	5-11	0	1	1	5	4_neg	5_inf		0	1	0	0	neg	5.24251	3.6	0					00001
290	M	3	2021-03-29	5-11	0	1	1	5	4_neg	5_inf		0	1	0	0	neg	3.3864	2.7	0					00001
290	M	4	2021-11-24	5-11	0	1	1	5	4_neg	5_inf	0	0	1	0	0	neg	4.36751	3.2	0	0.8	0	0	0	00001
290	M	5	2022-06-02	5-11	0	1	1	5	4_neg	5_inf	1	1	1	0	0	inf	444.142	41	1	19	30.3	21.35	12.99	00001
295	M	1	2020-06-18	5-11	0	0	1	5	4_neg	5_inf		0	1	0	0	neg	1.79914	1.7	0					00001
295	M	2	2020-11-11	5-11	0	0	1	5	4_neg	5_inf		0	1	0	0	neg	3.02897	2.5	0					00001
295	M	3	2021-03-29	5-11	0	0	1	5	4_neg	5_inf		0	1	0	0	neg	1.19271	1.2	0					00001
295	M	4	2021-11-24	5-11	0	0	0	5	4_neg	5_inf	0	0	1	0	0	neg	0.710838	0.7	0	0.7	0	0	0	00001
295	M	5	2022-06-02	5-11	0	0	1	5	4_neg	5_inf	1	1	1	0	0	inf	201.07	27.3	1	8.5	28.85	14.25	12.78	00001
299	F	1	2020-06-18	5-11	0	0	1	1	4_inf			1		0	0	inf	708.454	52	1					1111.
299	F	2	2020-11-11	5-11	0	0	1	1	4_inf			1		0	0	inf	719.227	52.4	1					1111.
299	F	3	2021-03-29	5-11	0	0	1	1	4_inf			1		0	0	inf	1158.01	66.7	1		21.2	15.86	9.6	1111.
299	F	4	2021-11-24	5-11	0	0	1	1	4_inf		0	1		0	0	inf	948.727	60.3	1	0.8	65.06	45.39	0	1111.
299	F	5	2022-06-02	5-11	0	0	0	1	4_inf					0	0									1111.
303	F	1	2020-06-18	5-11	0	0	1	5	4_neg	5_inf		0	1	0	0	neg	0.985025	1	0					00001
303	F	2	2020-11-11	5-11	0	0	1	5	4_neg	5_inf		0	1	0	0	neg	1.42032	1.4	0					00001
303	F	3	2021-03-29	5-11	0	0	1	5	4_neg	5_inf		0	1	0	0	neg	0.888652	0.9	0					00001
303	F	4	2021-11-24	5-11	0	0	1	5	4_neg	5_inf	0	0	1	0	0	neg	1.19271	1.2	0	0.6	0	0	0	00001
303	F	5	2022-06-02	5-11	0	0	1	5	4_neg	5_inf	1	1	1	0	0	inf	423.17	40	1	24.4	32.12	30.89	218.34	00001
304	M	1	2020-06-18	5-11	0	0	1	5	4_neg	5_inf		0	1	0	0	neg	1.30402	1.3	0					00001
304	M	2	2020-11-11	5-11	0	0	1	5	4_neg	5_inf		0	1	0	0	neg	1.66788	1.6	0					00001
304	M	3	2021-03-29	5-11	0	0	1	5	4_neg	5_inf		0	1	0	0	neg	2.22286	2	0					00001
304	M	4	2021-11-24	5-11	0	0	0	5	4_neg	5_inf	0	0	1	0	0	neg	1.79914	1.7	0	0.1	0	0	0	00001
304	M	5	2022-06-02	5-11	0	0	0	5	4_neg	5_inf	1	1	1	0	0	inf	785.582	54.8	1	26.6	70.97	64.18	630.12	00001
305	F	1	2020-06-18	5-11	0	0	1	2		5_inf		0	1	0	0	neg	0.481409	0.4	0					011.1
305	F	2	2020-11-11	5-11	0	0	1	2		5_inf		1	1	0	0	inf	2979.09	107.4	1					011.1
305	F	3	2021-03-29	5-11	0	0	1	2		5_inf		1	1	0	0	inf	681.878	51	1		49.29	12.63	4.3	011.1
305	F	4			0	0	0	2		5_inf			1	0	0									011.1
305	F	5	2022-06-02	5-11	0	0	1	2		5_inf	1	1	1	0	0	inf	5334.33	143.9	1	30.4	373	192.79	154.01	011.1
310	M	1	2020-06-18	5-11	0	0	1	5	4_neg	5_inf		0	1	0	0	neg	5.47378	3.7	0					00001
310	M	2	2020-11-11	5-11	0	0	1	5	4_neg	5_inf		0	1	0	0	neg	5.95135	3.9	0					00001
310	M	3	2021-03-29	5-11	0	0	1	5	4_neg	5_inf		0	1	0	0	neg	3.76383	2.9	0					00001
310	M	4	2021-11-24	5-11	0	0	1	5	4_neg	5_inf	0	0	1	0	0	neg	7.233	4.4	2	2.9	0	0	0	00001
310	M	5	2022-06-02	12-18	0	0	1	5	4_neg	5_inf	1	1	1	0	0	inf	143.23	22.9	1	12.2	27.28	16.15	9.91	00001
311	F	1	2020-06-19	12-18	0	0	1	4	4_inf	5_inf		0	1	0	0	neg	0.552916	0.5	0					00011
311	F	2	2020-11-17	12-18	0	0	0	4	4_inf	5_inf		0	1	0	0	neg	1.08638	1.1	0					00011
311	F	3	2021-04-08	12-18	0	0	0	4	4_inf	5_inf		0	1	0	0	neg	0.710838	0.7	0					00011
311	F	4	2021-12-03	12-18	0	0	0	4	4_inf	5_inf	0	1	1	0	0	inf	86.5907	17.6	1	4.1	60.79	38.2	0	00011
311	F	5	2022-06-02	12-18	0	0	0	4	4_inf	5_inf	0	1	1	0	0	inf	655.811	50	1	5.1	64.02	56.75	75.82	00011
316	F	1	2020-06-19	12-18	0	0	1	5	4_neg	5_inf		0	1	0	0	neg	0.710838	0.7	0					00001
316	F	2	2020-11-17	12-18	0	0	1	5	4_neg	5_inf		0	1	0	0	neg	0.552916	0.5	0					00001
316	F	3	2021-04-08	12-18	0	0	1	5	4_neg	5_inf		0	1	0	0	neg	0.414868	0.3	0					00001
316	F	4	2021-12-03	12-18	0	0	1	5	4_neg	5_inf	0	0	1	0	0	neg	0.353291	0.2	0	2.3	0	0	0	00001
316	F	5	2022-06-02	12-18	0	0	1	5	4_neg	5_inf	0	1	1	0	0	inf	69.7489	15.7	1	1.4	7.24	6.21	20.38	00001
317	F	1	2020-06-19	12-18	0	0	1	3		5_inf		0	1	0	0	neg	6.96664	4.3	2					001.1
317	F	2	2020-11-17	12-18	0	0	0	3		5_inf		0	1	0	0	neg	5.24251	3.6	0					001.1
317	F	3	2021-04-08	12-18	0	0	0	3		5_inf		1	1	0	0	inf	1574.61	77.9	1		58.79	25.63	12.9	001.1
317	F	4			0	0	0	3		5_inf			1	0	0									001.1
317	F	5	2022-06-02	12-18	0	0	0	3		5_inf	1	1	1	0	0	inf	3984.61	124.3	1	11.5	297.71	175.53	179.05	001.1
319	F	1	2020-06-19	12-18	0	0	1	5	4_neg	5_inf		0	1	0	0	neg	1.08638	1.1	0					00001
319	F	2	2020-11-17	12-18	0	0	1	5	4_neg	5_inf		0	1	0	0	neg	1.08638	1.1	0					00001
319	F	3	2021-04-08	12-18	0	0	1	5	4_neg	5_inf		0	1	0	0	neg	1.08638	1.1	0					00001
319	F	4	2021-12-03	12-18	0	0	1	5	4_neg	5_inf	0	0	1	0	0	neg	1.19271	1.2	0	1.6	0	0	0	00001
319	F	5	2022-06-02	12-18	0	0	1	5	4_neg	5_inf	1	1	1	0	0	inf	1376.96	72.8	1	25.9	102.6	65.66	73.05	00001
321	F	1	2020-06-19	12-18	0	0	1	4	4_inf	5_inf		0	1	0	0	neg	0.629391	0.6	0					0.011
321	F	2			0	0	0	4	4_inf	5_inf			1	0	0									0.011
321	F	3	2021-04-08	12-18	0	0	0	4	4_inf	5_inf		0	1	0	0	neg	0.481409	0.4	0					0.011
321	F	4	2021-12-03	12-18	0	0	0	4	4_inf	5_inf	1	1	1	0	0	inf	357.573	36.7	1	16.5	34.7	21.22	0	0.011
321	F	5	2022-06-02	12-18	0	0	0	4	4_inf	5_inf	0	1	1	0	0	inf	142.03	22.8	1	2.4	14.55	7.19	6.02	0.011
328	M	1	2020-06-19	5-11	0	0	1	4	4_vacc			0		1	0	neg	0.552916	0.5	0					0001.
328	M	2	2020-11-17	5-11	0	0	1	4	4_vacc			0		1	0	neg	0.414868	0.3	0					0001.
328	M	3	2021-04-08	5-11	0	0	1	4	4_vacc			0		1	0	neg	0.414868	0.3	0					0001.
328	M	4	2021-12-03	12-18	1	0	1	4	4_vacc		0	1		1	0	vacc	2257	93.4	1	0.1	767.46	355.11	103	0001.
328	M	5			0	0	0	4	4_vacc					1	0									0001.
333	F	1	2020-06-19	5-11	0	0	1	5	4_neg	5_inf			1	0	0									.0001
333	F	2	2020-11-17	12-18	0	0	1	5	4_neg	5_inf		0	1	0	0	neg	0.629391	0.6	0					.0001
333	F	3	2021-04-08	12-18	0	0	1	5	4_neg	5_inf		0	1	0	0	neg	0.629391	0.6	0		0	0.68		.0001
333	F	4	2021-12-03	12-18	0	0	1	5	4_neg	5_inf	0	0	1	0	0	neg	0.481409	0.4	0	0.3	0	0	0	.0001
333	F	5	2022-06-16	12-18	0	0	1	5	4_neg	5_inf	0	1	1	0	0	inf	404.73	39.1	1	5.4	25.58	15.75	28.21	.0001
336	F	1	2020-06-19	12-18	0	0	1	3	4_hybrid	5_hybrid		0	1	1	1	neg	1.08638	1.1	0					00111
336	F	2	2020-11-17	12-18	0	0	1	3	4_hybrid	5_hybrid		0	1	1	1	neg	0.985025	1	0					00111
336	F	3	2021-04-08	12-18	0	0	1	3	4_hybrid	5_hybrid		1	1	1	1	inf	315.13	34.4	1		33.5	12.25	1	00111
336	F	4	2021-11-27	12-18	1	0	1	3	4_hybrid	5_hybrid	1	1	1	1	1	hybrid	3496.34	116.4	1	15.1	2440	1656.73	913.24	00111
336	F	5	2022-06-02	12-18	1	0	1	3	4_hybrid	5_hybrid	1	1	1	1	1	hybrid	5143.94	141.3	1	7.5	1080.61	567.86	226.81	00111
340	M	1	2020-06-19	5-11	0	1	1	5	4_neg	5_inf		0	1	0	0	neg	0.353291	0.2	0					00001
340	M	2	2020-11-17	12-18	0	1	1	5	4_neg	5_inf		0	1	0	0	neg	0.414868	0.3	0					00001
340	M	3	2021-04-08	12-18	0	1	1	5	4_neg	5_inf		0	1	0	0	neg	0.552916	0.5	0					00001
340	M	4	2021-12-03	12-18	0	1	1	5	4_neg	5_inf	0	0	1	0	0	neg	0.353291	0.2	0	0.9	0	0	0	00001
340	M	5	2022-06-16	12-18	0	1	1	5	4_neg	5_inf	1	1	1	0	0	inf	25.9265	9.2	1	7.2	6.33	8.37	10.9	00001
341	F	1	2020-06-19	5-11	0	0	1	4	4_hybrid			0		1	0	neg	0.414868	0.3	0					0001.
341	F	2	2020-11-17	5-11	0	0	1	4	4_hybrid			0		1	0	neg	0.353291	0.2	0					0001.
341	F	3	2021-04-08	5-11	0	0	1	4	4_hybrid			0		1	0	neg	0.414868	0.3	0					0001.
341	F	4	2021-12-03	12-18	1	0	1	4	4_hybrid		1	1		1	0	hybrid	3984.61	124.3	1	12.5	309.12	149.97	57	0001.
341	F	5			0	0	1	4	4_hybrid					1	0									0001.
349	M	1	2020-06-22	5-11	0	0	1	5	4_neg	5_inf		0	1	0	0	neg	1.08638	1.1	0					00001
349	M	2	2020-11-02	5-11	0	0	1	5	4_neg	5_inf		0	1	0	0	neg	0.985025	1	0					00001
349	M	3	2021-03-16	5-11	0	0	1	5	4_neg	5_inf		0	1	0	0	neg	0.797257	0.8	0					00001
349	M	4	2021-12-10	5-11	0	0	1	5	4_neg	5_inf	0	0	1	0	0	neg	0.552916	0.5	0	0.3	0	0	0	00001
349	M	5	2022-06-17	5-11	0	0	1	5	4_neg	5_inf	1	1	1	0	0	inf	140.835	22.7	1	19.4	15.82	12	24.32	00001
350	F	1	2020-06-22	5-11	0	0	1	1	4_neg	5_hybrid		1	1	0	1	inf	13.2474	6.3	1					10001
350	F	2	2020-11-02	5-11	0	0	1	1	4_neg	5_hybrid		0	1	0	1	neg	11.4889	5.8	2					10001
350	F	3	2021-03-16	5-11	0	0	1	1	4_neg	5_hybrid		0	1	0	1	neg	7.50437	4.5	2					10001
350	F	4	2021-12-10	5-11	0	0	0	1	4_neg	5_hybrid	0	0	1	0	1	neg	10.4941	5.5	2	0.1	0	0	0	10001
350	F	5	2022-06-17	5-11	1	0	1	1	4_neg	5_hybrid	0	1	1	0	1	hybrid	6098.98	153.9	1	0.9	232.72	119.13	67.16	10001
352	M	1	2020-06-22	5-11	0	0	1	5	4_neg	5_vacc		0	1	0	1	neg	0.296674	0.1	0					00001
352	M	2	2020-11-02	5-11	0	0	1	5	4_neg	5_vacc		0	1	0	1	neg	0.296674	0.1	0					00001
352	M	3	2021-03-16	5-11	0	0	1	5	4_neg	5_vacc		0	1	0	1	neg	0.296674	0.1	0					00001
352	M	4	2021-12-10	5-11	0	0	1	5	4_neg	5_vacc	0	0	1	0	1	neg	0.414868	0.3	0	0.2	0	0	0	00001
352	M	5	2022-06-17	5-11	1	0	1	5	4_neg	5_vacc	0	1	1	0	1	vacc	3556.37	117.4	1	3.8	173.04	125.5	133.83	00001
355	M	1	2020-06-22	5-11	0	0	1	5	4_neg	5_inf		0	1	0	0	neg	0.710838	0.7	0					00001
355	M	2	2020-11-02	5-11	0	0	1	5	4_neg	5_inf		0	1	0	0	neg	0.414868	0.3	0					00001
355	M	3	2021-03-16	5-11	0	0	1	5	4_neg	5_inf		0	1	0	0	neg	1.30402	1.3	0					00001
355	M	4	2021-12-10	5-11	0	0	1	5	4_neg	5_inf	0	0	1	0	0	neg	0.629391	0.6	0	0.1	0	0	0	00001
355	M	5	2022-06-17	5-11	0	0	1	5	4_neg	5_inf	0	1	1	0	0	inf	71.4357	15.9	1	2.1	10.33	4.51	43.78	00001
356	F	1	2020-06-22	5-11	0	0	1	5	4_neg	5_inf		0	1	0	0	neg	1.66788	1.6	0					00001
356	F	2	2020-11-02	5-11	0	0	1	5	4_neg	5_inf		0	1	0	0	neg	1.08638	1.1	0					00001
356	F	3	2021-03-16	5-11	0	0	1	5	4_neg	5_inf		0	1	0	0	neg	6.19765	4	2					00001
356	F	4	2021-12-10	5-11	0	0	1	5	4_neg	5_inf	0	0	1	0	0	neg	1.66788	1.6	0	2.5	0	0	0	00001
356	F	5	2022-06-17	5-11	0	0	1	5	4_neg	5_inf	0	1	1	0	0	inf	48.9556	13	1	2.6	6.23	1.71	53.56	00001
357	F	1	2020-06-22	5-11	0	0	1	5	4_neg	5_vacc		0	1	0	1	neg	1.54161	1.5	0					00001
357	F	2	2020-11-02	5-11	0	0	1	5	4_neg	5_vacc		0	1	0	1	neg	0.985025	1	0					00001
357	F	3	2021-03-16	5-11	0	0	1	5	4_neg	5_vacc		0	1	0	1	neg	2.53032	2.2	0		1.93	3.97		00001
357	F	4	2021-12-10	5-11	0	0	1	5	4_neg	5_vacc	0	0	1	0	1	neg	0.888652	0.9	0	0	0	0	0	00001
357	F	5	2022-06-17	5-11	1	0	1	5	4_neg	5_vacc	0	1	1	0	1	vacc	6186.23	155	1	5.3	283.93	150.11	188.96	00001
359	M	1	2020-06-22	5-11	0	0	1	5	4_neg	5_inf		0	1	0	0	neg	1.19271	1.2	0					00001
359	M	2	2020-11-02	5-11	0	0	1	5	4_neg	5_inf		0	1	0	0	neg	1.30402	1.3	0					00001
359	M	3	2021-03-16	5-11	0	0	1	5	4_neg	5_inf		0	1	0	0	neg	1.19271	1.2	0					00001
359	M	4	2021-12-10	5-11	0	0	1	5	4_neg	5_inf	0	0	1	0	0	neg	0.888652	0.9	0	0.2	0	0	0	00001
359	M	5	2022-06-27	5-11	0	0	1	5	4_neg	5_inf	0	1	1	0	0	inf	1067.17	64	1	3.4	56.21	7.88	34.28	00001
360	F	1	2020-06-22	5-11	0	0	1	neg	4_neg			0		0	0	neg	0.481409	0.4	0					0000.
360	F	2	2020-11-02	5-11	0	0	1	neg	4_neg			0		0	0	neg	0.414868	0.3	0					0000.
360	F	3	2021-03-16	5-11	0	0	1	neg	4_neg			0		0	0	neg	0.552916	0.5	0					0000.
360	F	4	2021-12-10	5-11	0	0	0	neg	4_neg		0	0		0	0	neg	0.414868	0.3	0	0.3	0	0	0	0000.
360	F	5			0	0	0	neg	4_neg					0	0									0000.
362	M	1	2020-06-22	5-11	0	0	1	5	4_neg	5_inf		0	1	0	0	neg	0.797257	0.8	0					00001
362	M	2	2020-11-02	5-11	0	0	1	5	4_neg	5_inf		0	1	0	0	neg	0.797257	0.8	0					00001
362	M	3	2021-03-16	5-11	0	0	1	5	4_neg	5_inf		0	1	0	0	neg	0.985025	1	0					00001
362	M	4	2021-12-10	5-11	0	0	1	5	4_neg	5_inf	0	0	1	0	0	neg	0.629391	0.6	0	0.3	0	0	0	00001
362	M	5	2022-06-17	5-11	0	0	1	5	4_neg	5_inf	1	1	1	0	0	inf	333.253	35.4	1	22.8	38.31	36.43	150.4	00001
365	F	1	2020-06-22	5-11	0	1	1	3	4_inf			0		0	0	neg	0.481409	0.4	0					0011.
365	F	2	2020-11-02	5-11	0	1	1	3	4_inf			0		0	0	neg	0.353291	0.2	0					0011.
365	F	3	2021-03-16	5-11	0	1	1	3	4_inf			1		0	0	inf	1858.84	84.7	1		89.21	44.88	1.7	0011.
365	F	4	2021-12-10	5-11	0	1	1	3	4_inf		0	1		0	0	inf	612.667	48.3	1	1.8	84.75	54.41	28	0011.
365	F	5	2022-06-17	5-11	0	1	1	3	4_inf					0	0									0011.
366	M	1	2020-06-22	5-11	0	1	1	5	4_neg	5_inf		0	1	0	0	neg	0.481409	0.4	0					00001
366	M	2	2020-11-02	5-11	0	1	1	5	4_neg	5_inf		0	1	0	0	neg	0.552916	0.5	0					00001
366	M	3	2021-03-16	5-11	0	1	1	5	4_neg	5_inf		0	1	0	0	neg	0.552916	0.5	0		0	0		00001
366	M	4	2021-12-10	5-11	0	1	1	5	4_neg	5_inf	0	0	1	0	0	neg	0.245015	0	0	0.2	0	0	0	00001
366	M	5	2022-06-17	5-11	0	1	0	5	4_neg	5_inf	1	1	1	0	0	inf	1325.03	71.4	1	16.8	65.57	54.95	87.11	00001
367	M	1	2020-06-22	5-11	0	0	1	neg	4_neg			0		0	0	neg	0.552916	0.5	0					0000.
367	M	2	2020-11-02	5-11	0	0	1	neg	4_neg			0		0	0	neg	0.296674	0.1	0					0000.
367	M	3	2021-03-16	5-11	0	0	1	neg	4_neg			0		0	0	neg	0.353291	0.2	0					0000.
367	M	4	2021-12-10	5-11	0	0	1	neg	4_neg		0	0		0	0	neg	0.245015	0	0	0.2	0	0	0	0000.
367	M	5			0	0	1	neg	4_neg					0	0									0000.
368	M	1	2020-06-22	5-11	0	0	1	3	4_inf	5_inf		0	1	0	0	neg	0.888652	0.9	0					00111
368	M	2	2020-11-02	5-11	0	0	1	3	4_inf	5_inf		0	1	0	0	neg	0.888652	0.9	0					00111
368	M	3	2021-03-16	5-11	0	0	1	3	4_inf	5_inf		1	1	0	0	inf	583.1	47.1	1		43.71	26.54	2.5	00111
368	M	4	2021-12-10	5-11	0	0	1	3	4_inf	5_inf	0	1	1	0	0	inf	392.666	38.5	1	1.2	46.88	32.38	13	00111
368	M	5	2022-06-27	5-11	0	0	1	3	4_inf	5_inf	0	1	1	0	0	inf	404.73	39.1	1	0.8	38.52	28.1	13.53	00111
369	M	1	2020-06-22	5-11	0	0	1	neg	4_neg			0		0	0	neg	1.42032	1.4	0					0000.
369	M	2	2020-11-02	5-11	0	0	1	neg	4_neg			0		0	0	neg	0.797257	0.8	0					0000.
369	M	3	2021-03-16	5-11	0	0	1	neg	4_neg			0		0	0	neg	0.629391	0.6	0					0000.
369	M	4	2021-12-10	5-11	0	0	1	neg	4_neg		0	0		0	0	neg	1.08638	1.1	0	0.2	0	0	0	0000.
369	M	5			0	0	0	neg	4_neg					0	0									0000.
370	F	1	2020-06-22	5-11	0	0	1	2	4_inf	5_inf		0	1	0	0	neg	0.888652	0.9	0					01111
370	F	2	2020-11-16	5-11	0	0	1	2	4_inf	5_inf		1	1	0	0	inf	145.646	23.1	1		78.12	46.1	1	01111
370	F	3	2021-03-16	5-11	0	0	1	2	4_inf	5_inf		1	1	0	0	inf	822.75	56.1	1		49.24	39.23	1.3	01111
370	F	4	2021-12-10	5-11	0	0	1	2	4_inf	5_inf	0	1	1	0	0	inf	794.082	55.1	1	1.9	104.73	73.69	15	01111
370	F	5	2022-06-27	5-11	0	0	1	2	4_inf	5_inf	1	1	1	0	0	inf	4250.64	128.4	1	20.1	322.16	246.18	204.54	01111
373	M	1	2020-06-22	12-18	0	0	1	4	4_vacc	5_hybrid		0	1	1	1	neg	0.552916	0.5	0					00011
373	M	2	2020-11-02	12-18	0	0	1	4	4_vacc	5_hybrid		0	1	1	1	neg	0.353291	0.2	0					00011
373	M	3	2021-03-16	12-18	0	0	1	4	4_vacc	5_hybrid		0	1	1	1	neg	0.414868	0.3	0					00011
373	M	4	2021-12-10	12-18	1	0	1	4	4_vacc	5_hybrid	0	1	1	1	1	vacc	5290.09	143.3	1	0.4	423.01	192.72	77	00011
373	M	5	2022-06-17	12-18	1	0	1	4	4_vacc	5_hybrid	1	1	1	1	1	hybrid	4390.23	130.5	1	9.1	2440	2136.3	1834.86	00011
374	M	1	2020-06-22	5-11	0	0	1	4	4_vacc	5_vacc		0	1	1	1	neg	0.296674	0.1	0					00011
374	M	2	2020-11-02	5-11	0	0	1	4	4_vacc	5_vacc		0	1	1	1	neg	0.353291	0.2	0					00011
374	M	3	2021-03-16	12-18	0	0	1	4	4_vacc	5_vacc		0	1	1	1	neg	0.414868	0.3	0					00011
374	M	4	2021-12-10	12-18	1	0	1	4	4_vacc	5_vacc	0	1	1	1	1	vacc	5401.05	144.8	1	0.1	516	209.86	69	00011
374	M	5	2022-06-17	12-18	1	0	0	4	4_vacc	5_vacc	0	1	1	1	1	vacc	6154.43	154.6	1	1.9	1076.08	616.52	584.11	00011
375	M	1	2020-06-22	5-11	0	1	1	5	4_neg	5_inf		0	1	0	0	neg	0.353291	0.2	0					00001
375	M	2	2020-11-02	5-11	0	1	1	5	4_neg	5_inf		0	1	0	0	neg	0.296674	0.1	0					00001
375	M	3	2021-03-16	12-18	0	1	1	5	4_neg	5_inf		0	1	0	0	neg	0.296674	0.1	0					00001
375	M	4	2021-12-10	12-18	0	1	0	5	4_neg	5_inf	0	0	1	0	0	neg	0.245015	0	0	0	0	0	0	00001
375	M	5	2022-06-17	12-18	0	1	0	5	4_neg	5_inf	0	1	1	0	0	inf	95.206	18.5	1	5.7	15.42	9.41	63.94	00001
376	F	1	2020-06-22	5-11	0	0	1	4	4_vacc	5_vacc		0	1	1	1	neg	1.19271	1.2	0					00011
376	F	2	2020-11-02	12-18	0	0	1	4	4_vacc	5_vacc		0	1	1	1	neg	0.985025	1	0					00011
376	F	3	2021-03-16	12-18	0	0	1	4	4_vacc	5_vacc		0	1	1	1	neg	0.797257	0.8	0					00011
376	F	4	2021-12-10	12-18	1	0	1	4	4_vacc	5_vacc	0	1	1	1	1	vacc	4119.79	126.4	1	1.5	197.86	110.93	36	00011
376	F	5	2022-06-17	12-18	1	0	1	4	4_vacc	5_vacc	0	1	1	1	1	vacc	6202.16	155.2	1	0.7	904.98	360.36	150.53	00011
379	M	1	2020-06-22	5-11	0	0	1	5	4_neg	5_inf		0	1	0	0	neg	0.296674	0.1	0					00001
379	M	2	2020-11-02	5-11	0	0	1	5	4_neg	5_inf		0	1	0	0	neg	0.245015	0	0					00001
379	M	3	2021-03-16	12-18	0	0	1	5	4_neg	5_inf		0	1	0	0	neg	0.245015	0	0					00001
379	M	4	2021-12-10	12-18	0	0	1	5	4_neg	5_inf	0	0	1	0	0	neg	0.245015	0	0	0	0	0	0	00001
379	M	5	2022-06-17	12-18	0	0	1	5	4_neg	5_inf	1	1	1	0	0	inf	34.1468	10.7	1	8.7	4.47	3.73	47.51	00001
382	F	1	2020-06-22	12-18	0	1	1	neg	4_neg			0		0	0	neg	3.57261	2.8	0					0000.
382	F	2	2020-11-02	12-18	0	1	1	neg	4_neg			0		0	0	neg	3.3864	2.7	0					0000.
382	F	3	2021-03-16	12-18	0	1	1	neg	4_neg			0		0	0	neg	1.42032	1.4	0					0000.
382	F	4	2021-12-10	12-18	0	1	1	neg	4_neg		0	0		0	0	neg	2.07663	1.9	0	0.2	0	0	0	0000.
382	F	5			0	1	0	neg	4_neg					0	0									0000.
383	M	1	2020-06-22	5-11	0	1	1	5	4_neg	5_inf		0	1	0	0	neg	0.414868	0.3	0					00001
383	M	2	2020-11-02	5-11	0	1	1	5	4_neg	5_inf		0	1	0	0	neg	0.353291	0.2	0					00001
383	M	3	2021-03-16	12-18	0	1	1	5	4_neg	5_inf		0	1	0	0	neg	0.353291	0.2	0					00001
383	M	4	2021-12-10	12-18	0	1	1	5	4_neg	5_inf	0	0	1	0	0	neg	0.245015	0	0	0.2	0	0	0	00001
383	M	5	2022-06-17	12-18	0	1	1	5	4_neg	5_inf	0	1	1	0	0	inf	86.5907	17.6	1	2.7	7.86	5.59	12.14	00001
385	M	1	2020-06-22	5-11	0	0	1	5	4_neg	5_inf		0	1	0	0	neg	0.353291	0.2	0					00001
385	M	2	2020-11-02	12-18	0	0	1	5	4_neg	5_inf		0	1	0	0	neg	0.481409	0.4	0					00001
385	M	3	2021-03-16	12-18	0	0	1	5	4_neg	5_inf		0	1	0	0	neg	0.481409	0.4	0					00001
385	M	4	2021-12-10	12-18	0	0	1	5	4_neg	5_inf	0	0	1	0	0	neg	0.245015	0	0	0.1	0	0	0	00001
385	M	5	2022-06-17	12-18	0	0	0	5	4_neg	5_inf	1	1	1	0	0	inf	676.623	50.8	1	27.8	59.24	66.18	1486.99	00001
388	M	1	2020-06-22	12-18	0	0	1	4	4_vacc	5_vacc		0	1	1	1	neg	2.69153	2.3	0					00011
388	M	2	2020-11-02	12-18	0	0	1	4	4_vacc	5_vacc		0	1	1	1	neg	1.79914	1.7	0					00011
388	M	3	2021-03-16	12-18	0	0	1	4	4_vacc	5_vacc		0	1	1	1	neg	1.79914	1.7	0					00011
388	M	4	2021-12-10	12-18	1	0	1	4	4_vacc	5_vacc	0	1	1	1	1	vacc	5224.07	142.4	1	0.6	415.45	170.82	58	00011
388	M	5	2022-06-17	12-18	1	0	1	4	4_vacc	5_vacc	0	1	1	1	1	vacc	6411.13	157.8	1	3.9	1806.36	918.27	541.71	00011
389	F	1	2020-06-22	12-18	0	0	1	4	4_vacc	5_vacc		0	1	1	1	neg	0.353291	0.2	0					00011
389	F	2	2020-11-02	12-18	0	0	1	4	4_vacc	5_vacc		0	1	1	1	neg	0.353291	0.2	0					00011
389	F	3	2021-03-16	12-18	0	0	1	4	4_vacc	5_vacc		0	1	1	1	neg	0.414868	0.3	0					00011
389	F	4	2021-12-10	12-18	1	0	1	4	4_vacc	5_vacc	0	1	1	1	1	vacc	5588.55	147.3	1	0.4	444.64	175.87	120	00011
389	F	5	2022-06-17	12-18	1	0	1	4	4_vacc	5_vacc	0	1	1	1	1	vacc	6282.12	156.2	1	4.6	2440	1186.24	950.57	00011
390	M	1	2020-06-22	12-18	0	0	1	2	4_inf	5_inf		0	1	0	0	neg	0.353291	0.2	0					01111
390	M	2	2020-11-02	12-18	0	0	1	2	4_inf	5_inf		1	1	0	0	inf	196.814	27	1		43.78	7.77	1	01111
390	M	3	2021-03-16	12-18	0	0	1	2	4_inf	5_inf		1	1	0	0	inf	154.262	23.8	1		13.24	8.77	1.8	01111
390	M	4	2021-12-10	12-18	0	0	1	2	4_inf	5_inf	0	1	1	0	0	inf	208.264	27.8	1	3.1	42.48	28.7	12	01111
390	M	5	2022-06-17	12-18	0	0	1	2	4_inf	5_inf	1	1	1	0	0	inf	4204.61	127.7	1	19	145.41	124.86	87.18	01111
391	M	1	2020-06-22	12-18	0	0	1	4	4_vacc	5_hybrid		0	1	1	1	neg	2.85775	2.4	0					00011
391	M	2	2020-11-02	12-18	0	0	1	4	4_vacc	5_hybrid		0	1	1	1	neg	1.54161	1.5	0					00011
391	M	3	2021-03-16	12-18	0	0	1	4	4_vacc	5_hybrid		0	1	1	1	neg	1.93539	1.8	0		0	0		00011
391	M	4	2021-12-10	12-18	1	0	1	4	4_vacc	5_hybrid	0	1	1	1	1	vacc	5260.69	142.9	1	0.4	1615.77	582.75	212	00011
391	M	5	2022-06-17	12-18	1	0	1	4	4_vacc	5_hybrid	1	1	1	1	1	hybrid	3342.64	113.8	1	9.7	2440	2440	2440	00011
392	M	1	2020-06-22	12-18	0	1	1	5	4_neg	5_inf		0	1	0	0	neg	0.797257	0.8	0					00001
392	M	2	2020-11-02	12-18	0	1	1	5	4_neg	5_inf		0	1	0	0	neg	0.629391	0.6	0					00001
392	M	3	2021-03-16	12-18	0	1	1	5	4_neg	5_inf		0	1	0	0	neg	0.888652	0.9	0					00001
392	M	4	2021-12-10	12-18	0	1	1	5	4_neg	5_inf	0	0	1	0	0	neg	0.888652	0.9	0	0.3	0	0	0	00001
392	M	5	2022-06-17	12-18	0	1	0	5	4_neg	5_inf	1	1	1	0	0	inf	738.277	53.1	1	14	37.22	7.76	22	00001
397	F	1	2020-06-22	12-18	0	0	1	5	4_neg	5_inf		0	1	0	0	neg	0.797257	0.8	0					00001
397	F	2	2020-11-02	12-18	0	0	1	5	4_neg	5_inf		0	1	0	0	neg	0.552916	0.5	0					00001
397	F	3	2021-03-16	12-18	0	0	1	5	4_neg	5_inf		0	1	0	0	neg	0.797257	0.8	0					00001
397	F	4	2021-12-10	12-18	0	0	1	5	4_neg	5_inf	0	0	1	0	0	neg	0.353291	0.2	0	0.1	0	0	0	00001
397	F	5	2022-06-17	12-18	0	0	1	5	4_neg	5_inf	1	1	1	0	0	inf	448.398	41.2	1	14.6	88.18	46.88	22.24	00001
399	F	1	2020-06-22	12-18	0	0	1	5	4_neg	5_hybrid		0	1	0	1	neg	1.42032	1.4	0					00001
399	F	2	2020-11-02	12-18	0	0	1	5	4_neg	5_hybrid		0	1	0	1	neg	2.85775	2.4	0					00001
399	F	3	2021-03-16	12-18	0	0	1	5	4_neg	5_hybrid		0	1	0	1	neg	3.20518	2.6	0					00001
399	F	4	2021-12-10	12-18	0	0	1	5	4_neg	5_hybrid	0	0	1	0	1	neg	3.02897	2.5	0	0.8	0	0	0	00001
399	F	5	2022-06-17	12-18	1	0	1	5	4_neg	5_hybrid	1	1	1	0	1	hybrid	5895.23	151.3	1	6.1	296.56	189.79	176.9	00001
401	M	1	2020-06-22	12-18	0	0	1	5	4_neg	5_inf		0	1	0	0	neg	0.296674	0.1	0					00001
401	M	2	2020-11-02	12-18	0	0	1	5	4_neg	5_inf		0	1	0	0	neg	0.296674	0.1	0					00001
401	M	3	2021-03-16	12-18	0	0	1	5	4_neg	5_inf		0	1	0	0	neg	0.296674	0.1	0					00001
401	M	4	2021-12-10	12-18	0	0	1	5	4_neg	5_inf	0	0	1	0	0	neg	0.245015	0	0	0.2	0	0	0	00001
401	M	5	2022-06-27	12-18	0	0	1	5	4_neg	5_inf	1	1	1	0	0	inf	1210.09	68.2	1	25.5	119.6	83.4	564.97	00001
403	F	1	2020-06-22	12-18	0	0	1	5	4_neg	5_inf		0	1	0	0	neg	0.552916	0.5	0					00001
403	F	2	2020-11-02	12-18	0	0	1	5	4_neg	5_inf		0	1	0	0	neg	0.414868	0.3	0					00001
403	F	3	2021-03-16	12-18	0	0	1	5	4_neg	5_inf		0	1	0	0	neg	0.353291	0.2	0					00001
403	F	4	2021-12-10	12-18	0	0	1	5	4_neg	5_inf	0	0	1	0	0	neg	1.93539	1.8	0	0.4	0	0	0	00001
403	F	5	2022-06-17	12-18	0	0	0	5	4_neg	5_inf	0	1	1	0	0	inf	59.2774	14.4	1	2.9	16.72	3.42	39.32	00001
405	F	1	2020-06-22	12-18	0	0	1	4	4_vacc	5_vacc		0	1	1	1	neg	0.629391	0.6	0					00011
405	F	2	2020-11-02	12-18	0	0	1	4	4_vacc	5_vacc		0	1	1	1	neg	0.629391	0.6	0					00011
405	F	3	2021-03-16	12-18	0	0	1	4	4_vacc	5_vacc		0	1	1	1	neg	0.888652	0.9	0					00011
405	F	4	2021-12-10	12-18	1	0	1	4	4_vacc	5_vacc	0	1	1	1	1	vacc	3556.37	117.4	1	0	453.31	199.92	69	00011
405	F	5	2022-06-17	12-18	1	0	1	4	4_vacc	5_vacc	0	1	1	1	1	vacc	5918.56	151.6	1	3	745.71	446.63	224.57	00011
406	F	1	2020-06-22	12-18	0	0	1	4	4_vacc	5_hybrid		0	1	1	1	neg	0.552916	0.5	0					00011
406	F	2	2020-11-02	12-18	0	0	1	4	4_vacc	5_hybrid		0	1	1	1	neg	0.414868	0.3	0					00011
406	F	3	2021-03-16	12-18	0	0	1	4	4_vacc	5_hybrid		0	1	1	1	neg	0.629391	0.6	0					00011
406	F	4	2021-12-10	12-18	1	0	1	4	4_vacc	5_hybrid	0	1	1	1	1	vacc	3118.6	109.9	1	0	140.11	68.87	62	00011
406	F	5	2022-06-17	12-18	1	0	0	4	4_vacc	5_hybrid	1	1	1	1	1	hybrid	5802.36	150.1	1	30.9	346.5	219.3	163.48	00011
407	M	1	2020-06-22	12-18	0	0	1	4	4_vacc	5_vacc		0	1	1	1	neg	0.481409	0.4	0					00011
407	M	2	2020-11-02	12-18	0	0	1	4	4_vacc	5_vacc		0	1	1	1	neg	0.481409	0.4	0					00011
407	M	3	2021-03-16	12-18	0	0	1	4	4_vacc	5_vacc		0	1	1	1	neg	0.481409	0.4	0					00011
407	M	4	2021-12-10	12-18	1	0	1	4	4_vacc	5_vacc	0	1	1	1	1	vacc	5596.12	147.4	1	1	440.92	228.41	102	00011
407	M	5	2022-06-17	12-18	1	0	0	4	4_vacc	5_vacc	0	1	1	1	1	vacc	2037.09	88.7	1	0.5	86.81	51.6	27.06	00011
408	M	1	2020-06-22	12-18	0	1	1	4	4_vacc	5_vacc		0	1	1	1	neg	0.353291	0.2	0					00011
408	M	2	2020-11-02	12-18	0	1	1	4	4_vacc	5_vacc		0	1	1	1	neg	0.296674	0.1	0					00011
408	M	3	2021-03-16	12-18	0	1	1	4	4_vacc	5_vacc		0	1	1	1	neg	0.353291	0.2	0					00011
408	M	4	2021-12-10	12-18	1	1	1	4	4_vacc	5_vacc	0	1	1	1	1	vacc	2554.17	99.4	1	0.2	161.76	60.28	19	00011
408	M	5	2022-06-17	12-18	1	1	1	4	4_vacc	5_vacc	0	1	1	1	1	vacc	4822.62	136.8	1	0.1	196.7	75.7	46.93	00011
410	M	1	2020-06-22	12-18	0	0	1	neg	4_neg	5_neg		0	0	0	0	neg	0.888652	0.9	0					0.000
410	M	2			0	0	1	neg	4_neg	5_neg			0	0	0									0.000
410	M	3	2021-03-16	12-18	0	0	1	neg	4_neg	5_neg		0	0	0	0	neg	0.710838	0.7	0					0.000
410	M	4	2021-12-10	12-18	0	0	1	neg	4_neg	5_neg	0	0	0	0	0	neg	0.710838	0.7	0	0	0	0	0	0.000
410	M	5	2022-06-17	12-18	0	0	1	neg	4_neg	5_neg	0	0	0	0	0	neg	0.888652	0.9	0	0				0.000
411	M	1	2020-06-22	12-18	0	0	1	4	4_vacc	5_vacc		0	1	1	1	neg	1.08638	1.1	0					00011
411	M	2	2020-11-02	12-18	0	0	1	4	4_vacc	5_vacc		0	1	1	1	neg	1.42032	1.4	0					00011
411	M	3	2021-03-16	12-18	0	0	1	4	4_vacc	5_vacc		0	1	1	1	neg	1.19271	1.2	0					00011
411	M	4	2021-12-10	12-18	1	0	1	4	4_vacc	5_vacc	0	1	1	1	1	vacc	3927.37	123.4	1	0.3	234.52	117.83	25	00011
411	M	5	2022-06-17	12-18	1	0	1	4	4_vacc	5_vacc	0	1	1	1	1	vacc	6210.14	155.3	1	4.3	531.35	219.93	290.78	00011
412	M	1			0	1	1	4	4_vacc	5_hybrid			1	1	1									.0011
412	M	2	2020-11-02	12-18	0	1	0	4	4_vacc	5_hybrid		0	1	1	1	neg	0.353291	0.2	0					.0011
412	M	3	2021-03-16	12-18	0	1	0	4	4_vacc	5_hybrid		0	1	1	1	neg	0.414868	0.3	0					.0011
412	M	4	2021-12-10	12-18	1	1	1	4	4_vacc	5_hybrid	0	1	1	1	1	vacc	3502.32	116.5	1	0	400.32	139.86	37	.0011
412	M	5	2022-06-17	12-18	1	1	0	4	4_vacc	5_hybrid	1	1	1	1	1	hybrid	5871.95	151	1	22.8	1744.59	1130.97	660.07	.0011
449	F	1	2020-08-21	5-11	0	0	1	5	4_neg	5_hybrid			1	0	1									.0001
449	F	2	2020-10-27	5-11	0	0	1	5	4_neg	5_hybrid		0	1	0	1	neg	0.985025	1	0					.0001
449	F	3	2021-03-19	5-11	0	0	0	5	4_neg	5_hybrid		0	1	0	1	neg	0.985025	1	0		1.93	4.29		.0001
449	F	4	2021-12-04	5-11	0	0	1	5	4_neg	5_hybrid	0	0	1	0	1	neg	0.552916	0.5	0	1.2	0	0	0	.0001
449	F	5	2022-06-29	5-11	1	0	1	5	4_neg	5_hybrid	1	1	1	0	1	hybrid	3659.61	119.1	1	23.9	306.84	269.32	415.97	.0001
450	M	1	2020-06-23	5-11	0	0	1	5	4_neg	5_inf		0	1	0	0	neg	1.30402	1.3	0					00001
450	M	2	2020-10-27	5-11	0	0	1	5	4_neg	5_inf		0	1	0	0	neg	0.985025	1	0					00001
450	M	3	2021-03-19	5-11	0	0	1	5	4_neg	5_inf		0	1	0	0	neg	1.08638	1.1	0					00001
450	M	4	2021-11-19	5-11	0	0	1	5	4_neg	5_inf	0	0	1	0	0	neg	0.797257	0.8	0	0.2	0	0	0	00001
450	M	5	2022-06-01	5-11	0	0	0	5	4_neg	5_inf	0	1	1	0	0	inf	277.048	32.2	1	1.9	28.57	10.86	30.76	00001
451	M	1	2020-06-23	5-11	0	0	1	3	4_inf	5_hybrid		0	1	0	1	neg	1.42032	1.4	0					00111
451	M	2	2020-10-27	5-11	0	0	1	3	4_inf	5_hybrid		0	1	0	1	neg	1.19271	1.2	0					00111
451	M	3	2021-03-19	5-11	0	0	1	3	4_inf	5_hybrid		1	1	0	1	inf	917.916	59.3	1		77.82	39.12	0.4	00111
451	M	4	2021-11-19	5-11	0	0	1	3	4_inf	5_hybrid	0	1	1	0	1	inf	202.499	27.4	1	1.1	37.11	21.31	0	00111
451	M	5	2022-06-01	5-11	1	0	1	3	4_inf	5_hybrid	0	1	1	0	1	hybrid	7316.33	168.6	1	0.6	442.87	163.91	121.7	00111
452	M	1	2020-06-23	5-11	0	0	1	5	4_neg	5_vacc		0	1	0	1	neg	0.296674	0.1	0					0.001
452	M	2			0	0	1	5	4_neg	5_vacc			1	0	1									0.001
452	M	3	2021-03-19	5-11	0	0	1	5	4_neg	5_vacc		0	1	0	1	neg	0.296674	0.1	0					0.001
452	M	4	2021-11-19	5-11	0	0	0	5	4_neg	5_vacc	0	0	1	0	1	neg	0.353291	0.2	0	0.7	0	0	0	0.001
452	M	5	2022-06-01	5-11	1	0	0	5	4_neg	5_vacc	0	1	1	0	1	vacc	8034.6	176.7	1	2.8	459.98	223.26	148.54	0.001
453	F	1	2020-06-23	5-11	0	0	1	5	4_neg	5_inf		0	1	0	0	neg	0.353291	0.2	0					00001
453	F	2	2020-10-27	5-11	0	0	1	5	4_neg	5_inf		0	1	0	0	neg	0.414868	0.3	0					00001
453	F	3	2021-03-19	5-11	0	0	1	5	4_neg	5_inf		0	1	0	0	neg	0.414868	0.3	0					00001
453	F	4	2021-11-19	5-11	0	0	1	5	4_neg	5_inf	0	0	1	0	0	neg	0.414868	0.3	0	0.3	0	0	0	00001
453	F	5	2022-06-01	5-11	0	0	1	5	4_neg	5_inf	1	1	1	0	0	inf	203.932	27.5	1	11.9	18.81	20.81	31.41	00001
455	M	1	2020-06-23	5-11	0	0	1	5	4_neg	5_inf		0	1	0	0	neg	1.19271	1.2	0					00001
455	M	2	2020-10-27	5-11	0	0	0	5	4_neg	5_inf		0	1	0	0	neg	0.710838	0.7	0					00001
455	M	3	2021-03-19	5-11	0	0	1	5	4_neg	5_inf		0	1	0	0	neg	1.54161	1.5	0					00001
455	M	4	2021-11-19	5-11	0	0	0	5	4_neg	5_inf	0	0	1	0	0	neg	1.08638	1.1	0	0.1	0	0	0	00001
455	M	5	2022-06-01	5-11	0	0	0	5	4_neg	5_inf	0	1	1	0	0	inf	94.2285	18.4	1	1.8	9.92	8.79	21.5	00001
457	F	1	2020-06-23	5-11	0	0	1	5	4_neg	5_inf		0	1	0	0	neg	0.353291	0.2	0					00001
457	F	2	2020-10-27	5-11	0	0	1	5	4_neg	5_inf		0	1	0	0	neg	0.629391	0.6	0					00001
457	F	3	2021-03-19	5-11	0	0	1	5	4_neg	5_inf		0	1	0	0	neg	0.629391	0.6	0					00001
457	F	4	2021-11-19	5-11	0	0	1	5	4_neg	5_inf	0	0	1	0	0	neg	0.481409	0.4	0	0.4	0	0	0	00001
457	F	5	2022-06-01	5-11	0	0	1	5	4_neg	5_inf	0	1	1	0	0	inf	56.9823	14.1	1	3.1	7.92	7.29	22.64	00001
458	F	1	2020-06-23	5-11	0	0	1	5	4_neg	5_inf		0	1	0	0	neg	0.710838	0.7	0					00001
458	F	2	2020-10-27	5-11	0	0	1	5	4_neg	5_inf		0	1	0	0	neg	1.54161	1.5	0					00001
458	F	3	2021-03-19	5-11	0	0	1	5	4_neg	5_inf		0	1	0	0	neg	2.22286	2	0		0.84	2.89		00001
458	F	4	2021-11-19	5-11	0	0	1	5	4_neg	5_inf	0	0	1	0	0	neg	2.22286	2	0	0.4	0	0	0	00001
458	F	5	2022-06-01	5-11	0	0	1	5	4_neg	5_inf	0	1	1	0	0	inf	17.9806	7.5	1	5.8	5.74	10.36	28.08	00001
459	F	1	2020-06-23	5-11	0	0	1	5	4_neg	5_inf		0	1	0	0	neg	0.414868	0.3	0					00001
459	F	2	2020-10-27	5-11	0	0	1	5	4_neg	5_inf		0	1	0	0	neg	0.481409	0.4	0					00001
459	F	3	2021-03-19	5-11	0	0	1	5	4_neg	5_inf		0	1	0	0	neg	0.481409	0.4	0					00001
459	F	4	2021-11-19	5-11	0	0	0	5	4_neg	5_inf	0	0	1	0	0	neg	0.414868	0.3	0	0.1	0	0	0	00001
459	F	5	2022-06-01	5-11	0	0	1	5	4_neg	5_inf	1	1	1	0	0	inf	5136.69	141.2	1	26.7	175.22	130.19	129.65	00001
460	M	1	2020-06-23	5-11	0	1	1	5	4_neg	5_inf		0	1	0	0	neg	0.481409	0.4	0					00001
460	M	2	2020-10-27	5-11	0	1	1	5	4_neg	5_inf		0	1	0	0	neg	0.552916	0.5	0					00001
460	M	3	2021-03-19	5-11	0	1	1	5	4_neg	5_inf		0	1	0	0	neg	0.552916	0.5	0					00001
460	M	4	2021-11-19	5-11	0	1	1	5	4_neg	5_inf	0	0	1	0	0	neg	0.481409	0.4	0	0.8	0	0	0	00001
460	M	5	2022-06-01	5-11	0	1	1	5	4_neg	5_inf	1	1	1	0	0	inf	49.66	13.1	1	8.4	13.02	15.88	52.14	00001
461	M	1	2020-06-23	5-11	0	0	1	3	4_inf	5_inf		0	1	0	0	neg	1.66788	1.6	0					00111
461	M	2	2020-10-27	5-11	0	0	1	3	4_inf	5_inf		0	1	0	0	neg	1.08638	1.1	0					00111
461	M	3	2021-03-19	5-11	0	0	1	3	4_inf	5_inf		1	1	0	0	inf	2891.48	105.8	1		60.9	33.08	8.6	00111
461	M	4	2021-11-19	5-11	0	0	1	3	4_inf	5_inf	0	1	1	0	0	inf	156.77	24	1	1.8	53.5	43.01	0	00111
461	M	5	2022-06-01	5-11	0	0	1	3	4_inf	5_inf	1	1	1	0	0	inf	6957.18	164.4	1	25.1	426.26	248.51	215.24	00111
462	M	1	2020-06-23	5-11	0	0	1	5	4_neg	5_vacc		0	1	0	1	neg	0.353291	0.2	0					00001
462	M	2	2020-10-27	5-11	0	0	1	5	4_neg	5_vacc		0	1	0	1	neg	0.353291	0.2	0					00001
462	M	3	2021-03-19	5-11	0	0	1	5	4_neg	5_vacc		0	1	0	1	neg	0.414868	0.3	0					00001
462	M	4	2021-11-19	5-11	0	0	0	5	4_neg	5_vacc	0	0	1	0	1	neg	0.353291	0.2	0	0.4	0	0	0	00001
462	M	5	2022-06-01	5-11	1	0	0	5	4_neg	5_vacc	0	1	1	0	1	vacc	153.016	23.7	1	2.7	19.11	15.3	29.92	00001
463	F	1	2020-06-23	5-11	0	0	1	5	4_neg	5_vacc		0	1	0	1	neg	2.85775	2.4	0					00001
463	F	2	2020-10-27	5-11	0	0	1	5	4_neg	5_vacc		0	1	0	1	neg	3.3864	2.7	0					00001
463	F	3	2021-03-19	5-11	0	0	1	5	4_neg	5_vacc		0	1	0	1	neg	1.42032	1.4	0					00001
463	F	4	2021-11-19	5-11	0	0	1	5	4_neg	5_vacc	0	0	1	0	1	neg	3.20518	2.6	0	0.5	0	0	0	00001
463	F	5	2022-06-01	5-11	1	0	1	5	4_neg	5_vacc	0	1	1	0	1	vacc	1274.1	70	1	1.2	94.97	36.15	100.07	00001
466	M	1	2020-06-23	5-11	0	1	1	3	4_inf	5_inf		0	1	0	0	neg	0.353291	0.2	0					00111
466	M	2	2020-10-27	5-11	0	1	1	3	4_inf	5_inf		0	1	0	0	neg	0.296674	0.1	0					00111
466	M	3	2021-03-19	5-11	0	1	1	3	4_inf	5_inf		1	1	0	0	inf	540.125	45.3	1		23.71	8.18	1.4	00111
466	M	4	2021-11-19	5-11	0	1	1	3	4_inf	5_inf	0	1	1	0	0	inf	97.1762	18.7	1	3.1	27.22	17.64	0	00111
466	M	5	2022-06-01	5-11	0	1	1	3	4_inf	5_inf	1	1	1	0	0	inf	2757.22	103.3	1	24.9	96.71	87.26	90.66	00111
467	F	1	2020-06-23	5-11	0	0	1	neg	4_neg	5_neg		0	0	0	0	neg	0.353291	0.2	0					00000
467	F	2	2020-10-27	5-11	0	0	1	neg	4_neg	5_neg		0	0	0	0	neg	0.353291	0.2	0					00000
467	F	3	2021-03-19	5-11	0	0	1	neg	4_neg	5_neg		0	0	0	0	neg	0.353291	0.2	0					00000
467	F	4	2021-11-19	5-11	0	0	1	neg	4_neg	5_neg	0	0	0	0	0	neg	0.296674	0.1	0	0.1	0	0	0	00000
467	F	5	2022-06-01	5-11	0	0	1	neg	4_neg	5_neg	0	0	0	0	0	neg	7.78076	4.6	2	3.8				00000
468	F	1	2020-06-23	5-11	0	0	1	neg	4_neg			0		0	0	neg	0.552916	0.5	0					0000.
468	F	2	2020-10-27	5-11	0	0	1	neg	4_neg			0		0	0	neg	0.629391	0.6	0					0000.
468	F	3	2021-03-19	5-11	0	0	1	neg	4_neg			0		0	0	neg	0.710838	0.7	0					0000.
468	F	4	2021-11-19	5-11	0	0	1	neg	4_neg		0	0		0	0	neg	0.888652	0.9	0	0.1	0	0	0	0000.
468	F	5			0	0	0	neg	4_neg					0	0									0000.
470	M	1	2020-06-23	5-11	0	0	1	neg	4_neg			0		0	0	neg	1.54161	1.5	0					0000.
470	M	2	2020-10-27	5-11	0	0	1	neg	4_neg			0		0	0	neg	1.42032	1.4	0					0000.
470	M	3	2021-03-19	5-11	0	0	1	neg	4_neg			0		0	0	neg	1.30402	1.3	0		1.13	3.67		0000.
470	M	4	2021-11-19	5-11	0	0	1	neg	4_neg		0	0		0	0	neg	1.19271	1.2	0	0.7	0	0	0	0000.
470	M	5			0	0	0	neg	4_neg					0	0									0000.
471	M	1	2020-06-23	5-11	0	0	1	3	4_inf	5_inf		0	1	0	0	neg	0.353291	0.2	0					00111
471	M	2	2020-10-27	5-11	0	0	1	3	4_inf	5_inf		0	1	0	0	neg	0.296674	0.1	0					00111
471	M	3	2021-03-19	5-11	0	0	1	3	4_inf	5_inf		1	1	0	0	inf	595.331	47.6	1		25.93	12.65	2.4	00111
471	M	4	2021-11-19	5-11	0	0	0	3	4_inf	5_inf	0	1	1	0	0	inf	104.231	19.4	1	1.7	27.24	17.4	0	00111
471	M	5	2022-06-01	5-11	0	0	1	3	4_inf	5_inf	1	1	1	0	0	inf	3296.05	113	1	7.6	119.6	82.44	35.29	00111
472	M	1	2020-06-23	5-11	0	0	1	3	4_inf	5_inf		0	1	0	0	neg	0.888652	0.9	0					00111
472	M	2	2020-10-27	5-11	0	0	1	3	4_inf	5_inf		0	1	0	0	neg	0.629391	0.6	0					00111
472	M	3	2021-03-19	5-11	0	0	1	3	4_inf	5_inf		1	1	0	0	inf	1722.14	81.5	1		40.47	25.05	1.2	00111
472	M	4	2021-11-19	5-11	0	0	1	3	4_inf	5_inf	0	1	1	0	0	inf	209.718	27.9	1	5	44.78	26.34	0	00111
472	M	5	2022-06-01	5-11	0	0	1	3	4_inf	5_inf	1	1	1	0	0	inf	1811.26	83.6	1	21	147.47	113.51	86.36	00111
473	M	1	2020-06-23	5-11	0	1	1	neg	4_neg	5_neg		0	0	0	0	neg	0.481409	0.4	0					00000
473	M	2	2020-10-27	5-11	0	1	1	neg	4_neg	5_neg		0	0	0	0	neg	0.552916	0.5	0					00000
473	M	3	2021-03-19	5-11	0	1	1	neg	4_neg	5_neg		0	0	0	0	neg	0.629391	0.6	0					00000
473	M	4	2021-11-19	5-11	0	1	1	neg	4_neg	5_neg	0	0	0	0	0	neg	0.552916	0.5	0	0.2	0	0	0	00000
473	M	5	2022-06-01	5-11	0	1	1	neg	4_neg	5_neg	0	0	0	0	0	neg	1.93539	1.8	0	2.4				00000
475	M	1	2020-06-23	5-11	0	0	1	3	4_inf			0		0	0	neg	1.42032	1.4	0					0011.
475	M	2	2020-10-27	5-11	0	0	1	3	4_inf			0		0	0	neg	1.08638	1.1	0					0011.
475	M	3	2021-03-19	5-11	0	0	1	3	4_inf			1		0	0	inf	1663.98	80.1	1		72.25	12.02	5	0011.
475	M	4	2021-11-19	5-11	0	0	1	3	4_inf		0	1		0	0	inf	719.227	52.4	1	5.1	91.49	35.97	0	0011.
475	M	5	2022-06-01	5-11	0	0	1	3	4_inf					0	0									0011.
477	F	1	2020-06-23	5-11	0	0	1	5	4_neg	5_inf		0	1	0	0	neg	1.30402	1.3	0					00001
477	F	2	2020-10-27	5-11	0	0	1	5	4_neg	5_inf		0	1	0	0	neg	2.69153	2.3	0					00001
477	F	3	2021-03-19	5-11	0	0	1	5	4_neg	5_inf		0	1	0	0	neg	5.71006	3.8	0					00001
477	F	4	2021-11-19	5-11	0	0	1	5	4_neg	5_inf	0	0	1	0	0	neg	2.85775	2.4	0	0.4	0	0	0	00001
477	F	5	2022-06-01	5-11	0	0	1	5	4_neg	5_inf	1	1	1	0	0	inf	121.289	21	1	12.9	14.27	6.23	149.9	00001
481	M	1	2020-06-23	5-11	0	0	1	5	4_neg	5_inf		0	1	0	0	neg	0.353291	0.2	0					00001
481	M	2	2020-10-27	5-11	0	0	1	5	4_neg	5_inf		0	1	0	0	neg	0.353291	0.2	0					00001
481	M	3	2021-03-19	5-11	0	0	1	5	4_neg	5_inf		0	1	0	0	neg	0.353291	0.2	0					00001
481	M	4	2021-11-19	5-11	0	0	1	5	4_neg	5_inf	0	0	1	0	0	neg	0.552916	0.5	0	0.2	0	0	0	00001
481	M	5	2022-06-01	5-11	0	0	1	5	4_neg	5_inf	1	1	1	0	0	inf	1610.87	78.8	1	33.3	47.62	38.99	289.02	00001
482	M	1	2020-06-23	5-11	0	0	1	5	4_neg	5_inf		0	1	0	0	neg	2.07663	1.9	0					00001
482	M	2	2020-10-27	5-11	0	0	1	5	4_neg	5_inf		0	1	0	0	neg	0.797257	0.8	0					00001
482	M	3	2021-03-19	5-11	0	0	1	5	4_neg	5_inf		0	1	0	0	neg	1.08638	1.1	0					00001
482	M	4	2021-11-19	5-11	0	0	1	5	4_neg	5_inf	0	0	1	0	0	neg	0.985025	1	0	0.4	0	0	0	00001
482	M	5	2022-06-01	5-11	0	0	1	5	4_neg	5_inf	1	1	1	0	0	inf	615.164	48.4	1	28.9	29.15	19.23	293.43	00001
483	M	1	2020-06-23	5-11	0	1	1	5	4_neg	5_inf		0	1	0	0	neg	0.629391	0.6	0					00001
483	M	2	2020-10-27	5-11	0	1	1	5	4_neg	5_inf		0	1	0	0	neg	0.629391	0.6	0					00001
483	M	3	2021-03-19	5-11	0	1	1	5	4_neg	5_inf		0	1	0	0	neg	0.710838	0.7	0					00001
483	M	4	2021-11-19	5-11	0	1	1	5	4_neg	5_inf	0	0	1	0	0	neg	1.08638	1.1	0	0.1	0	0	0	00001
483	M	5	2022-06-01	12-18	0	1	1	5	4_neg	5_inf	1	1	1	0	0	inf	70.5898	15.8	1	6.4	15.54	16.88	14.39	00001
485	F	1	2020-06-23	5-11	0	0	1	5	4_neg	5_hybrid		0	1	0	1	neg	0.552916	0.5	0					00001
485	F	2	2020-10-27	5-11	0	0	1	5	4_neg	5_hybrid		0	1	0	1	neg	0.481409	0.4	0					00001
485	F	3	2021-03-19	5-11	0	0	1	5	4_neg	5_hybrid		0	1	0	1	neg	3.96005	3	0					00001
485	F	4	2021-11-19	5-11	0	0	1	5	4_neg	5_hybrid	0	0	1	0	1	neg	2.22286	2	0	2.8	0	0	0	00001
485	F	5	2022-06-01	12-18	1	0	1	5	4_neg	5_hybrid	1	1	1	0	1	hybrid	5498.15	146.1	1	9	1467.14	849.62	420.34	00001
487	M	1	2020-06-23	5-11	0	1	1	5	4_neg	5_vacc		0	1	0	1	neg	0.296674	0.1	0					00001
487	M	2	2020-10-27	5-11	0	1	1	5	4_neg	5_vacc		0	1	0	1	neg	0.353291	0.2	0					00001
487	M	3	2021-03-19	5-11	0	1	1	5	4_neg	5_vacc		0	1	0	1	neg	0.296674	0.1	0					00001
487	M	4	2021-11-19	5-11	0	1	0	5	4_neg	5_vacc	0	0	1	0	1	neg	0.296674	0.1	0	0.3	0	0	0	00001
487	M	5	2022-06-01	12-18	1	1	0	5	4_neg	5_vacc	0	1	1	0	1	vacc	192.604	26.7	1	3.4	24.04	17.41	28.37	00001
488	M	1	2020-06-23	5-11	0	1	1	1	4_neg	5_hybrid		1	1	0	1	inf	18.8399	7.7	1					10101
488	M	2	2020-10-27	5-11	0	1	1	1	4_neg	5_hybrid		0	1	0	1	neg	11.4889	5.8	2					10101
488	M	3	2021-03-19	5-11	0	1	1	1	4_neg	5_hybrid		1	1	0	1	inf	12.8857	6.2	1		1.38	2.98	0.7	10101
488	M	4	2021-11-19	5-11	0	1	1	1	4_neg	5_hybrid	0	0	1	0	1	neg	9.54446	5.2	2	0.3	0	0	0	10101
488	M	5	2022-06-01	12-18	1	1	1	1	4_neg	5_hybrid	0	1	1	0	1	hybrid	7359.69	169.1	1	0.1	374.53	203.54	96.81	10101
489	F	1	2020-06-23	5-11	0	0	1	5	4_neg	5_vacc		0	1	0	1	neg	0.481409	0.4	0					00001
489	F	2	2020-10-27	5-11	0	0	1	5	4_neg	5_vacc		0	1	0	1	neg	0.414868	0.3	0					00001
489	F	3	2021-03-19	5-11	0	0	1	5	4_neg	5_vacc		0	1	0	1	neg	0.481409	0.4	0					00001
489	F	4	2021-11-19	5-11	0	0	1	5	4_neg	5_vacc	0	0	1	0	1	neg	0.552916	0.5	0	0.1	0	0	0	00001
489	F	5	2022-06-01	12-18	1	0	1	5	4_neg	5_vacc	0	1	1	0	1	vacc	7195.61	167.2	1	0	162.58	101.07	38.42	00001
491	M	1	2020-06-23	5-11	0	0	1	4	4_vacc	5_hybrid		0	1	1	1	neg	3.96005	3	0					00011
491	M	2	2020-10-27	5-11	0	0	1	4	4_vacc	5_hybrid		0	1	1	1	neg	2.53032	2.2	0					00011
491	M	3	2021-03-19	5-11	0	0	1	4	4_vacc	5_hybrid		0	1	1	1	neg	3.57261	2.8	0					00011
491	M	4	2021-11-19	12-18	1	0	1	4	4_vacc	5_hybrid	0	1	1	1	1	vacc	2757.22	103.3	1	1.4	799.36	350.88	183.52	00011
491	M	5	2022-06-01	12-18	1	0	1	4	4_vacc	5_hybrid	1	1	1	1	1	hybrid	6999.46	164.9	1	7.6	704.23	432.34	359.2	00011
494	M	1	2020-06-23	12-18	0	0	1	4	4_vacc	5_hybrid		0	1	1	1	neg	1.08638	1.1	0					00011
494	M	2	2020-10-27	12-18	0	0	1	4	4_vacc	5_hybrid		0	1	1	1	neg	1.30402	1.3	0					00011
494	M	3	2021-03-19	12-18	0	0	1	4	4_vacc	5_hybrid		0	1	1	1	neg	1.30402	1.3	0					00011
494	M	4	2021-11-19	12-18	1	0	1	4	4_vacc	5_hybrid	0	1	1	1	1	vacc	3921.03	123.3	1	0.9	1375.33	671.14	514.4	00011
494	M	5	2022-06-30	12-18	1	0	1	4	4_vacc	5_hybrid	1	1	1	1	1	hybrid	3801.65	121.4	1	24	914.91	461.47	374.81	00011
496	F	1	2020-06-23	5-11	0	0	1	4	4_vacc			0		1	0	neg	0.797257	0.8	0					0001.
496	F	2	2020-10-27	5-11	0	0	1	4	4_vacc			0		1	0	neg	1.66788	1.6	0					0001.
496	F	3	2021-03-19	12-18	0	0	1	4	4_vacc			0		1	0	neg	0.797257	0.8	0					0001.
496	F	4	2021-12-04	12-18	1	0	1	4	4_vacc		0	1		1	0	vacc	5093.27	140.6	1	0.4	489.72	225.68	52	0001.
496	F	5			0	0	1	4	4_vacc					1	0									0001.
502	M	1	2020-06-23	5-11	0	0	1	3	4_hybrid	5_hybrid		0	1	1	1	neg	0.414868	0.3	0					00111
502	M	2	2020-10-27	5-11	0	0	1	3	4_hybrid	5_hybrid		0	1	1	1	neg	0.353291	0.2	0					00111
502	M	3	2021-03-19	5-11	0	0	1	3	4_hybrid	5_hybrid		1	1	1	1	inf	854.874	57.2	1		68.45	33.88	2.5	00111
502	M	4	2021-11-19	12-18	1	0	1	3	4_hybrid	5_hybrid	0	1	1	1	1	hybrid	7041.87	165.4	1	4.2	379.51	218.53	77.16	00111
502	M	5	2022-06-30	12-18	1	0	1	3	4_hybrid	5_hybrid	0	1	1	1	1	hybrid	3641.29	118.8	1	2.3	1019.16	734.75	336.25	00111
504	M	1	2020-06-23	5-11	0	0	1	4	4_vacc	5_hybrid		0	1	1	1	neg	0.629391	0.6	0					00011
504	M	2	2020-10-27	5-11	0	0	1	4	4_vacc	5_hybrid		0	1	1	1	neg	0.481409	0.4	0					00011
504	M	3	2021-03-19	12-18	0	0	1	4	4_vacc	5_hybrid		0	1	1	1	neg	0.481409	0.4	0					00011
504	M	4	2021-11-19	12-18	1	0	1	4	4_vacc	5_hybrid	0	1	1	1	1	vacc	4178.42	127.3	1	2.9	517.33	236.91	119.65	00011
504	M	5	2022-06-30	12-18	1	0	1	4	4_vacc	5_hybrid	1	1	1	1	1	hybrid	3496.34	116.4	1	8.8	231.11	149.1	136.22	00011
534	M	1	2020-06-23	12-18	0	0	1	4	4_vacc	5_hybrid		0	1	1	1	neg	0.414868	0.3	0					00011
534	M	2	2020-10-27	12-18	0	0	1	4	4_vacc	5_hybrid		0	1	1	1	neg	0.414868	0.3	0					00011
534	M	3	2021-04-13	12-18	0	0	1	4	4_vacc	5_hybrid		0	1	1	1	neg	0.414868	0.3	0					00011
534	M	4	2021-12-11	12-18	1	0	1	4	4_vacc	5_hybrid	0	1	1	1	1	vacc	5297.45	143.4	1	0.2	568.18	193.46	74	00011
534	M	5	2022-06-07	12-18	1	0	1	4	4_vacc	5_hybrid	1	1	1	1	1	hybrid	4423.81	131	1	6.2	1553.04	745.71	383.88	00011
539	M	1	2020-06-23	5-11	0	1	1	5	4_neg	5_vacc		0	1	0	1	neg	0.629391	0.6	0					00001
539	M	2	2020-11-10	5-11	0	1	1	5	4_neg	5_vacc		0	1	0	1	neg	0.797257	0.8	0					00001
539	M	3	2021-04-10	5-11	0	1	1	5	4_neg	5_vacc		0	1	0	1	neg	0.414868	0.3	0					00001
539	M	4	2021-11-22	5-11	0	1	1	5	4_neg	5_vacc	0	0	1	0	1	neg	0.353291	0.2	0	0.1	0	0	0	00001
539	M	5	2022-06-07	5-11	1	1	1	5	4_neg	5_vacc	0	1	1	0	1	vacc	2073.72	89.5	1	0.1	77.88	35.74	27.97	00001
540	F	1	2020-06-23	5-11	0	0	1	5	4_neg	5_inf		0	1	0	0	neg	0.552916	0.5	0					00001
540	F	2	2020-11-10	5-11	0	0	1	5	4_neg	5_inf		0	1	0	0	neg	0.552916	0.5	0					00001
540	F	3	2021-03-29	5-11	0	0	1	5	4_neg	5_inf		0	1	0	0	neg	0.629391	0.6	0		0	0		00001
540	F	4	2021-11-22	5-11	0	0	0	5	4_neg	5_inf	0	0	1	0	0	neg	0.797257	0.8	0	0.2	0	0	0	00001
540	F	5	2022-06-07	5-11	0	0	0	5	4_neg	5_inf	0	1	1	0	0	inf	165.705	24.7	1	2.5	15.87	9.55	9.43	00001
543	F	1	2020-06-23	5-11	0	0	1	5	4_neg	5_vacc		0	1	0	1	neg	0.797257	0.8	0					00001
543	F	2	2020-11-10	5-11	0	0	1	5	4_neg	5_vacc		0	1	0	1	neg	0.629391	0.6	0					00001
543	F	3	2021-03-29	5-11	0	0	1	5	4_neg	5_vacc		0	1	0	1	neg	0.710838	0.7	0					00001
543	F	4	2021-11-22	5-11	0	0	1	5	4_neg	5_vacc	0	0	1	0	1	neg	0.414868	0.3	0	0.2	0	0	0	00001
543	F	5	2022-06-07	5-11	1	0	1	5	4_neg	5_vacc	0	1	1	0	1	vacc	4263.83	128.6	1	0.3	222.57	126.23	60.46	00001
544	F	1	2020-06-23	5-11	0	0	1	3	4_inf	5_inf		0	1	0	0	neg	0.629391	0.6	0					00111
544	F	2	2020-11-10	5-11	0	0	1	3	4_inf	5_inf		0	1	0	0	neg	0.414868	0.3	0					00111
544	F	3	2021-03-29	5-11	0	0	1	3	4_inf	5_inf		1	1	0	0	inf	1117.18	65.5	1		21.16	9.39	2.7	00111
544	F	4	2021-11-22	5-11	0	0	1	3	4_inf	5_inf	0	1	1	0	0	inf	516.963	44.3	1	2.9	84.03	51.44	17.13	00111
544	F	5	2022-06-07	5-11	0	0	1	3	4_inf	5_inf	1	1	1	0	0	inf	3424.97	115.2	1	23	144.91	112.25	115.39	00111
546	F	1	2020-06-23	5-11	0	0	1	5	4_neg	5_vacc		0	1	0	1	neg	0.985025	1	0					00001
546	F	2	2020-11-10	5-11	0	0	1	5	4_neg	5_vacc		0	1	0	1	neg	0.710838	0.7	0					00001
546	F	3	2021-03-29	5-11	0	0	1	5	4_neg	5_vacc		0	1	0	1	neg	0.481409	0.4	0					00001
546	F	4	2021-11-22	5-11	0	0	1	5	4_neg	5_vacc	0	0	1	0	1	neg	0.481409	0.4	0	0.1	0	0	0	00001
546	F	5	2022-06-07	5-11	1	0	1	5	4_neg	5_vacc	0	1	1	0	1	vacc	4356.79	130	1	4.2	263.09	183.18	138.05	00001
547	M	1	2020-06-23	5-11	0	0	1	5	4_neg	5_vacc		0	1	0	1	neg	0.629391	0.6	0					00001
547	M	2	2020-11-10	5-11	0	0	1	5	4_neg	5_vacc		0	1	0	1	neg	0.797257	0.8	0					00001
547	M	3	2021-03-29	5-11	0	0	1	5	4_neg	5_vacc		0	1	0	1	neg	0.888652	0.9	0					00001
547	M	4	2021-11-22	5-11	0	0	1	5	4_neg	5_vacc	0	0	1	0	1	neg	8.93649	5	2	0.4	0	0	0	00001
547	M	5	2022-06-07	5-11	1	0	1	5	4_neg	5_vacc	0	1	1	0	1	vacc	559.021	46.1	1	5.3	36.76	15.17	41.95	00001
548	F	1	2020-06-23	5-11	0	1	1	5	4_neg	5_hybrid		0	1	0	1	neg	0.353291	0.2	0					00001
548	F	2	2020-11-10	5-11	0	1	1	5	4_neg	5_hybrid		0	1	0	1	neg	0.296674	0.1	0					00001
548	F	3	2021-03-29	5-11	0	1	1	5	4_neg	5_hybrid		0	1	0	1	neg	0.296674	0.1	0					00001
548	F	4	2021-11-22	5-11	0	1	1	5	4_neg	5_hybrid	0	0	1	0	1	neg	0.353291	0.2	0	0.5	0	0	0	00001
548	F	5	2022-06-07	5-11	1	1	1	5	4_neg	5_hybrid	1	1	1	0	1	hybrid	227.563	29.1	1	6.2	21.5	13.57	47.96	00001
549	M	1	2020-06-23	5-11	0	0	1	5	4_neg	5_vacc		0	1	0	1	neg	1.08638	1.1	0					00001
549	M	2	2020-11-10	5-11	0	0	1	5	4_neg	5_vacc		0	1	0	1	neg	2.07663	1.9	0					00001
549	M	3	2021-03-29	5-11	0	0	1	5	4_neg	5_vacc		0	1	0	1	neg	1.54161	1.5	0					00001
549	M	4	2021-11-22	5-11	0	0	1	5	4_neg	5_vacc	0	0	1	0	1	neg	1.66788	1.6	0	2.9	0	0	0	00001
549	M	5	2022-06-07	5-11	1	0	1	5	4_neg	5_vacc	0	1	1	0	1	vacc	2209.26	92.4	1	0.9	162.31	64.14	54.41	00001
550	F	1	2020-06-23	5-11	0	0	1	4	4_inf	5_inf		0	1	0	0	neg	0.353291	0.2	0					00011
550	F	2	2020-11-10	5-11	0	0	1	4	4_inf	5_inf		0	1	0	0	neg	0.353291	0.2	0					00011
550	F	3	2021-03-29	5-11	0	0	1	4	4_inf	5_inf		0	1	0	0	neg	0.296674	0.1	0					00011
550	F	4	2021-11-22	5-11	0	0	1	4	4_inf	5_inf	0	1	1	0	0	inf	285.487	32.7	1	5.2	60.2	26.19	0	00011
550	F	5	2022-06-07	5-11	0	0	1	4	4_inf	5_inf	1	1	1	0	0	inf	1070.47	64.1	1	17.4	64.98	37.66	30.06	00011
558	F	1	2020-06-23	5-11	0	1	1	3	4_inf			0		0	0	neg	0.797257	0.8	0					0011.
558	F	2	2020-11-10	12-18	0	1	1	3	4_inf			0		0	0	neg	0.985025	1	0					0011.
558	F	3	2021-03-29	12-18	0	1	1	3	4_inf			1		0	0	inf	123.513	21.2	1		15.73	3.22	1.2	0011.
558	F	4	2021-12-08	12-18	0	1	1	3	4_inf		0	1		0	0	inf	56.2273	14	1	1.7	29.25	8.46	3	0011.
558	F	5			0	1	0	3	4_inf					0	0									0011.
561	F	1	2020-06-23	5-11	0	0	1	3	4_inf			0		0	0	neg	0.888652	0.9	0					0011.
561	F	2	2020-11-10	5-11	0	0	1	3	4_inf			0		0	0	neg	1.79914	1.7	0					0011.
561	F	3	2021-04-14	12-18	0	0	1	3	4_inf			1		0	0	inf	382.753	38	1		52.71	15.88	11.6	0011.
561	F	4	2021-12-04	12-18	0	0	1	3	4_inf		0	1		0	0	inf	238.311	29.8	1	3.2	41.67	22.16	0	0011.
561	F	5			0	0	1	3	4_inf					0	0									0011.
562	F	1	2020-06-23	5-11	0	1	1	3	4_inf	5_hybrid		0	1	0	1	neg	5.71006	3.8	0					00111
562	F	2	2020-11-10	12-18	0	1	1	3	4_inf	5_hybrid		0	1	0	1	neg	4.57875	3.3	0					00111
562	F	3	2021-04-14	12-18	0	1	1	3	4_inf	5_hybrid		1	1	0	1	inf	1005.47	62.1	1		52.33	14.09	14.5	00111
562	F	4	2021-11-22	12-18	0	1	1	3	4_inf	5_hybrid	0	1	1	0	1	inf	159.297	24.2	1	2.5	35.41	12.96	0	00111
562	F	5	2022-07-06	12-18	1	1	1	3	4_inf	5_hybrid	0	1	1	0	1	hybrid	5833.24	150.5	1	0.8	552.79	82.71	58.75	00111
571	F	1	2020-06-23	12-18	0	1	1	3	4_inf			0		0	0	neg	0.797257	0.8	0					0011.
571	F	2	2020-11-10	12-18	0	1	1	3	4_inf			0		0	0	neg	0.414868	0.3	0					0011.
571	F	3	2021-03-29	12-18	0	1	1	3	4_inf			1		0	0	inf	2826.64	104.6	1		138.75	35.66	11	0011.
571	F	4	2021-11-27	12-18	0	1	1	3	4_inf		0	1		0	0	inf	433.593	40.5	1	1.7	64.35	22.32	0	0011.
571	F	5			0	1	1	3	4_inf					0	0									0011.
576	M	1	2020-06-23	12-18	0	0	1	4	4_vacc			0		1	0	neg	0.353291	0.2	0					0001.
576	M	2	2020-11-10	12-18	0	0	1	4	4_vacc			0		1	0	neg	0.353291	0.2	0					0001.
576	M	3	2021-03-29	12-18	0	0	1	4	4_vacc			0		1	0	neg	0.481409	0.4	0		0	0.88		0001.
576	M	4	2021-12-04	12-18	1	0	1	4	4_vacc		0	1		1	0	vacc	404.73	39.1	1	0.3	40.88	18	0	0001.
576	M	5			0	0	1	4	4_vacc					1	0									0001.
600	M	1	2020-06-24	12-18	0	1	1	5	4_neg	5_vacc		0	1	0	1	neg	0.481409	0.4	0					00001
600	M	2	2020-11-05	12-18	0	1	1	5	4_neg	5_vacc		0	1	0	1	neg	0.552916	0.5	0					00001
600	M	3	2021-04-16	12-18	0	1	1	5	4_neg	5_vacc		0	1	0	1	neg	0.552916	0.5	0					00001
600	M	4	2021-11-18	12-18	0	1	0	5	4_neg	5_vacc	0	0	1	0	1	neg	0.481409	0.4	0	2.4	0	0	0	00001
600	M	5	2022-05-31	12-18	1	1	0	5	4_neg	5_vacc	0	1	1	0	1	vacc	3354.34	114	1	2.9	1002.2	637.76	442.48	00001
601	M	1	2020-06-24	12-18	0	0	1	4	4_vacc	5_vacc		0	1	1	1	neg	0.481409	0.4	0					00011
601	M	2	2020-11-05	12-18	0	0	1	4	4_vacc	5_vacc		0	1	1	1	neg	0.481409	0.4	0					00011
601	M	3	2021-04-16	12-18	0	0	1	4	4_vacc	5_vacc		0	1	1	1	neg	0.481409	0.4	0					00011
601	M	4	2021-11-18	12-18	1	0	1	4	4_vacc	5_vacc	0	1	1	1	1	vacc	2549.06	99.3	1	0	713.27	482.16	117.56	00011
601	M	5	2022-05-31	12-18	1	0	1	4	4_vacc	5_vacc	0	1	1	1	1	vacc	2000.79	87.9	1	0.2	222.57	121.24	60.17	00011
606	M	1	2020-06-24	12-18	0	0	1	5	4_neg	5_vacc		0	1	0	1	neg	0.552916	0.5	0					00001
606	M	2	2020-11-05	12-18	0	0	1	5	4_neg	5_vacc		0	1	0	1	neg	0.481409	0.4	0					00001
606	M	3	2021-04-16	12-18	0	0	1	5	4_neg	5_vacc		0	1	0	1	neg	0.481409	0.4	0					00001
606	M	4	2021-11-18	12-18	0	0	1	5	4_neg	5_vacc	0	0	1	0	1	neg	0.710838	0.7	0	0.5	0	0	0	00001
606	M	5	2022-05-31	12-18	1	0	1	5	4_neg	5_vacc	0	1	1	0	1	vacc	367.156	37.2	1	1.8	44.44	27.69	23.72	00001
608	M	1	2020-06-24	12-18	0	0	1	3	4_hybrid			0		1	0	neg	0.296674	0.1	0					0011.
608	M	2	2020-11-05	12-18	0	0	1	3	4_hybrid			0		1	0	neg	0.353291	0.2	0					0011.
608	M	3	2021-04-16	12-18	0	0	1	3	4_hybrid			1		1	0	inf	344.37	36	1		18.2	0.83	0.4	0011.
608	M	4	2021-11-18	12-18	1	0	1	3	4_hybrid		0	1		1	0	hybrid	2133.95	90.8	1	2.4	697.35	449.84	237	0011.
608	M	5			0	0	0	3	4_hybrid					1	0									0011.
609	M	1	2020-06-24	12-18	0	0	1	3	4_hybrid	5_hybrid		0	1	1	1	neg	0.296674	0.1	0					00111
609	M	2	2020-11-05	12-18	0	0	1	3	4_hybrid	5_hybrid		0	1	1	1	neg	0.414868	0.3	0					00111
609	M	3	2021-04-16	12-18	0	0	1	3	4_hybrid	5_hybrid		1	1	1	1	inf	427.324	40.2	1		35.49	16.99	3.3	00111
609	M	4	2021-11-18	12-18	1	0	1	3	4_hybrid	5_hybrid	0	1	1	1	1	hybrid	2631.34	100.9	1	5.6	1626.81	734.75	712.25	00111
609	M	5	2022-05-31	12-18	1	0	1	3	4_hybrid	5_hybrid	1	1	1	1	1	hybrid	3940.05	123.6	1	20.4	802.57	292.14	213.72	00111
610	M	1	2020-06-24	12-18	0	0	1	4	4_vacc	5_hybrid		0	1	1	1	neg	0.296674	0.1	0					00011
610	M	2	2020-11-05	12-18	0	0	1	4	4_vacc	5_hybrid		0	1	1	1	neg	0.296674	0.1	0					00011
610	M	3	2021-04-16	12-18	0	0	1	4	4_vacc	5_hybrid		0	1	1	1	neg	0.296674	0.1	0					00011
610	M	4	2021-11-18	12-18	1	0	1	4	4_vacc	5_hybrid	0	1	1	1	1	vacc	2018.9	88.3	1	1.8	1463.49	702.74	211	00011
610	M	5	2022-05-31	12-18	1	0	1	4	4_vacc	5_hybrid	1	1	1	1	1	hybrid	3616.92	118.4	1	6.1	994.04	572.41	310.85	00011
611	M	1	2020-06-24	12-18	0	0	1	5	4_neg	5_inf		0	1	0	0	neg	0.629391	0.6	0					00001
611	M	2	2020-11-05	12-18	0	0	1	5	4_neg	5_inf		0	1	0	0	neg	0.629391	0.6	0					00001
611	M	3	2021-04-16	12-18	0	0	1	5	4_neg	5_inf		0	1	0	0	neg	0.710838	0.7	0					00001
611	M	4	2021-11-18	12-18	0	0	1	5	4_neg	5_inf	0	0	1	0	0	neg	0.797257	0.8	0	1.4	0	0	0	00001
611	M	5	2022-05-31	12-18	0	0	1	5	4_neg	5_inf	1	1	1	0	0	inf	97.1762	18.7	1	9.4	16.52	17.58	10.58	00001
612	F	1	2020-06-24	12-18	0	0	1	4	4_inf	5_inf		0	1	0	0	neg	0.629391	0.6	0					00011
612	F	2	2020-11-05	12-18	0	0	1	4	4_inf	5_inf		0	1	0	0	neg	0.481409	0.4	0					00011
612	F	3	2021-04-16	12-18	0	0	1	4	4_inf	5_inf		0	1	0	0	neg	0.414868	0.3	0					00011
612	F	4	2021-11-18	12-18	0	0	1	4	4_inf	5_inf	1	1	1	0	0	inf	158.031	24.1	1	17.4	40.1	35.92	0	00011
612	F	5	2022-05-31	12-18	0	0	1	4	4_inf	5_inf	1	1	1	0	0	inf	967.459	60.9	1	13.7	332.67	249.81	306.75	00011
614	F	1	2020-06-24	12-18	0	0	1	4	4_vacc			0		1	0	neg	0.888652	0.9	0					0001.
614	F	2	2020-11-05	12-18	0	0	1	4	4_vacc			0		1	0	neg	0.985025	1	0					0001.
614	F	3	2021-04-16	12-18	0	0	1	4	4_vacc			0		1	0	neg	0.985025	1	0					0001.
614	F	4	2021-11-18	12-18	1	0	0	4	4_vacc		0	1		1	0	vacc	1697.09	80.9	1	0.5	1114.21	549.45	136.89	0001.
614	F	5			0	0	0	4	4_vacc					1	0									0001.
616	M	1	2020-06-24	12-18	0	0	1	4	4_vacc	5_vacc		0	1	1	1	neg	0.353291	0.2	0					00011
616	M	2	2020-11-05	12-18	0	0	1	4	4_vacc	5_vacc		0	1	1	1	neg	0.353291	0.2	0					00011
616	M	3	2021-04-16	12-18	0	0	1	4	4_vacc	5_vacc		0	1	1	1	neg	0.296674	0.1	0					00011
616	M	4	2021-11-18	12-18	1	0	1	4	4_vacc	5_vacc	0	1	1	1	1	vacc	2493.26	98.2	1	0.6	482.63	145.33	103	00011
616	M	5	2022-05-31	12-18	1	0	1	4	4_vacc	5_vacc	0	1	1	1	1	vacc	2826.64	104.6	1	0.3	717.36	257.86	193.65	00011
620	F	1	2020-06-24	12-18	0	0	1	4	4_vacc	5_hybrid		0	1	1	1	neg	0.353291	0.2	0					00011
620	F	2	2020-11-05	12-18	0	0	1	4	4_vacc	5_hybrid		0	1	1	1	neg	0.888652	0.9	0					00011
620	F	3	2021-04-16	12-18	0	0	1	4	4_vacc	5_hybrid		0	1	1	1	neg	0.710838	0.7	0					00011
620	F	4	2021-11-18	12-18	1	0	1	4	4_vacc	5_hybrid	0	1	1	1	1	vacc	1743.15	82	1	0.1	274.05	165.7	79	00011
620	F	5	2022-05-31	12-18	1	0	1	4	4_vacc	5_hybrid	1	1	1	1	1	hybrid	3466.51	115.9	1	6.3	1552.55	741.29	594.88	00011
621	F	1	2020-06-24	12-18	0	0	1	1	4_inf	5_inf		1	1	0	0	inf	73.1428	16.1	1					11.11
621	F	2	2020-11-05	12-18	0	0	1	1	4_inf	5_inf		1	1	0	0	inf	30.1695	10	1		0	1	10.28	11.11
621	F	3			0	0	0	1	4_inf	5_inf			1	0	0									11.11
621	F	4	2021-11-18	12-18	0	0	1	1	4_inf	5_inf	0	1	1	0	0	inf	16.3224	7.1	1	0.3	10.23	7.14	0	11.11
621	F	5	2022-05-31	12-18	0	0	0	1	4_inf	5_inf	1	1	1	0	0	inf	782.758	54.7	1	6.3	63.69	14.24	148.79	11.11
622	F	1	2020-06-24	12-18	0	0	1	5	4_neg	5_inf		0	1	0	0	neg	3.76383	2.9	0					00001
622	F	2	2020-11-05	12-18	0	0	1	5	4_neg	5_inf		0	1	0	0	neg	2.85775	2.4	0					00001
622	F	3	2021-04-16	12-18	0	0	1	5	4_neg	5_inf		0	1	0	0	neg	2.69153	2.3	0					00001
622	F	4	2021-11-18	12-18	0	0	1	5	4_neg	5_inf	0	0	1	0	0	neg	3.76383	2.9	0	0	0	0	0	00001
622	F	5	2022-05-31	12-18	0	0	1	5	4_neg	5_inf	0	1	1	0	0	inf	528.48	44.8	1	5.3	40.16	13.8	33.28	00001
623	F	1	2020-06-24	12-18	0	0	1	1	4_hybrid	5_hybrid		1	1	1	1	inf	17.5585	7.4	1					11011
623	F	2	2020-11-05	12-18	0	0	1	1	4_hybrid	5_hybrid		1	1	1	1	inf	14.7447	6.7	1		1	0.95	1.03	11011
623	F	3	2021-04-16	12-18	0	0	1	1	4_hybrid	5_hybrid		0	1	1	1	neg	5.24251	3.6	0					11011
623	F	4	2021-11-18	12-18	1	0	1	1	4_hybrid	5_hybrid	0	1	1	1	1	hybrid	2837.39	104.8	1	2.7	731.53	410	166.17	11011
623	F	5	2022-05-31	12-18	1	0	1	1	4_hybrid	5_hybrid	1	1	1	1	1	hybrid	2620.99	100.7	1	7.5	2001.6	1150.48	789.27	11011
625	M	1	2020-06-24	12-18	0	0	1	5	4_neg	5_inf		0	1	0	0	neg	0.552916	0.5	0					00001
625	M	2	2020-11-05	12-18	0	0	1	5	4_neg	5_inf		0	1	0	0	neg	0.710838	0.7	0					00001
625	M	3	2021-04-16	12-18	0	0	1	5	4_neg	5_inf		0	1	0	0	neg	0.629391	0.6	0					00001
625	M	4	2021-11-18	12-18	0	0	1	5	4_neg	5_inf	0	0	1	0	0	neg	0.888652	0.9	0	0.6	0	0	0	00001
625	M	5	2022-05-31	12-18	0	0	1	5	4_neg	5_inf	0	1	1	0	0	inf	75.7413	16.4	1	5.6	20.82	18.22	14.74	00001
626	F	1	2020-06-24	12-18	0	0	1	4	4_vacc	5_vacc		0	1	1	1	neg	0.296674	0.1	0					00011
626	F	2	2020-11-05	12-18	0	0	1	4	4_vacc	5_vacc		0	1	1	1	neg	0.481409	0.4	0					00011
626	F	3	2021-04-16	12-18	0	0	1	4	4_vacc	5_vacc		0	1	1	1	neg	0.353291	0.2	0					00011
626	F	4	2021-11-18	12-18	1	0	1	4	4_vacc	5_vacc	0	1	1	1	1	vacc	2730.75	102.8	1	0.3	163	93.98	43.82	00011
626	F	5	2022-05-31	12-18	1	0	1	4	4_vacc	5_vacc	0	1	1	1	1	vacc	3647.39	118.9	1	5.4	804.51	478.47	316.86	00011
627	M	1	2020-06-24	12-18	0	0	1	4	4_vacc	5_vacc		0	1	1	1	neg	0.296674	0.1	0					00011
627	M	2	2020-11-05	12-18	0	0	1	4	4_vacc	5_vacc		0	1	1	1	neg	0.296674	0.1	0					00011
627	M	3	2021-04-16	12-18	0	0	1	4	4_vacc	5_vacc		0	1	1	1	neg	0.296674	0.1	0					00011
627	M	4	2021-11-18	12-18	1	0	1	4	4_vacc	5_vacc	0	1	1	1	1	vacc	2433.09	97	1	0.2	169.49	118.44	33.99	00011
627	M	5	2022-05-31	12-18	1	0	0	4	4_vacc	5_vacc	0	1	1	1	1	vacc	3430.89	115.3	1	2.1	2440	1978.63	1129.05	00011
630	F	1	2020-06-24	12-18	0	0	1	4	4_inf	5_inf		0	1	0	0	neg	0.296674	0.1	0					00011
630	F	2	2020-11-05	12-18	0	0	1	4	4_inf	5_inf		0	1	0	0	neg	0.353291	0.2	0					00011
630	F	3	2021-04-16	12-18	0	0	1	4	4_inf	5_inf		0	1	0	0	neg	0.296674	0.1	0					00011
630	F	4	2021-11-18	12-18	0	0	0	4	4_inf	5_inf	1	1	1	0	0	inf	47.5619	12.8	1	15.9	13.83	20	0	00011
630	F	5	2022-05-31	12-18	0	0	0	4	4_inf	5_inf	1	1	1	0	0	inf	1880.68	85.2	1	17.5	54.02	57.97	68.87	00011
647	F	1	2020-06-25	5-11	0	0	1	3	4_inf	5_inf		0	1	0	0	neg	0.353291	0.2	0					00111
647	F	2	2020-11-16	5-11	0	0	1	3	4_inf	5_inf		0	1	0	0	neg	0.353291	0.2	0					00111
647	F	3	2021-03-16	5-11	0	0	1	3	4_inf	5_inf		1	1	0	0	inf	617.667	48.5	1		47.55	18.99	1.2	00111
647	F	4	2021-11-27	5-11	0	0	1	3	4_inf	5_inf	0	1	1	0	0	inf	247.721	30.4	1	2.9	38.91	21.67	0	00111
647	F	5	2022-06-14	5-11	0	0	1	3	4_inf	5_inf	1	1	1	0	0	inf	4621.05	133.9	1	24.6	212.31	132.94	109.69	00111
654	F	1	2020-06-25	5-11	0	0	1	3	4_inf	5_hybrid		0	1	0	1	neg	3.96005	3	0					00111
654	F	2	2020-11-16	5-11	0	0	1	3	4_inf	5_hybrid		0	1	0	1	neg	2.53032	2.2	0					00111
654	F	3	2021-03-16	5-11	0	0	1	3	4_inf	5_hybrid		1	1	0	1	inf	1730.53	81.7	1		94.79	40.72	8.8	00111
654	F	4	2021-12-04	5-11	0	0	1	3	4_inf	5_hybrid	1	1	1	0	1	inf	1090.36	64.7	1	6.3	82.17	49.68	37	00111
654	F	5	2022-06-14	5-11	1	0	1	3	4_inf	5_hybrid	0	1	1	0	1	hybrid	6459.84	158.4	1	2.8	687.76	321.75	181.79	00111
667	M	1	2020-06-25	5-11	0	0	1	1	4_inf	5_inf		1	1	0	0	inf	156.77	24	1					11111
667	M	2	2020-11-16	5-11	0	0	1	1	4_inf	5_inf		1	1	0	0	inf	54.7325	13.8	1		2.25	0.32	1	11111
667	M	3	2021-03-16	5-11	0	0	1	1	4_inf	5_inf		1	1	0	0	inf	62.4084	14.8	1		5.54	2.97	1.7	11111
667	M	4	2021-11-27	12-18	0	0	1	1	4_inf	5_inf	0	1	1	0	0	inf	195.406	26.9	1	0.5	32.3	22.33	0	11111
667	M	5	2022-06-29	12-18	0	0	1	1	4_inf	5_inf	1	1	1	0	0	inf	1080.39	64.4	1	7.5	136.91	84.53	60.98	11111
673	F	1	2020-06-25	5-11	0	0	1	3	4_inf			0		0	0	neg	0.414868	0.3	0					0011.
673	F	2	2020-11-16	5-11	0	0	1	3	4_inf			0		0	0	neg	0.414868	0.3	0					0011.
673	F	3	2021-03-16	5-11	0	0	1	3	4_inf			1		0	0	inf	2087.54	89.8	1		63.94	34.35	10.6	0011.
673	F	4	2021-12-01	12-18	0	0	1	3	4_inf		1	1		0	0	inf	1196.09	67.8	1	6.8	128.5	83.26	28.26	0011.
673	F	5			0	0	1	3	4_inf					0	0									0011.
692	F	1	2020-06-25	12-18	0	0	1	5	4_neg	5_inf		0	1	0	0	neg	1.79914	1.7	0					00.01
692	F	2	2020-10-26	12-18	0	0	1	5	4_neg	5_inf		0	1	0	0	neg	0.797257	0.8	0					00.01
692	F	3			0	0	1	5	4_neg	5_inf			1	0	0									00.01
692	F	4	2021-11-18	12-18	0	0	1	5	4_neg	5_inf	0	0	1	0	0	neg	0.552916	0.5	0	0.1	0	0	0	00.01
692	F	5	2022-06-03	12-18	0	0	1	5	4_neg	5_inf	1	1	1	0	0	inf	28.5406	9.7	1	8	10.98	13.88	11.17	00.01
699	F	1	2020-06-25	12-18	0	0	1	3	4_inf	5_inf		0	1	0	0	neg	0.552916	0.5	0					00111
699	F	2	2020-10-26	12-18	0	0	1	3	4_inf	5_inf		0	1	0	0	neg	0.552916	0.5	0					00111
699	F	3	2021-03-15	12-18	0	0	0	3	4_inf	5_inf		1	1	0	0	inf	168.303	24.9	1		16.54	6.56	0.5	00111
699	F	4	2021-11-18	12-18	0	0	1	3	4_inf	5_inf	0	1	1	0	0	inf	97.1762	18.7	1	2.9	27.38	10.33	0	00111
699	F	5	2022-06-09	12-18	0	0	1	3	4_inf	5_inf	1	1	1	0	0	inf	357.573	36.7	1	27.9	62.03	46.9	33.04	00111
701	F	1	2020-06-25	12-18	0	0	1	4	4_vacc	5_hybrid		0	1	1	1	neg	1.93539	1.8	0					00011
701	F	2	2020-10-26	12-18	0	0	1	4	4_vacc	5_hybrid		0	1	1	1	neg	1.79914	1.7	0					00011
701	F	3	2021-03-15	12-18	0	0	1	4	4_vacc	5_hybrid		0	1	1	1	neg	1.93539	1.8	0					00011
701	F	4	2021-11-18	12-18	1	0	1	4	4_vacc	5_hybrid	0	1	1	1	1	vacc	1828.49	84	1	0.7	628.54	120.71	40.75	00011
701	F	5	2022-06-09	12-18	1	0	0	4	4_vacc	5_hybrid	1	1	1	1	1	hybrid	6394.93	157.6	1	19.7	601.32	381.97	359.71	00011
703	F	1	2020-06-25	12-18	0	0	1	4	4_vacc	5_hybrid		0	1	1	1	neg	0.414868	0.3	0					00011
703	F	2	2020-10-26	12-18	0	0	1	4	4_vacc	5_hybrid		0	1	1	1	neg	0.414868	0.3	0					00011
703	F	3	2021-03-15	12-18	0	0	1	4	4_vacc	5_hybrid		0	1	1	1	neg	0.414868	0.3	0		0	0		00011
703	F	4	2021-11-18	12-18	1	0	0	4	4_vacc	5_hybrid	0	1	1	1	1	vacc	3532.3	117	1	0.5	636.94	208.94	119.7	00011
703	F	5	2022-06-03	12-18	1	0	0	4	4_vacc	5_hybrid	1	1	1	1	1	hybrid	6999.46	164.9	1	6.3	1629.46	1304.12	693.96	00011
705	M	1	2020-06-25	12-18	0	0	1	4	4_vacc			0		1	0	neg	0.414868	0.3	0					0001.
705	M	2	2020-10-26	12-18	0	0	0	4	4_vacc			0		1	0	neg	0.481409	0.4	0					0001.
705	M	3	2021-03-15	12-18	0	0	0	4	4_vacc			0		1	0	neg	0.414868	0.3	0					0001.
705	M	4	2021-11-18	12-18	1	0	0	4	4_vacc		0	1		1	0	vacc	3107.32	109.7	1	0.8	340.02	170.47	65	0001.
705	M	5			0	0	0	4	4_vacc					1	0									0001.
706	F	1	2020-06-25	12-18	0	0	1	5	4_neg	5_inf		0	1	0	0	neg	2.85775	2.4	0					0.001
706	F	2	2020-10-26	12-18	0	0	0	5	4_neg	5_inf			1	0	0									0.001
706	F	3	2021-03-15	12-18	0	0	0	5	4_neg	5_inf		0	1	0	0	neg	2.07663	1.9	0					0.001
706	F	4	2021-11-18	12-18	0	0	0	5	4_neg	5_inf	0	0	1	0	0	neg	8.06217	4.7	2	0.6	0	0	0	0.001
706	F	5	2022-06-03	12-18	0	0	0	5	4_neg	5_inf	1	1	1	0	0	inf	1347.16	72	1	14.2	57.97	27.89	59.28	0.001
707	F	1	2020-06-25	12-18	0	0	1	3	4_hybrid	5_hybrid		0	1	1	1	neg	0.710838	0.7	0					00111
707	F	2	2020-10-26	12-18	0	0	0	3	4_hybrid	5_hybrid		0	1	1	1	neg	1.08638	1.1	0					00111
707	F	3	2021-03-15	12-18	0	0	0	3	4_hybrid	5_hybrid		1	1	1	1	inf	23.926	8.8	1		7.94	3.34	3.1	00111
707	F	4	2021-11-18	12-18	1	0	0	3	4_hybrid	5_hybrid	0	1	1	1	1	hybrid	3186.71	111.1	1	0.9	584.11	350.14	79.87	00111
707	F	5	2022-06-03	12-18	1	0	0	3	4_hybrid	5_hybrid	1	1	1	1	1	hybrid	5468.18	145.7	1	19.2	554.63	288.52	228.68	00111
709	M	1	2020-06-25	12-18	0	0	1	4	4_vacc	5_vacc		0	1	1	1	neg	0.481409	0.4	0					00011
709	M	2	2020-10-26	12-18	0	0	1	4	4_vacc	5_vacc		0	1	1	1	neg	0.414868	0.3	0					00011
709	M	3	2021-03-15	12-18	0	0	1	4	4_vacc	5_vacc		0	1	1	1	neg	0.481409	0.4	0					00011
709	M	4	2021-11-18	12-18	1	0	1	4	4_vacc	5_vacc	0	1	1	1	1	vacc	3175.31	110.9	1	0.2	207.3	53.62	30.57	00011
709	M	5	2022-06-03	12-18	1	0	1	4	4_vacc	5_vacc	0	1	1	1	1	vacc	6154.43	154.6	1	0.1	415.28	223.71	103.59	00011
710	F	1	2020-06-25	12-18	0	0	1	5	4_neg	5_inf		0	1	0	0	neg	1.66788	1.6	0					00001
710	F	2	2020-10-26	12-18	0	0	0	5	4_neg	5_inf		0	1	0	0	neg	0.710838	0.7	0					00001
710	F	3	2021-03-15	12-18	0	0	1	5	4_neg	5_inf		0	1	0	0	neg	1.08638	1.1	0		0	0		00001
710	F	4	2021-11-18	12-18	0	0	0	5	4_neg	5_inf	0	0	1	0	0	neg	1.42032	1.4	0	0.4	0	0	0	00001
710	F	5	2022-06-03	12-18	0	0	0	5	4_neg	5_inf	1	1	1	0	0	inf	1090.36	64.7	1	8.7	60.42	48.88	18.35	00001
711	M	1	2020-06-25	12-18	0	0	1	4	4_vacc			0		1	0	neg	0.552916	0.5	0					0001.
711	M	2	2020-10-26	12-18	0	0	1	4	4_vacc			0		1	0	neg	0.710838	0.7	0					0001.
711	M	3	2021-03-15	12-18	0	0	1	4	4_vacc			0		1	0	neg	0.629391	0.6	0					0001.
711	M	4	2021-11-18	12-18	1	0	0	4	4_vacc		0	1		1	0	vacc	3307.67	113.2	1	0.1	1176.06	576.7	140	0001.
711	M	5			0	0	0	4	4_vacc					1	0									0001.
712	F	1	2020-06-25	12-18	0	0	1	5	4_neg	5_inf		0	1	0	0	neg	0.296674	0.1	0					00001
712	F	2	2020-10-26	12-18	0	0	0	5	4_neg	5_inf		0	1	0	0	neg	0.296674	0.1	0					00001
712	F	3	2021-03-15	12-18	0	0	1	5	4_neg	5_inf		0	1	0	0	neg	0.353291	0.2	0					00001
712	F	4	2021-11-18	12-18	0	0	0	5	4_neg	5_inf	0	0	1	0	0	neg	1.93539	1.8	0	0.3	0	0	0	00001
712	F	5	2022-06-03	12-18	0	0	0	5	4_neg	5_inf	1	1	1	0	0	inf	5565.88	147	1	25.1	600.6	448.03	458.93	00001
714	F	1	2020-06-25	12-18	0	0	1	3	4_hybrid	5_hybrid		0	1	1	1	neg	0.552916	0.5	0					00111
714	F	2	2020-10-26	12-18	0	0	0	3	4_hybrid	5_hybrid		0	1	1	1	neg	0.481409	0.4	0					00111
714	F	3	2021-03-15	12-18	0	0	0	3	4_hybrid	5_hybrid		1	1	1	1	inf	544.818	45.5	1		39.56	16.08	0.5	00111
714	F	4	2021-11-18	12-18	1	0	0	3	4_hybrid	5_hybrid	0	1	1	1	1	hybrid	3079.22	109.2	1	1.6	701.26	315.26	161.45	00111
714	F	5	2022-06-09	12-18	1	0	0	3	4_hybrid	5_hybrid	1	1	1	1	1	hybrid	6146.5	154.5	1	12.2	369.82	202.22	101.37	00111
716	F	1	2020-06-25	12-18	0	0	1	3	4_hybrid	5_hybrid		0	1	1	1	neg	0.353291	0.2	0					00111
716	F	2	2020-10-26	12-18	0	0	1	3	4_hybrid	5_hybrid		0	1	1	1	neg	0.296674	0.1	0					00111
716	F	3	2021-03-15	12-18	0	0	0	3	4_hybrid	5_hybrid		1	1	1	1	inf	1310.37	71	1		56.95	22.88	1.3	00111
716	F	4	2021-11-18	12-18	1	0	0	3	4_hybrid	5_hybrid	0	1	1	1	1	hybrid	2324.69	94.8	1	0.5	2440	1013.58	707.71	00111
716	F	5	2022-06-03	12-18	1	0	0	3	4_hybrid	5_hybrid	0	1	1	1	1	hybrid	5483.15	145.9	1	5.3	1214.77	626.96	285.06	00111
719	F	1	2020-06-25	12-18	0	1	1	5	4_neg	5_inf		0	1	0	0	neg	1.30402	1.3	0					00001
719	F	2	2020-10-26	12-18	0	1	1	5	4_neg	5_inf		0	1	0	0	neg	0.710838	0.7	0					00001
719	F	3	2021-03-15	12-18	0	1	1	5	4_neg	5_inf		0	1	0	0	neg	1.08638	1.1	0					00001
719	F	4	2021-11-18	12-18	0	1	1	5	4_neg	5_inf	0	0	1	0	0	neg	1.08638	1.1	0	0.5	0	0	0	00001
719	F	5	2022-06-03	12-18	0	1	1	5	4_neg	5_inf	0	1	1	0	0	inf	18.8399	7.7	1	3.4	12.69	12.91	44.8	00001
720	O	1	2020-06-25	12-18	0	0	1	4	4_vacc	5_vacc		0	1	1	1	neg	0.414868	0.3	0					00011
720	O	2	2020-10-26	12-18	0	0	1	4	4_vacc	5_vacc		0	1	1	1	neg	0.296674	0.1	0					00011
720	O	3	2021-03-15	12-18	0	0	1	4	4_vacc	5_vacc		0	1	1	1	neg	0.414868	0.3	0					00011
720	O	4	2021-11-18	12-18	1	0	1	4	4_vacc	5_vacc	0	1	1	1	1	vacc	3296.05	113	1	0.1	250.19	125.06	51.07	00011
720	O	5	2022-06-03	12-18	1	0	0	4	4_vacc	5_vacc	0	1	1	1	1	vacc	6965.63	164.5	1	2.5	410.85	189.5	204.29	00011
722	F	1	2020-06-25	12-18	0	1	1	4	4_vacc	5_hybrid		0	1	1	1	neg	0.481409	0.4	0					00011
722	F	2	2020-10-26	12-18	0	1	1	4	4_vacc	5_hybrid		0	1	1	1	neg	0.629391	0.6	0					00011
722	F	3	2021-03-15	12-18	0	1	1	4	4_vacc	5_hybrid		0	1	1	1	neg	0.481409	0.4	0					00011
722	F	4	2021-11-18	12-18	1	1	0	4	4_vacc	5_hybrid	0	1	1	1	1	vacc	3389.57	114.6	1	0.2	695.41	311.33	101.73	00011
722	F	5	2022-06-03	12-18	1	1	0	4	4_vacc	5_hybrid	1	1	1	1	1	hybrid	5393.61	144.7	1	24.8	2440	2440	1500.6	00011
726	F	1	2020-06-25	12-18	0	1	1	4	4_vacc	5_vacc		0	1	1	1	neg	0.985025	1	0					00011
726	F	2	2020-10-26	12-18	0	1	1	4	4_vacc	5_vacc		0	1	1	1	neg	0.985025	1	0					00011
726	F	3	2021-03-15	12-18	0	1	1	4	4_vacc	5_vacc		0	1	1	1	neg	0.797257	0.8	0					00011
726	F	4	2021-11-18	12-18	1	1	1	4	4_vacc	5_vacc	0	1	1	1	1	vacc	3354.34	114	1	0.3	576.37	245.1	105.35	00011
726	F	5	2022-06-09	12-18	1	1	1	4	4_vacc	5_vacc	0	1	1	1	1	vacc	6443.58	158.2	1	5	977.52	473.71	285.14	00011
727	F	1	2020-06-25	12-18	0	1	1	3		5_hybrid		0	1	0	1	neg	0.353291	0.2	0					001.1
727	F	2	2020-10-26	12-18	0	1	1	3		5_hybrid		0	1	0	1	neg	0.353291	0.2	0					001.1
727	F	3	2021-03-15	12-18	0	1	1	3		5_hybrid		1	1	0	1	inf	442.022	40.9	1		39.45	20.12	1.2	001.1
727	F	4			0	1	1	3		5_hybrid			1	0	1									001.1
727	F	5	2022-06-09	12-18	1	1	1	3		5_hybrid	1	1	1	0	1	hybrid	5573.43	147.1	1	6.1	205.47	128.14	96.99	001.1
729	M	1	2020-06-25	12-18	0	0	1	4	4_vacc	5_vacc		0	1	1	1	neg	0.414868	0.3	0					00011
729	M	2	2020-10-26	12-18	0	0	1	4	4_vacc	5_vacc		0	1	1	1	neg	0.353291	0.2	0					00011
729	M	3	2021-03-15	12-18	0	0	1	4	4_vacc	5_vacc		0	1	1	1	neg	0.353291	0.2	0					00011
729	M	4	2021-11-18	12-18	1	0	1	4	4_vacc	5_vacc	0	1	1	1	1	vacc	1594.71	78.4	1	0.1	111.98	62.81	13.45	00011
729	M	5	2022-06-09	12-18	1	0	1	4	4_vacc	5_vacc	0	1	1	1	1	vacc	2968.07	107.2	1	0	135.34	62.03	34.09	00011
736	F	1	2020-06-22	5-11	0	1	1	4	4_vacc	5_hybrid		0	1	1	1	neg	0.710838	0.7	0					00011
736	F	2	2020-11-02	5-11	0	1	1	4	4_vacc	5_hybrid		0	1	1	1	neg	0.353291	0.2	0					00011
736	F	3	2021-03-16	5-11	0	1	1	4	4_vacc	5_hybrid		0	1	1	1	neg	0.414868	0.3	0					00011
736	F	4	2021-12-10	12-18	1	1	0	4	4_vacc	5_hybrid	0	1	1	1	1	vacc	2714.93	102.5	1	0	176.8	91.24	33	00011
736	F	5	2022-06-17	12-18	1	1	0	4	4_vacc	5_hybrid	1	1	1	1	1	hybrid	6162.38	154.7	1	9.7	809.72	456.62	382.56	00011
744	M	1	2020-06-22	5-11	0	0	1	5	4_neg	5_inf		0	1	0	0	neg	0.414868	0.3	0					00001
744	M	2	2020-11-02	12-18	0	0	1	5	4_neg	5_inf		0	1	0	0	neg	0.414868	0.3	0					00001
744	M	3	2021-03-16	12-18	0	0	1	5	4_neg	5_inf		0	1	0	0	neg	0.353291	0.2	0					00001
744	M	4	2021-12-10	12-18	0	0	1	5	4_neg	5_inf	0	0	1	0	0	neg	0.245015	0	0	0	0	0	0	00001
744	M	5	2022-06-17	12-18	0	0	1	5	4_neg	5_inf	0	1	1	0	0	inf	16.3224	7.1	1	3.3	1.5	0.23	4.37	00001
748	F	1	2020-06-26	12-18	0	0	1	5	4_neg	5_vacc		0	1	1	1	neg	1.66788	1.6	0					00001
748	F	2	2020-10-27	12-18	0	0	1	5	4_neg	5_vacc		0	1	1	1	neg	1.93539	1.8	0					00001
748	F	3	2021-03-25	12-18	0	0	1	5	4_neg	5_vacc		0	1	1	1	neg	1.66788	1.6	0					00001
748	F	4	2021-11-16	12-18	1	0	1	5	4_neg	5_vacc	0	0	1	1	1	neg	0.797257	0.8	0	0.5	0	0	0	00001
748	F	5	2022-06-14	12-18	1	0	1	5	4_neg	5_vacc	0	1	1	1	1	vacc	6656.56	160.8	1	1.4	620.35	398.88	293.94	00001
752	M	1	2020-06-26	12-18	0	0	1	4	4_vacc	5_vacc		0	1	1	1	neg	0.296674	0.1	0					00011
752	M	2	2020-10-27	12-18	0	0	1	4	4_vacc	5_vacc		0	1	1	1	neg	0.353291	0.2	0					00011
752	M	3	2021-03-25	12-18	0	0	1	4	4_vacc	5_vacc		0	1	1	1	neg	0.296674	0.1	0					00011
752	M	4	2021-11-16	12-18	1	0	1	4	4_vacc	5_vacc	0	1	1	1	1	vacc	3472.47	116	1	0.1	291.46	158.43	87	00011
752	M	5	2022-06-14	12-18	1	0	0	4	4_vacc	5_vacc	0	1	1	1	1	vacc	6451.71	158.3	1	0.1	445.63	186.32	132.17	00011
754	F	1	2020-06-26	12-18	0	0	1	4	4_vacc	5_hybrid		0	1	1	1	neg	1.66788	1.6	0					00011
754	F	2	2020-10-27	12-18	0	0	1	4	4_vacc	5_hybrid		0	1	1	1	neg	2.37409	2.1	0					00011
754	F	3	2021-03-25	12-18	0	0	1	4	4_vacc	5_hybrid		0	1	1	1	neg	1.79914	1.7	0					00011
754	F	4	2021-11-16	12-18	1	0	1	4	4_vacc	5_hybrid	0	1	1	1	1	vacc	2720.2	102.6	1	0.5	378.64	139.31	33	00011
754	F	5	2022-06-14	12-18	1	0	1	4	4_vacc	5_hybrid	1	1	1	1	1	hybrid	6443.58	158.2	1	7.8	716.33	435.16	422.83	00011
755	M	1	2020-06-26	12-18	0	0	1	4	4_vacc	5_hybrid		0	1	1	1	neg	0.481409	0.4	0					00011
755	M	2	2020-10-27	12-18	0	0	1	4	4_vacc	5_hybrid		0	1	1	1	neg	0.481409	0.4	0					00011
755	M	3	2021-03-25	12-18	0	0	1	4	4_vacc	5_hybrid		0	1	1	1	neg	0.481409	0.4	0					00011
755	M	4	2021-11-16	12-18	1	0	1	4	4_vacc	5_hybrid	0	1	1	1	1	vacc	2554.17	99.4	1	0.5	260.21	122.94	55	00011
755	M	5	2022-06-14	12-18	1	0	1	4	4_vacc	5_hybrid	1	1	1	1	1	hybrid	6370.67	157.3	1	7.2	2440	1139.34	735.84	00011
756	F	1	2020-06-26	12-18	0	0	1	4	4_vacc	5_vacc		0	1	1	1	neg	0.481409	0.4	0					00011
756	F	2	2020-10-27	12-18	0	0	1	4	4_vacc	5_vacc		0	1	1	1	neg	0.353291	0.2	0					00011
756	F	3	2021-03-25	12-18	0	0	1	4	4_vacc	5_vacc		0	1	1	1	neg	0.296674	0.1	0					00011
756	F	4	2021-11-16	12-18	1	0	1	4	4_vacc	5_vacc	0	1	1	1	1	vacc	2783.82	103.8	1	1.2	152.53	86.21	30	00011
756	F	5	2022-06-14	12-18	1	0	0	4	4_vacc	5_vacc	0	1	1	1	1	vacc	6806.04	162.6	1	1	384.76	188.89	202.22	00011
758	M	1	2020-06-26	12-18	0	0	1	5	4_neg	5_vacc		0	1	0	1	neg	0.552916	0.5	0					00001
758	M	2	2020-10-27	12-18	0	0	1	5	4_neg	5_vacc		0	1	0	1	neg	0.710838	0.7	0					00001
758	M	3	2021-03-25	12-18	0	0	1	5	4_neg	5_vacc		0	1	0	1	neg	0.353291	0.2	0					00001
758	M	4	2021-11-16	12-18	0	0	1	5	4_neg	5_vacc	0	0	1	0	1	neg	0.985025	1	0	0.1	0	0	0	00001
758	M	5	2022-06-14	12-18	1	0	1	5	4_neg	5_vacc	0	1	1	0	1	vacc	5910.78	151.5	1	3.6	1710.86	887.31	688.71	00001
762	F	1	2020-06-26	12-18	0	0	1	5	4_neg	5_inf		0	1	0	0	neg	1.19271	1.2	0					00001
762	F	2	2020-10-27	12-18	0	0	1	5	4_neg	5_inf		0	1	0	0	neg	1.42032	1.4	0					00001
762	F	3	2021-03-25	12-18	0	0	1	5	4_neg	5_inf		0	1	0	0	neg	1.08638	1.1	0					00001
762	F	4	2021-11-16	12-18	0	0	1	5	4_neg	5_inf	0	0	1	0	0	neg	0.985025	1	0	0.1	0	0	0	00001
762	F	5	2022-06-14	12-18	0	0	0	5	4_neg	5_inf	1	1	1	0	0	inf	165.705	24.7	1	12	22.53	10.24	32.71	00001
763	F	1	2020-06-26	12-18	0	0	1	4	4_hybrid	5_hybrid		0	1	1	1	neg	3.76383	2.9	0					00011
763	F	2	2020-10-27	12-18	0	0	1	4	4_hybrid	5_hybrid		0	1	1	1	neg	1.93539	1.8	0					00011
763	F	3	2021-03-25	12-18	0	0	1	4	4_hybrid	5_hybrid		0	1	1	1	neg	3.20518	2.6	0		0.55	1.28		00011
763	F	4	2021-11-16	12-18	1	0	1	4	4_hybrid	5_hybrid	1	1	1	1	1	hybrid	3158.24	110.6	1	7.4	385.06	143.88	38	00011
763	F	5	2022-06-14	12-18	1	0	1	4	4_hybrid	5_hybrid	1	1	1	1	1	hybrid	2683.43	101.9	1	10	180.51	83.68	120.09	00011
765	F	1	2020-06-26	12-18	0	0	1	neg	4_neg			0		0	0	neg	1.66788	1.6	0					0000.
765	F	2	2020-10-27	12-18	0	0	1	neg	4_neg			0		0	0	neg	2.22286	2	0					0000.
765	F	3	2021-03-25	12-18	0	0	1	neg	4_neg			0		0	0	neg	2.22286	2	0					0000.
765	F	4	2021-11-16	12-18	0	0	1	neg	4_neg		0	0		0	0	neg	2.69153	2.3	0	3.2	0	0	0	0000.
765	F	5			0	0	0	neg	4_neg					0	0									0000.
767	M	1	2020-06-26	12-18	0	0	1	4	4_vacc	5_hybrid		0	1	1	1	neg	7.78076	4.6	2					00011
767	M	2	2020-10-27	12-18	0	0	1	4	4_vacc	5_hybrid		0	1	1	1	neg	4.36751	3.2	0					00011
767	M	3	2021-03-25	12-18	0	0	0	4	4_vacc	5_hybrid		0	1	1	1	neg	2.69153	2.3	0					00011
767	M	4	2021-11-16	12-18	1	0	0	4	4_vacc	5_hybrid	0	1	1	1	1	vacc	2059.95	89.2	1	0.5	1256.6	574.71	229	00011
767	M	5	2022-06-14	12-18	1	0	0	4	4_vacc	5_hybrid	1	1	1	1	1	hybrid	6154.43	154.6	1	8.3	920.81	677.51	377.07	00011
768	F	1	2020-06-26	12-18	0	0	1	neg	4_neg	5_neg		0	0	0	0	neg	0.552916	0.5	0					00000
768	F	2	2020-10-27	12-18	0	0	1	neg	4_neg	5_neg		0	0	0	0	neg	0.481409	0.4	0					00000
768	F	3	2021-03-25	12-18	0	0	1	neg	4_neg	5_neg		0	0	0	0	neg	0.552916	0.5	0					00000
768	F	4	2021-11-16	12-18	0	0	1	neg	4_neg	5_neg	0	0	0	0	0	neg	0.797257	0.8	0	0.1	0	0	0	00000
768	F	5	2022-06-14	12-18	0	0	1	neg	4_neg	5_neg	0	0	0	0	0	neg	4.16128	3.1	0	2.1				00000
769	M	1	2020-06-26	12-18	0	1	1	3	4_inf	5_hybrid		0	1	0	1	neg	1.08638	1.1	0					00111
769	M	2	2020-10-27	12-18	0	1	0	3	4_inf	5_hybrid		0	1	0	1	neg	0.710838	0.7	0					00111
769	M	3	2021-03-25	12-18	0	1	0	3	4_inf	5_hybrid		1	1	0	1	inf	1164.89	66.9	1		19.76	7.52	1	00111
769	M	4	2021-11-16	12-18	0	1	1	3	4_inf	5_hybrid	0	1	1	0	1	inf	1284.93	70.3	1	3.9	126.09	76.8	32	00111
769	M	5	2022-06-14	12-18	1	1	0	3	4_inf	5_hybrid	1	1	1	0	1	hybrid	6411.13	157.8	1	11.5	517.06	276.55	182.95	00111
770	M	1	2020-06-26	12-18	0	0	1	5	4_neg	5_vacc		0	1	0	1	neg	0.296674	0.1	0					00001
770	M	2	2020-10-27	12-18	0	0	1	5	4_neg	5_vacc		0	1	0	1	neg	0.296674	0.1	0					00001
770	M	3	2021-03-25	12-18	0	0	1	5	4_neg	5_vacc		0	1	0	1	neg	0.296674	0.1	0					00001
770	M	4	2021-11-16	12-18	0	0	0	5	4_neg	5_vacc	0	0	1	0	1	neg	0.296674	0.1	0	0.1	0	0	0	00001
770	M	5	2022-06-14	12-18	1	0	0	5	4_neg	5_vacc	0	1	1	0	1	vacc	5151.2	141.4	1	0.1	167.45	96.99	39.67	00001
771	M	1	2020-08-24	12-18	0	0	1	4	4_vacc	5_vacc			1	1	1									.0011
771	M	2	2020-10-27	12-18	0	0	1	4	4_vacc	5_vacc		0	1	1	1	neg	0.414868	0.3	0					.0011
771	M	3	2021-03-25	12-18	0	0	0	4	4_vacc	5_vacc		0	1	1	1	neg	0.353291	0.2	0					.0011
771	M	4	2021-11-16	12-18	1	0	1	4	4_vacc	5_vacc	0	1	1	1	1	vacc	2699.16	102.2	1	0.1	451.26	223.81	63	.0011
771	M	5	2022-06-14	12-18	1	0	1	4	4_vacc	5_vacc	0	1	1	1	1	vacc	6656.56	160.8	1	5.6	699.3	425.71	205.97	.0011
796	M	1	2020-06-25	5-11	0	0	1	5	4_neg	5_inf		0	1	0	0	neg	0.481409	0.4	0					00001
796	M	2	2020-11-05	5-11	0	0	1	5	4_neg	5_inf		0	1	0	0	neg	0.629391	0.6	0					00001
796	M	3	2021-04-15	5-11	0	0	1	5	4_neg	5_inf		0	1	0	0	neg	0.985025	1	0					00001
796	M	4	2021-11-18	5-11	0	0	0	5	4_neg	5_inf	0	0	1	0	0	neg	0.710838	0.7	0	0.4	0	0	0	00001
796	M	5	2022-05-31	5-11	0	0	0	5	4_neg	5_inf	0	1	1	0	0	inf	14.3628	6.6	1	3.1	9.89	10.23	11.4	00001
797	O	1	2020-06-25	5-11	0	1	1	5	4_neg	5_vacc		0	1	0	1	neg	0.414868	0.3	0					00001
797	O	2	2020-11-05	5-11	0	1	1	5	4_neg	5_vacc		0	1	0	1	neg	0.353291	0.2	0					00001
797	O	3	2021-04-15	5-11	0	1	1	5	4_neg	5_vacc		0	1	0	1	neg	0.481409	0.4	0					00001
797	O	4	2021-11-18	5-11	0	1	1	5	4_neg	5_vacc	0	0	1	0	1	neg	0.414868	0.3	0	0.1	0	0	0	00001
797	O	5	2022-05-31	5-11	1	1	1	5	4_neg	5_vacc	0	1	1	0	1	vacc	973.744	61.1	1	0.7	139.04	75.3	167.11	00001
798	M	1	2020-06-25	5-11	0	0	1	5	4_neg	5_inf		0	1	0	0	neg	0.481409	0.4	0					00001
798	M	2	2020-11-05	5-11	0	0	1	5	4_neg	5_inf		0	1	0	0	neg	0.414868	0.3	0					00001
798	M	3	2021-04-15	5-11	0	0	1	5	4_neg	5_inf		0	1	0	0	neg	0.481409	0.4	0					00001
798	M	4	2021-11-18	5-11	0	0	1	5	4_neg	5_inf	0	0	1	0	0	neg	0.629391	0.6	0	0.4	0	0	0	00001
798	M	5	2022-05-31	5-11	0	0	1	5	4_neg	5_inf	1	1	1	0	0	inf	40.2574	11.7	1	8.2	17.12	17.73	100.84	00001
802	F	1	2020-06-26	5-11	0	0	1	neg		5_neg		0	0	0	0	neg	0.414868	0.3	0					000.0
802	F	2	2020-11-13	5-11	0	0	1	neg		5_neg		0	0	0	0	neg	0.414868	0.3	0					000.0
802	F	3	2021-03-19	5-11	0	0	1	neg		5_neg		0	0	0	0	neg	0.552916	0.5	0					000.0
802	F	4			0	0	1	neg		5_neg			0	0	0									000.0
802	F	5	2022-07-07	5-11	0	0	1	neg		5_neg	1	0	0	0	0	neg	10.8207	5.6	2	6.4				000.0
806	M	1	2020-06-26	5-11	0	0	1	1		5_inf		1	1	0	0	inf	914.863	59.2	1					111.1
806	M	2	2020-11-13	5-11	0	0	1	1		5_inf		1	1	0	0	inf	1090.36	64.7	1		27.75	13.21	2.36	111.1
806	M	3	2021-03-19	5-11	0	0	1	1		5_inf		1	1	0	0	inf	1270.5	69.9	1		45.31	21.07	4	111.1
806	M	4			0	0	1	1		5_inf			1	0	0									111.1
806	M	5	2022-07-07	5-11	0	0	1	1		5_inf	1	1	1	0	0	inf	2218.77	92.6	1	28.8	179.63	119.45	121.49	111.1
812	M	1	2020-06-26	5-11	0	1	1	3	4_inf	5_inf		0	1	0	0	neg	0.353291	0.2	0					00111
812	M	2	2020-11-13	5-11	0	1	1	3	4_inf	5_inf		0	1	0	0	neg	0.296674	0.1	0					00111
812	M	3	2021-03-19	5-11	0	1	1	3	4_inf	5_inf		1	1	0	0	inf	419.037	39.8	1		34.19	4.8	1	00111
812	M	4	2021-12-11	5-11	0	1	1	3	4_inf	5_inf	1	1	1	0	0	inf	983.209	61.4	1	14.2	100.74	49.5	11	00111
812	M	5	2022-07-07	5-11	0	1	1	3	4_inf	5_inf	1	1	1	0	0	inf	2078.32	89.6	1	32.5	120.74	72.99	64.68	00111
815	M	1	2020-06-26	5-11	0	0	1	2		5_inf		0	1	0	0	neg	0.353291	0.2	0					011.1
815	M	2	2020-11-13	5-11	0	0	1	2		5_inf		1	1	0	0	inf	95.206	18.5	1					011.1
815	M	3	2021-03-19	5-11	0	0	1	2		5_inf		1	1	0	0	inf	163.127	24.5	1		8.67	2.55	1	011.1
815	M	4			0	0	1	2		5_inf			1	0	0									011.1
815	M	5	2022-07-07	5-11	0	0	1	2		5_inf	1	1	1	0	0	inf	1590.68	78.3	1	15	143.47	88.26	67.02	011.1
817	F	1	2020-06-26	5-11	0	0	1	3	4_inf	5_inf		0	1	0	0	neg	0.481409	0.4	0					00111
817	F	2	2020-11-13	5-11	0	0	1	3	4_inf	5_inf		0	1	0	0	neg	0.797257	0.8	0					00111
817	F	3	2021-03-19	5-11	0	0	1	3	4_inf	5_inf		1	1	0	0	inf	2590.04	100.1	1		68.92	24.43	0.1	00111
817	F	4	2021-12-04	5-11	0	0	1	3	4_inf	5_inf	1	1	1	0	0	inf	1418.46	73.9	1	14	106.24	58.34	21	00111
817	F	5	2022-07-07	5-11	0	0	1	3	4_inf	5_inf	1	1	1	0	0	inf	1738.94	81.9	1	9.1	69.25	43.65	22.5	00111
823	M	1	2020-06-26	5-11	0	1	1	3		5_hybrid		0	1	0	1	neg	0.629391	0.6	0					001.1
823	M	2	2020-11-13	5-11	0	1	1	3		5_hybrid		0	1	0	1	neg	0.552916	0.5	0					001.1
823	M	3	2021-03-19	5-11	0	1	1	3		5_hybrid		1	1	0	1	inf	2171.44	91.6	1		125.17	62.97	9.4	001.1
823	M	4			0	1	1	3		5_hybrid			1	0	1									001.1
823	M	5	2022-07-07	12-18	1	1	1	3		5_hybrid	0	1	1	0	1	hybrid	6194.19	155.1	1	3.1	1964.64	1322.58	814.33	001.1
826	F	1	2020-06-26	5-11	0	0	1	3	4_inf	5_inf		0	1	0	0	neg	0.353291	0.2	0					00111
826	F	2	2020-11-13	5-11	0	0	1	3	4_inf	5_inf		0	1	0	0	neg	0.481409	0.4	0					00111
826	F	3	2021-03-19	5-11	0	0	1	3	4_inf	5_inf		1	1	0	0	inf	3112.96	109.8	1		63.82	33.64	3.6	00111
826	F	4	2021-12-04	12-18	0	0	1	3	4_inf	5_inf	0	1	1	0	0	inf	363.307	37	1	3.6	64.02	38.99	0	00111
826	F	5	2022-07-07	12-18	0	0	0	3	4_inf	5_inf	1	1	1	0	0	inf	2709.67	102.4	1	18	112.85	81.77	88.03	00111
827	M	1	2020-06-26	5-11	0	0	1	3	4_inf	5_hybrid		0	1	0	1	neg	1.19271	1.2	0					00111
827	M	2	2020-11-13	5-11	0	0	1	3	4_inf	5_hybrid		0	1	0	1	neg	4.57875	3.3	0					00111
827	M	3	2021-03-19	5-11	0	0	1	3	4_inf	5_hybrid		1	1	0	1	inf	1722.14	81.5	1		0.96	0		00111
827	M	4	2021-12-11	12-18	0	0	1	3	4_inf	5_hybrid	0	1	1	0	1	inf	2363.82	95.6	1	3.2	134.32	61.16	35	00111
827	M	5	2022-07-07	12-18	1	0	1	3	4_inf	5_hybrid	0	1	1	0	1	hybrid	6130.64	154.3	1	1.8	628.93	319.49	266.6	00111
828	F	1	2020-06-26	5-11	0	0	1	3	4_inf	5_inf		0	1	0	0	neg	0.414868	0.3	0					00111
828	F	2	2020-11-13	5-11	0	0	1	3	4_inf	5_inf		0	1	0	0	neg	0.552916	0.5	0					00111
828	F	3	2021-03-19	5-11	0	0	1	3	4_inf	5_inf		1	1	0	0	inf	860.781	57.4	1		59.77	10.95	2.3	00111
828	F	4	2021-12-04	12-18	0	0	1	3	4_inf	5_inf	0	1	1	0	0	inf	437.797	40.7	1	1.6	65.62	31.15	0	00111
828	F	5	2022-07-07	12-18	0	0	1	3	4_inf	5_inf	1	1	1	0	0	inf	2428.11	96.9	1	29.7	89.05	62.62	56.69	00111
872	M	1	2020-06-24	5-11	0	0	1	4	4_inf	5_inf		0	1	0	0	neg	0.797257	0.8	0					00011
872	M	2	2020-11-17	5-11	0	0	1	4	4_inf	5_inf		0	1	0	0	neg	0.710838	0.7	0					00011
872	M	3	2021-03-17	5-11	0	0	1	4	4_inf	5_inf		0	1	0	0	neg	0.710838	0.7	0		0	0		00011
872	M	4	2021-11-27	5-11	0	0	1	4	4_inf	5_inf	1	1	1	0	0	inf	230.609	29.3	1	12.2	26.32	14.35	0	00011
872	M	5	2022-06-11	5-11	0	0	1	4	4_inf	5_inf	1	1	1	0	0	inf	1147.73	66.4	1	19.2	63.49	49.85	79.11	00011
891	M	1	2020-06-24	5-11	0	1	1	3	4_inf			0		0	0	neg	0.296674	0.1	0					0011.
891	M	2	2020-11-17	5-11	0	1	1	3	4_inf			0		0	0	neg	0.296674	0.1	0					0011.
891	M	3	2021-03-17	5-11	0	1	1	3	4_inf			1		0	0	inf	1978.26	87.4	1		57.14	28.74	3.3	0011.
891	M	4	2021-12-04	5-11	0	1	0	3	4_inf		0	1		0	0	inf	83.8101	17.3	1	2.5	21.39	15.97	0	0011.
891	M	5			0	1	0	3	4_inf					0	0									0011.
899	M	1	2020-06-24	5-11	0	0	1	1	4_inf	5_inf		1	1	0	0	inf	34.7352	10.8	1					10111
899	M	2	2020-11-17	5-11	0	0	1	1	4_inf	5_inf		0	1	0	0	neg	7.78076	4.6	2					10111
899	M	3	2021-03-17	5-11	0	0	1	1	4_inf	5_inf		1	1	0	0	inf	3290.25	112.9	1		52.52	14.55	7.8	10111
899	M	4	2021-11-27	5-11	0	0	1	1	4_inf	5_inf	1	1	1	0	0	inf	325.942	35	1	7	46.47	27.18	0	10111
899	M	5	2022-06-21	12-18	0	0	1	1	4_inf	5_inf	0	1	1	0	0	inf	1635.28	79.4	1	5.3	97.28	66.09	65.06	10111
904	F	1	2020-06-24	5-11	0	1	1	3	4_inf	5_inf		0	1	0	0	neg	4.36751	3.2	0					00111
904	F	2	2020-11-17	5-11	0	1	1	3	4_inf	5_inf		0	1	0	0	neg	3.96005	3	0					00111
904	F	3	2021-03-17	5-11	0	1	1	3	4_inf	5_inf		1	1	0	0	inf	4191.5	127.5	1		63.53	20.9	0.4	00111
904	F	4	2021-11-27	12-18	0	1	1	3	4_inf	5_inf	0	1	1	0	0	inf	3090.44	109.4	1	5.2	272.93	40.32	0	00111
904	F	5	2022-06-24	12-18	0	1	1	3	4_inf	5_inf	1	1	1	0	0	inf	4316.83	129.4	1	25.4	373.83	121.88	99.9	00111
911	F	1	2020-06-24	5-11	0	0	1	5	4_neg	5_inf		0	1	0	0	neg	0.481409	0.4	0					00001
911	F	2	2020-11-17	5-11	0	0	1	5	4_neg	5_inf		0	1	0	0	neg	0.552916	0.5	0					00001
911	F	3	2021-03-17	12-18	0	0	1	5	4_neg	5_inf		0	1	0	0	neg	0.629391	0.6	0					00001
911	F	4	2021-11-26	12-18	0	0	1	5	4_neg	5_inf	0	0	1	0	0	neg	0.552916	0.5	0	0.4	0	0	0	00001
911	F	5	2022-06-03	12-18	0	0	0	5	4_neg	5_inf	1	1	1	0	0	inf	24.9162	9	1	7.2	11.96	11.27	21.94	00001
912	M	1	2020-06-24	5-11	0	1	1	4	4_vacc			0		1	0	neg	0.353291	0.2	0					0001.
912	M	2	2020-11-17	5-11	0	1	1	4	4_vacc			0		1	0	neg	1.54161	1.5	0					0001.
912	M	3	2021-03-17	12-18	0	1	1	4	4_vacc			0		1	0	neg	0.481409	0.4	0		0	0		0001.
912	M	4	2021-11-26	12-18	1	1	1	4	4_vacc		0	1		1	0	vacc	3307.67	113.2	1	0.1	245.94	113.83	69.06	0001.
912	M	5			0	1	0	4	4_vacc					1	0									0001.
915	F	1	2020-06-24	5-11	0	0	1	1	4_inf	5_inf		1	1	0	0	inf	905.735	58.9	1					11111
915	F	2	2020-11-17	5-11	0	0	1	1	4_inf	5_inf		1	1	0	0	inf	819.861	56	1		21.05	6.68	2.81	11111
915	F	3	2021-03-17	12-18	0	0	1	1	4_inf	5_inf		1	1	0	0	inf	2147.97	91.1	1		75.13	58.93	11.8	11111
915	F	4	2021-11-27	12-18	0	0	1	1	4_inf	5_inf	0	1	1	0	0	inf	1123.93	65.7	1	3.5	88.65	48.69	0	11111
915	F	5	2022-06-08	12-18	0	0	1	1	4_inf	5_inf	1	1	1	0	0	inf	4593.59	133.5	1	21.2	445.24	248.88	189.79	11111
916	M	1	2020-06-24	5-11	0	1	1	3	4_inf	5_hybrid		0	1	0	1	neg	2.85775	2.4	0					00111
916	M	2	2020-11-17	12-18	0	1	1	3	4_inf	5_hybrid		0	1	0	1	neg	1.42032	1.4	0					00111
916	M	3	2021-03-17	12-18	0	1	1	3	4_inf	5_hybrid		1	1	0	1	inf	8189.63	178.4	1		198.1	55.83	4.6	00111
916	M	4	2021-12-01	12-18	0	1	1	3	4_inf	5_hybrid	0	1	1	0	1	inf	1154.58	66.6	1	0.9	101.26	52.44	18.73	00111
916	M	5	2022-06-08	12-18	1	1	1	3	4_inf	5_hybrid	0	1	1	0	1	hybrid	3377.8	114.4	1	0.7	1519.3	741.84	515.46	00111
918	M	1	2020-06-24	5-11	0	1	1	3	4_hybrid	5_hybrid		0	1	1	1	neg	0.552916	0.5	0					00111
918	M	2	2020-11-17	12-18	0	1	1	3	4_hybrid	5_hybrid		0	1	1	1	neg	0.629391	0.6	0					00111
918	M	3	2021-03-17	12-18	0	1	1	3	4_hybrid	5_hybrid		1	1	1	1	inf	1743.15	82	1		44.72	23.31	1.4	00111
918	M	4	2021-11-26	12-18	1	1	1	3	4_hybrid	5_hybrid	0	1	1	1	1	hybrid	2832.01	104.7	1	4.5	994.04	505.56	324.36	00111
918	M	5	2022-06-03	12-18	1	1	0	3	4_hybrid	5_hybrid	1	1	1	1	1	hybrid	3714.87	120	1	22.9	2273.24	925.07	648.09	00111
921	M	1	2020-06-24	5-11	0	0	1	2	4_hybrid	5_hybrid		0	1	1	1	neg	0.481409	0.4	0					01111
921	M	2	2020-11-17	12-18	0	0	1	2	4_hybrid	5_hybrid		1	1	1	1	inf	896.652	58.6	1		74.13	10.3	1	01111
921	M	3	2021-03-17	12-18	0	0	1	2	4_hybrid	5_hybrid		1	1	1	1	inf	1358.3	72.3	1		47.04	29.33	3.5	01111
921	M	4	2021-11-26	12-18	1	0	0	2	4_hybrid	5_hybrid	0	1	1	1	1	hybrid	2886.05	105.7	1	2.8	2440	1356.12	777	01111
921	M	5	2022-06-03	12-18	1	0	0	2	4_hybrid	5_hybrid	0	1	1	1	1	hybrid	6789.34	162.4	1	1.6	841.04	535.05	269.83	01111
923	F	1	2020-06-29	5-11	0	0	1	5	4_neg	5_vacc		0	1	0	1	neg	1.66788	1.6	0					00001
923	F	2	2020-10-30	5-11	0	0	1	5	4_neg	5_vacc		0	1	0	1	neg	0.710838	0.7	0					00001
923	F	3	2021-03-26	5-11	0	0	1	5	4_neg	5_vacc		0	1	0	1	neg	2.69153	2.3	0					00001
923	F	4	2021-11-26	5-11	0	0	1	5	4_neg	5_vacc	0	0	1	0	1	neg	1.93539	1.8	0	0.2	0	0	0	00001
923	F	5	2022-06-03	5-11	1	0	1	5	4_neg	5_vacc	0	1	1	0	1	vacc	1306.72	70.9	1	5.9	78.74	32.63	159.87	00001
925	F	1	2020-06-29	5-11	0	0	1	5	4_neg	5_inf		0	1	0	0	neg	0.414868	0.3	0					00001
925	F	2	2020-10-30	5-11	0	0	1	5	4_neg	5_inf		0	1	0	0	neg	0.296674	0.1	0					00001
925	F	3	2021-03-26	5-11	0	0	1	5	4_neg	5_inf		0	1	0	0	neg	0.353291	0.2	0					00001
925	F	4	2021-11-26	5-11	0	0	1	5	4_neg	5_inf	0	0	1	0	0	neg	0.353291	0.2	0	0.2	0	0	0	00001
925	F	5	2022-06-03	5-11	0	0	1	5	4_neg	5_inf	1	1	1	0	0	inf	1388.22	73.1	1	23.6	111.26	42.54	420.7	00001
926	M	1	2020-06-29	5-11	0	0	1	neg	4_neg	5_neg		0	0	0	0	neg	0.710838	0.7	0					00000
926	M	2	2020-10-30	5-11	0	0	1	neg	4_neg	5_neg		0	0	0	0	neg	0.481409	0.4	0					00000
926	M	3	2021-03-26	5-11	0	0	1	neg	4_neg	5_neg		0	0	0	0	neg	0.629391	0.6	0					00000
926	M	4	2021-11-26	5-11	0	0	1	neg	4_neg	5_neg	0	0	0	0	0	neg	0.552916	0.5	0	0.3	0	0	0	00000
926	M	5	2022-06-03	5-11	0	0	1	neg	4_neg	5_neg	0	0	0	0	0	neg	9.23797	5.1	2	2.3				00000
927	F	1	2020-06-29	5-11	0	0	1	5	4_neg	5_inf		0	1	0	0	neg	0.296674	0.1	0					00001
927	F	2	2020-10-30	5-11	0	0	1	5	4_neg	5_inf		0	1	0	0	neg	0.296674	0.1	0					00001
927	F	3	2021-03-26	5-11	0	0	1	5	4_neg	5_inf		0	1	0	0	neg	3.3864	2.7	0					00001
927	F	4	2021-11-26	5-11	0	0	1	5	4_neg	5_inf	0	0	1	0	0	neg	2.69153	2.3	0	0.2	0	0	0	00001
927	F	5	2022-06-03	5-11	0	0	1	5	4_neg	5_inf	1	1	1	0	0	inf	816.976	55.9	1	9.4	35.21	30.36	10.73	00001
928	F	1	2020-06-29	5-11	0	0	1	neg	4_neg	5_neg		0	0	0	0	neg	1.66788	1.6	0					00000
928	F	2	2020-10-30	5-11	0	0	1	neg	4_neg	5_neg		0	0	0	0	neg	1.66788	1.6	0					00000
928	F	3	2021-03-26	5-11	0	0	1	neg	4_neg	5_neg		0	0	0	0	neg	1.79914	1.7	0					00000
928	F	4	2021-11-26	5-11	0	0	1	neg	4_neg	5_neg	0	0	0	0	0	neg	1.93539	1.8	0	0.7	0	0	0	00000
928	F	5	2022-06-03	5-11	0	0	1	neg	4_neg	5_neg	0	0	0	0	0	neg	2.53032	2.2	0	0.8				00000
935	F	1	2020-06-29	5-11	0	1	1	4	4_vacc	5_vacc		0	1	1	1	neg	0.629391	0.6	0					00011
935	F	2	2020-10-30	5-11	0	1	1	4	4_vacc	5_vacc		0	1	1	1	neg	0.629391	0.6	0					00011
935	F	3	2021-03-26	5-11	0	1	1	4	4_vacc	5_vacc		0	1	1	1	neg	1.79914	1.7	0					00011
935	F	4	2021-11-17	12-18	1	1	1	4	4_vacc	5_vacc	0	1	1	1	1	vacc	2730.75	102.8	1	0.5	213.68	101.13	69.11	00011
935	F	5	2022-05-30	12-18	1	1	1	4	4_vacc	5_vacc	0	1	1	1	1	vacc	7187.02	167.1	1	0.5	381.97	165.29	81.37	00011
938	F	1	2020-06-29	12-18	0	0	1	3	4_hybrid	5_hybrid		0	1	1	1	neg	1.30402	1.3	0					00111
938	F	2	2020-10-30	12-18	0	0	1	3	4_hybrid	5_hybrid		0	1	1	1	neg	0.985025	1	0					00111
938	F	3	2021-03-26	12-18	0	0	1	3	4_hybrid	5_hybrid		1	1	1	1	inf	1960.33	87	1		42.96	17.57	2.5	00111
938	F	4	2021-11-27	12-18	1	0	1	3	4_hybrid	5_hybrid	0	1	1	1	1	hybrid	4532.1	132.6	1	5.1	2440	1001.4	672.49	00111
938	F	5	2022-06-08	12-18	1	0	1	3	4_hybrid	5_hybrid	0	1	1	1	1	hybrid	4808.58	136.6	1	2.9	934.58	551.88	306.56	00111
944	F	1	2020-06-26	5-11	0	0	1	5	4_neg	5_inf		0	1	0	0	neg	0.710838	0.7	0					00001
944	F	2	2020-10-30	5-11	0	0	1	5	4_neg	5_inf		0	1	0	0	neg	0.481409	0.4	0					00001
944	F	3	2021-04-06	5-11	0	0	1	5	4_neg	5_inf		0	1	0	0	neg	0.481409	0.4	0					00001
944	F	4	2021-11-16	5-11	0	0	1	5	4_neg	5_inf	0	0	1	0	0	neg	0.552916	0.5	0	0	0	0	0	00001
944	F	5	2022-06-14	5-11	0	0	1	5	4_neg	5_inf	1	1	1	0	0	inf	388.686	38.3	1	21.7	29.4	15.71	113.51	00001
945	M	1	2020-06-26	5-11	0	1	1	4	4_inf	5_inf		0	1	0	0	neg	9.23797	5.1	2					00011
945	M	2	2020-10-30	5-11	0	1	1	4	4_inf	5_inf		0	1	0	0	neg	4.79499	3.4	0					00011
945	M	3	2021-04-06	5-11	0	1	1	4	4_inf	5_inf		0	1	0	0	neg	5.71006	3.8	0					00011
945	M	4	2021-11-16	5-11	0	1	1	4	4_inf	5_inf	1	1	1	0	0	inf	547.173	45.6	1	18.6	49.95	39.64	0	00011
945	M	5	2022-06-14	5-11	0	1	1	4	4_inf	5_inf	1	1	1	0	0	inf	1437.54	74.4	1	16.8	103.49	85.62	104.96	00011
946	F	1	2020-06-26	5-11	0	0	1	4	4_inf	5_inf		0	1	0	0	neg	0.414868	0.3	0					00011
946	F	2	2020-10-30	5-11	0	0	1	4	4_inf	5_inf		0	1	0	0	neg	0.481409	0.4	0					00011
946	F	3	2021-04-06	5-11	0	0	1	4	4_inf	5_inf		0	1	0	0	neg	0.414868	0.3	0					00011
946	F	4	2021-11-16	5-11	0	0	1	4	4_inf	5_inf	0	1	1	0	0	inf	117.992	20.7	1	5.2	28.48	17.63	0	00011
946	F	5	2022-06-14	5-11	0	0	1	4	4_inf	5_inf	1	1	1	0	0	inf	1841.47	84.3	1	21.5	95.15	81.1	91.24	00011
947	F	1	2020-06-26	5-11	0	0	1	5	4_neg	5_vacc		0	1	0	1	neg	0.296674	0.1	0					00001
947	F	2	2020-10-30	5-11	0	0	1	5	4_neg	5_vacc		0	1	0	1	neg	0.296674	0.1	0					00001
947	F	3	2021-04-06	5-11	0	0	1	5	4_neg	5_vacc		0	1	0	1	neg	0.296674	0.1	0					00001
947	F	4	2021-11-16	5-11	0	0	1	5	4_neg	5_vacc	0	0	1	0	1	neg	0.353291	0.2	0	0	0	0	0	00001
947	F	5	2022-06-14	5-11	1	0	1	5	4_neg	5_vacc	0	1	1	0	1	vacc	4864.86	137.4	1	4.3	212.31	126.76	147.51	00001
948	M	1	2020-06-26	5-11	0	1	1	4	4_inf	5_inf		0	1	0	0	neg	0.414868	0.3	0					00011
948	M	2	2020-10-30	5-11	0	1	1	4	4_inf	5_inf		0	1	0	0	neg	0.353291	0.2	0					00011
948	M	3	2021-04-06	5-11	0	1	1	4	4_inf	5_inf		0	1	0	0	neg	0.353291	0.2	0					00011
948	M	4	2021-11-16	5-11	0	1	1	4	4_inf	5_inf	1	1	1	0	0	inf	214.111	28.2	1	9.4	27.36	20.87	0	00011
948	M	5	2022-06-14	5-11	0	1	1	4	4_inf	5_inf	1	1	1	0	0	inf	4430.54	131.1	1	24.2	151.58	96.34	133.92	00011
949	F	1	2020-06-26	5-11	0	0	1	4	4_inf	5_inf		0	1	0	0	neg	0.296674	0.1	0					00011
949	F	2	2020-10-30	5-11	0	0	1	4	4_inf	5_inf		0	1	0	0	neg	0.296674	0.1	0					00011
949	F	3	2021-04-06	5-11	0	0	1	4	4_inf	5_inf		0	1	0	0	neg	0.296674	0.1	0					00011
949	F	4	2021-11-16	5-11	0	0	1	4	4_inf	5_inf	0	1	1	0	0	inf	58.5073	14.3	1	2.7	25.85	23.91	0	00011
949	F	5	2022-06-14	5-11	0	0	0	4	4_inf	5_inf	1	1	1	0	0	inf	320.513	34.7	1	12.3	34.9	27.06	55.68	00011
951	M	1	2020-06-26	5-11	0	0	1	5	4_neg	5_vacc		0	1	0	1	neg	1.08638	1.1	0					00001
951	M	2	2020-10-30	5-11	0	0	1	5	4_neg	5_vacc		0	1	0	1	neg	0.985025	1	0					00001
951	M	3	2021-04-06	5-11	0	0	1	5	4_neg	5_vacc		0	1	0	1	neg	0.710838	0.7	0					00001
951	M	4	2021-11-16	5-11	0	0	1	5	4_neg	5_vacc	0	0	1	0	1	neg	1.08638	1.1	0	0.3	0	0	0	00001
951	M	5	2022-06-14	5-11	1	0	1	5	4_neg	5_vacc	0	1	1	0	1	vacc	3965.48	124	1	0.1	169.49	77.76	42.63	00001
952	M	1	2020-06-26	5-11	0	0	1	4	4_inf	5_neg		0	0	0	0	neg	0.552916	0.5	0					00010
952	M	2	2020-10-30	5-11	0	0	1	4	4_inf	5_neg		0	0	0	0	neg	0.552916	0.5	0					00010
952	M	3	2021-04-06	5-11	0	0	1	4	4_inf	5_neg		0	0	0	0	neg	0.985025	1	0					00010
952	M	4	2021-11-16	5-11	0	0	1	4	4_inf	5_neg	0	1	0	0	0	inf	42.1889	12	1	0.8	27.76	0.52	0	00010
952	M	5	2022-06-14	5-11	0	0	1	4	4_inf	5_neg	0	0	0	0	0	neg	7.78076	4.6	2	0.3				00010
953	F	1	2020-06-26	5-11	0	0	1	1	4_inf	5_inf		1	1	0	0	inf	27.4798	9.5	1					1.111
953	F	2			0	0	0	1	4_inf	5_inf			1	0	0									1.111
953	F	3	2021-04-06	5-11	0	0	1	1	4_inf	5_inf		1	1	0	0	inf	2009.83	88.1	1		67.61	33.97	7.3	1.111
953	F	4	2021-11-16	5-11	0	0	1	1	4_inf	5_inf	1	1	1	0	0	inf	1570.61	77.8	1	8.9	161.5	87.8	32	1.111
953	F	5	2022-06-14	5-11	0	0	1	1	4_inf	5_inf	1	1	1	0	0	inf	4230.88	128.1	1	24.6	232.83	159.44	156.67	1.111
954	M	1	2020-06-26	5-11	0	0	1	4	4_inf	5_inf		0	1	0	0	neg	1.66788	1.6	0					00011
954	M	2	2020-10-30	5-11	0	0	1	4	4_inf	5_inf		0	1	0	0	neg	1.79914	1.7	0					00011
954	M	3	2021-04-06	5-11	0	0	1	4	4_inf	5_inf		0	1	0	0	neg	1.79914	1.7	0					00011
954	M	4	2021-11-16	5-11	0	0	1	4	4_inf	5_inf	1	1	1	0	0	inf	2741.32	103	1	25.7	204.33	132.45	42	00011
954	M	5	2022-06-14	5-11	0	0	1	4	4_inf	5_inf	1	1	1	0	0	inf	3610.85	118.3	1	6.1	711.24	279.64	85.69	00011
955	F	1	2020-06-26	5-11	0	0	1	neg	4_neg	5_neg		0	0	0	0	neg	0.629391	0.6	0					00000
955	F	2	2020-10-30	5-11	0	0	1	neg	4_neg	5_neg		0	0	0	0	neg	0.552916	0.5	0					00000
955	F	3	2021-04-06	5-11	0	0	1	neg	4_neg	5_neg		0	0	0	0	neg	0.797257	0.8	0					00000
955	F	4	2021-11-16	5-11	0	0	1	neg	4_neg	5_neg	0	0	0	0	0	neg	0.985025	1	0	0.2	0	0	0	00000
955	F	5	2022-06-14	5-11	0	0	1	neg	4_neg	5_neg	0	0	0	0	0	neg	0.710838	0.7	0	0.4				00000
956	F	1	2020-06-26	5-11	0	0	1	5	4_neg	5_inf		0	1	0	0	neg	0.414868	0.3	0					00001
956	F	2	2020-10-30	5-11	0	0	1	5	4_neg	5_inf		0	1	0	0	neg	0.414868	0.3	0					00001
956	F	3	2021-04-06	5-11	0	0	1	5	4_neg	5_inf		0	1	0	0	neg	0.710838	0.7	0					00001
956	F	4	2021-11-16	5-11	0	0	1	5	4_neg	5_inf	0	0	1	0	0	neg	0.710838	0.7	0	0.2	0	0	0	00001
956	F	5	2022-06-14	5-11	0	0	1	5	4_neg	5_inf	0	1	1	0	0	inf	201.07	27.3	1	4.3	21.29	19.98	190.95	00001
965	M	1	2020-06-26	5-11	0	0	1	4	4_vacc	5_vacc		0	1	1	1	neg	0.296674	0.1	0					00011
965	M	2	2020-10-30	12-18	0	0	1	4	4_vacc	5_vacc		0	1	1	1	neg	0.245015	0	0					00011
965	M	3	2021-04-06	12-18	0	0	1	4	4_vacc	5_vacc		0	1	1	1	neg	0.296674	0.1	0					00011
965	M	4	2021-11-17	12-18	1	0	1	4	4_vacc	5_vacc	0	1	1	1	1	vacc	2699.16	102.2	1	0.1	256.41	124.8	85.4	00011
965	M	5	2022-05-30	12-18	1	0	1	4	4_vacc	5_vacc	0	1	1	1	1	vacc	3889.44	122.8	1	2	1252.66	765.11	698.81	00011
974	M	1	2020-07-01	12-18	0	0	1	4	4_vacc	5_vacc		0	1	1	1	neg	0.414868	0.3	0					00011
974	M	2	2020-11-16	12-18	0	0	1	4	4_vacc	5_vacc		0	1	1	1	neg	0.296674	0.1	0					00011
974	M	3	2021-03-22	12-18	0	0	1	4	4_vacc	5_vacc		0	1	1	1	neg	0.296674	0.1	0					00011
974	M	4	2021-11-25	12-18	1	0	1	4	4_vacc	5_vacc	0	1	1	1	1	vacc	4290.29	129	1	0	591.02	388.2	284	00011
974	M	5	2022-06-27	12-18	1	0	1	4	4_vacc	5_vacc	0	1	1	1	1	vacc	4464.26	131.6	1	5.1	395.57	255.95	263.78	00011
976	M	1	2020-07-01	12-18	0	0	1	4	4_vacc	5_hybrid		0	1	1	1	neg	0.552916	0.5	0					00011
976	M	2	2020-11-16	12-18	0	0	1	4	4_vacc	5_hybrid		0	1	1	1	neg	0.552916	0.5	0					00011
976	M	3	2021-03-22	12-18	0	0	1	4	4_vacc	5_hybrid		0	1	1	1	neg	0.296674	0.1	0					00011
976	M	4	2021-11-25	12-18	1	0	1	4	4_vacc	5_hybrid	0	1	1	1	1	vacc	4336.79	129.7	1	0.2	324.25	164.1	73	00011
976	M	5	2022-06-27	12-18	1	0	1	4	4_vacc	5_hybrid	1	1	1	1	1	hybrid	5093.27	140.6	1	7.1	645.58	267.45	135.01	00011
981	M	1	2020-07-01	12-18	0	0	1	4	4_vacc	5_vacc		0	1	1	1	neg	0.414868	0.3	0					00011
981	M	2	2020-11-16	12-18	0	0	1	4	4_vacc	5_vacc		0	1	1	1	neg	0.797257	0.8	0					00011
981	M	3	2021-03-22	12-18	0	0	1	4	4_vacc	5_vacc		0	1	1	1	neg	0.353291	0.2	0					00011
981	M	4	2021-11-25	12-18	1	0	1	4	4_vacc	5_vacc	0	1	1	1	1	vacc	3209.57	111.5	1	0.5	399.36	146.93	77	00011
981	M	5	2022-06-27	12-18	1	0	1	4	4_vacc	5_vacc	0	1	1	1	1	vacc	4504.9	132.2	1	2.8	455.58	227.48	163.43	00011
983	M	1	2020-07-01	12-18	0	0	1	2	4_hybrid	5_hybrid		0	1	1	1	neg	0.414868	0.3	0					01111
983	M	2	2020-11-16	12-18	0	0	1	2	4_hybrid	5_hybrid		1	1	1	1	inf	61.6181	14.7	1		13.83	2.87	1	01111
983	M	3	2021-03-22	12-18	0	0	1	2	4_hybrid	5_hybrid		1	1	1	1	inf	232.139	29.4	1		46.58	26.95	0.7	01111
983	M	4	2021-11-25	12-18	1	0	1	2	4_hybrid	5_hybrid	0	1	1	1	1	hybrid	2962.56	107.1	1	0.3	769.82	281.21	223	01111
983	M	5	2022-06-27	12-18	1	0	1	2	4_hybrid	5_hybrid	1	1	1	1	1	hybrid	4165.35	127.1	1	10	924.21	278.78	318.78	01111
988	F	1	2020-06-30	5-11	0	0	1	5	4_neg	5_inf		0	1	0	0	neg	1.08638	1.1	0					00001
988	F	2	2020-11-05	5-11	0	0	1	5	4_neg	5_inf		0	1	0	0	neg	0.985025	1	0					00001
988	F	3	2021-04-16	5-11	0	0	1	5	4_neg	5_inf		0	1	0	0	neg	0.797257	0.8	0					00001
988	F	4	2021-12-03	5-11	0	0	0	5	4_neg	5_inf	0	0	1	0	0	neg	0.985025	1	0	0.1	0	0	0	00001
988	F	5	2022-06-01	5-11	0	0	0	5	4_neg	5_inf	1	1	1	0	0	inf	3336.8	113.7	1	33.9	84.82	56.27	922.51	00001
990	F	1	2020-06-30	5-11	0	0	1	5	4_neg	5_inf		0	1	0	0	neg	1.19271	1.2	0					00001
990	F	2	2020-11-05	5-11	0	0	0	5	4_neg	5_inf		0	1	0	0	neg	1.19271	1.2	0					00001
990	F	3	2021-04-16	5-11	0	0	1	5	4_neg	5_inf		0	1	0	0	neg	1.19271	1.2	0					00001
990	F	4	2021-12-03	5-11	0	0	0	5	4_neg	5_inf	0	0	1	0	0	neg	0.353291	0.2	0	0.4	0	0	0	00001
990	F	5	2022-06-01	5-11	0	0	0	5	4_neg	5_inf	0	1	1	0	0	inf	119.086	20.8	1	3.9	1	1	4.71	00001
992	F	1	2020-06-30	5-11	0	0	1	5	4_neg	5_vacc		0	1	0	1	neg	1.42032	1.4	0					00001
992	F	2	2020-11-05	5-11	0	0	1	5	4_neg	5_vacc		0	1	0	1	neg	1.66788	1.6	0					00001
992	F	3	2021-04-16	5-11	0	0	1	5	4_neg	5_vacc		0	1	0	1	neg	0.985025	1	0					00001
992	F	4	2021-12-03	5-11	0	0	1	5	4_neg	5_vacc	0	0	1	0	1	neg	0.629391	0.6	0	0.2	0	0	0	00001
992	F	5	2022-06-01	5-11	1	0	1	5	4_neg	5_vacc	0	1	1	0	1	vacc	6138.57	154.4	1	4.8	219.39	60.31	281.45	00001
996	M	1	2020-06-30	5-11	0	0	1	3	4_inf			0		0	0	neg	0.414868	0.3	0					0011.
996	M	2	2020-11-05	5-11	0	0	1	3	4_inf			0		0	0	neg	0.296674	0.1	0					0011.
996	M	3	2021-04-16	5-11	0	0	1	3	4_inf			1		0	0	inf	122.398	21.1	1		9.11	1.58	0.4	0011.
996	M	4	2021-12-03	5-11	0	0	1	3	4_inf		0	1		0	0	inf	38.3712	11.4	1	1.1	11.16	6.3	0	0011.
996	M	5			0	0	1	3	4_inf					0	0									0011.
997	F	1	2020-06-30	5-11	0	0	1	5	4_neg	5_vacc		0	1	0	1	neg	0.985025	1	0					00001
997	F	2	2020-11-05	5-11	0	0	1	5	4_neg	5_vacc		0	1	0	1	neg	1.42032	1.4	0					00001
997	F	3	2021-04-16	5-11	0	0	1	5	4_neg	5_vacc		0	1	0	1	neg	2.37409	2.1	0					00001
997	F	4	2021-12-03	5-11	0	0	1	5	4_neg	5_vacc	0	0	1	0	1	neg	0.985025	1	0	0.2	0	0	0	00001
997	F	5	2022-06-01	5-11	1	0	1	5	4_neg	5_vacc	0	1	1	0	1	vacc	9238.46	189.5	1	0.3	265.53	136	48.31	00001
999	F	1	2020-06-30	5-11	0	1	1	5	4_neg	5_inf		0	1	0	0	neg	0.414868	0.3	0					00.01
999	F	2	2020-11-05	5-11	0	1	1	5	4_neg	5_inf		0	1	0	0	neg	1.66788	1.6	0					00.01
999	F	3			0	1	1	5	4_neg	5_inf			1	0	0									00.01
999	F	4	2021-12-03	5-11	0	1	0	5	4_neg	5_inf	0	0	1	0	0	neg	0.353291	0.2	0	0.3	0	0	0	00.01
999	F	5	2022-06-01	5-11	0	1	0	5	4_neg	5_inf	1	1	1	0	0	inf	551.897	45.8	1	32.1	26.5	22.64	229.15	00.01
1000	M	1	2020-06-30	5-11	0	0	1	5	4_neg	5_inf		0	1	0	0	neg	0.552916	0.5	0					00001
1000	M	2	2020-11-05	5-11	0	0	1	5	4_neg	5_inf		0	1	0	0	neg	0.353291	0.2	0					00001
1000	M	3	2021-04-16	5-11	0	0	1	5	4_neg	5_inf		0	1	0	0	neg	0.414868	0.3	0					00001
1000	M	4	2021-12-03	5-11	0	0	0	5	4_neg	5_inf	0	0	1	0	0	neg	0.414868	0.3	0	0.1	0	0	0	00001
1000	M	5	2022-06-01	12-18	0	0	0	5	4_neg	5_inf	1	1	1	0	0	inf	81.9816	17.1	1	8.2	14.08	15.36	66.05	00001
1001	M	1	2020-06-30	5-11	0	1	1	3	4_inf	5_inf		0	1	0	0	neg	1.30402	1.3	0					00111
1001	M	2	2020-11-05	5-11	0	1	1	3	4_inf	5_inf		0	1	0	0	neg	1.93539	1.8	0					00111
1001	M	3	2021-04-16	5-11	0	1	1	3	4_inf	5_inf		1	1	0	0	inf	324.127	34.9	1		37.22	11.95	2.2	00111
1001	M	4	2021-12-03	12-18	0	1	1	3	4_inf	5_inf	0	1	1	0	0	inf	313.345	34.3	1	1.9	33.44	17.93	0	00111
1001	M	5	2022-06-01	12-18	0	1	0	3	4_inf	5_inf	1	1	1	0	0	inf	1933.6	86.4	1	7.1	75.41	64.68	47.57	00111
1002	F	1	2020-06-30	5-11	0	0	1	5	4_neg	5_inf		0	1	0	0	neg	4.79499	3.4	0					00001
1002	F	2	2020-11-05	5-11	0	0	0	5	4_neg	5_inf		0	1	0	0	neg	2.85775	2.4	0					00001
1002	F	3	2021-04-16	5-11	0	0	1	5	4_neg	5_inf		0	1	0	0	neg	3.20518	2.6	0					00001
1002	F	4	2021-12-03	12-18	0	0	0	5	4_neg	5_inf	0	0	1	0	0	neg	1.79914	1.7	0	0.2	0	0	0	00001
1002	F	5	2022-06-01	12-18	0	0	0	5	4_neg	5_inf	1	1	1	0	0	inf	1586.65	78.2	1	34.2	56.72	41.22	545.85	00001
1003	F	1	2020-06-30	5-11	0	1	1	4	4_vacc	5_hybrid		0	1	1	1	neg	5.47378	3.7	0					00011
1003	F	2	2020-11-05	5-11	0	1	1	4	4_vacc	5_hybrid		0	1	1	1	neg	2.07663	1.9	0					00011
1003	F	3	2021-04-16	5-11	0	1	1	4	4_vacc	5_hybrid		0	1	1	1	neg	4.57875	3.3	0		1.12	3.67		00011
1003	F	4	2021-12-03	12-18	1	1	1	4	4_vacc	5_hybrid	0	1	1	1	1	vacc	2209.26	92.4	1	1.1	481.23	172.56	105	00011
1003	F	5	2022-06-01	12-18	1	1	1	4	4_vacc	5_hybrid	1	1	1	1	1	hybrid	7403.18	169.6	1	7.3	1108.89	602.05	404.37	00011
1004	F	1	2020-06-30	5-11	0	1	1	4	4_vacc	5_hybrid		0	1	1	1	neg	0.629391	0.6	0					00011
1004	F	2	2020-11-05	5-11	0	1	1	4	4_vacc	5_hybrid		0	1	1	1	neg	0.629391	0.6	0					00011
1004	F	3	2021-04-16	12-18	0	1	1	4	4_vacc	5_hybrid		0	1	1	1	neg	0.552916	0.5	0					00011
1004	F	4	2021-12-03	12-18	1	1	1	4	4_vacc	5_hybrid	0	1	1	1	1	vacc	4957.02	138.7	1	0.1	517.87	200.12	95	00011
1004	F	5	2022-06-01	12-18	1	1	1	4	4_vacc	5_hybrid	1	1	1	1	1	hybrid	7446.8	170.1	1	12.9	709.72	351.62	276.7	00011
1005	M	1	2020-06-30	5-11	0	1	1	5	4_neg	5_inf		0	1	0	0	neg	0.552916	0.5	0					0.001
1005	M	2			0	1	1	5	4_neg	5_inf			1	0	0									0.001
1005	M	3	2021-04-16	5-11	0	1	1	5	4_neg	5_inf		0	1	0	0	neg	0.710838	0.7	0					0.001
1005	M	4	2021-12-03	12-18	0	1	1	5	4_neg	5_inf	0	0	1	0	0	neg	0.296674	0.1	0	1.1	0	0	0	0.001
1005	M	5	2022-06-13	12-18	0	1	0	5	4_neg	5_inf	1	1	1	0	0	inf	38.9949	11.5	1	17.7	7.26	3.91	11.41	0.001
1006	F	1	2020-06-30	5-11	0	1	1	5	4_neg	5_inf		0	1	0	0	neg	1.66788	1.6	0					00001
1006	F	2	2020-11-05	5-11	0	1	1	5	4_neg	5_inf		0	1	0	0	neg	1.93539	1.8	0					00001
1006	F	3	2021-04-16	5-11	0	1	1	5	4_neg	5_inf		0	1	0	0	neg	2.07663	1.9	0					00001
1006	F	4	2021-12-03	5-11	0	1	1	5	4_neg	5_inf	0	0	1	0	0	neg	2.53032	2.2	0	0.2	0	0	0	00001
1006	F	5	2022-06-13	12-18	0	1	1	5	4_neg	5_inf	0	1	1	0	0	inf	44.835	12.4	1	5.3	9.39	3.78	40.24	00001
1015	M	1	2020-06-30	5-11	0	0	1	5	4_neg	5_inf		0	1	0	0	neg	1.19271	1.2	0					00001
1015	M	2	2020-11-05	5-11	0	0	1	5	4_neg	5_inf		0	1	0	0	neg	0.552916	0.5	0					00001
1015	M	3	2021-04-16	12-18	0	0	1	5	4_neg	5_inf		0	1	0	0	neg	1.79914	1.7	0					00001
1015	M	4	2021-12-03	12-18	0	0	1	5	4_neg	5_inf	0	0	1	0	0	neg	0.353291	0.2	0	2	0	0	0	00001
1015	M	5	2022-06-13	12-18	0	0	1	5	4_neg	5_inf	0	1	1	0	0	inf	74.8701	16.3	1	3.5	4.65	0.45	24.03	00001
1016	M	1			0	0	1	5	4_neg	5_vacc			1	0	1									.0001
1016	M	2	2020-11-10	5-11	0	0	0	5	4_neg	5_vacc		0	1	0	1	neg	0.353291	0.2	0					.0001
1016	M	3	2021-03-30	5-11	0	0	1	5	4_neg	5_vacc		0	1	0	1	neg	0.481409	0.4	0					.0001
1016	M	4	2021-11-15	5-11	0	0	0	5	4_neg	5_vacc	0	0	1	0	1	neg	0.985025	1	0	0.5	0	0	0	.0001
1016	M	5	2022-06-02	5-11	1	0	0	5	4_neg	5_vacc	0	1	1	0	1	vacc	2584.9	100	1	1.1	85.47	41.96	26.85	.0001
1017	M	1	2020-06-30	5-11	0	0	1	neg	4_neg	5_neg		0	0	0	0	neg	0.797257	0.8	0					00000
1017	M	2	2020-11-10	5-11	0	0	1	neg	4_neg	5_neg		0	0	0	0	neg	0.353291	0.2	0					00000
1017	M	3	2021-03-30	5-11	0	0	1	neg	4_neg	5_neg		0	0	0	0	neg	0.481409	0.4	0					00000
1017	M	4	2021-11-15	5-11	0	0	0	neg	4_neg	5_neg	0	0	0	0	0	neg	0.481409	0.4	0	2.3	0	0	0	00000
1017	M	5	2022-06-02	5-11	0	0	0	neg	4_neg	5_neg	0	0	0	0	0	neg	7.233	4.4	2	2.7				00000
1019	M	1	2020-06-30	5-11	0	0	1	5	4_neg	5_hybrid		0	1	0	1	neg	0.629391	0.6	0					00001
1019	M	2	2020-11-10	5-11	0	0	1	5	4_neg	5_hybrid		0	1	0	1	neg	0.481409	0.4	0					00001
1019	M	3	2021-03-30	5-11	0	0	1	5	4_neg	5_hybrid		0	1	0	1	neg	0.414868	0.3	0					00001
1019	M	4	2021-11-15	5-11	0	0	1	5	4_neg	5_hybrid	0	0	1	0	1	neg	0.481409	0.4	0	0.3	0	0	0	00001
1019	M	5	2022-06-02	5-11	1	0	1	5	4_neg	5_hybrid	1	1	1	0	1	hybrid	4343.45	129.8	1	17.6	205.38	156.81	125.93	00001
1020	F	1	2020-06-30	5-11	0	0	1	neg	4_neg			0		0	0	neg	1.19271	1.2	0					0000.
1020	F	2	2020-11-10	5-11	0	0	1	neg	4_neg			0		0	0	neg	0.552916	0.5	0					0000.
1020	F	3	2021-03-30	5-11	0	0	1	neg	4_neg			0		0	0	neg	0.353291	0.2	0					0000.
1020	F	4	2021-11-15	5-11	0	0	1	neg	4_neg		0	0		0	0	neg	0.481409	0.4	0	0.3	0	0	0	0000.
1020	F	5			0	0	0	neg	4_neg					0	0									0000.
1021	F	1	2020-06-30	5-11	0	0	1	neg	4_neg	5_neg		0	0	0	0	neg	3.76383	2.9	0					00.00
1021	F	2	2020-11-10	5-11	0	0	1	neg	4_neg	5_neg		0	0	0	0	neg	4.36751	3.2	0					00.00
1021	F	3			0	0	1	neg	4_neg	5_neg			0	0	0									00.00
1021	F	4	2021-11-15	5-11	0	0	1	neg	4_neg	5_neg	0	0	0	0	0	neg	2.22286	2	0	1.5	0	0	0	00.00
1021	F	5	2022-06-02	5-11	0	0	1	neg	4_neg	5_neg	0	0	0	0	0	neg	3.3864	2.7	0	0.3				00.00
1024	F	1	2020-06-30	5-11	0	0	1	2	4_inf	5_inf		0	1	0	0	neg	0.481409	0.4	0					01111
1024	F	2	2020-11-10	5-11	0	0	1	2	4_inf	5_inf		1	1	0	0	inf	226.048	29	1		46.23	15	0.34	01111
1024	F	3	2021-03-30	5-11	0	0	1	2	4_inf	5_inf		1	1	0	0	inf	433.593	40.5	1		18.14	8.52	1	01111
1024	F	4	2021-11-15	5-11	0	0	1	2	4_inf	5_inf	0	1	1	0	0	inf	408.793	39.3	1	1.7	90.17	54.29	16	01111
1024	F	5	2022-06-02	5-11	0	0	0	2	4_inf	5_inf	1	1	1	0	0	inf	1709.59	81.2	1	15.2	102.21	93.37	63.94	01111
1025	M	1	2020-06-30	5-11	0	0	1	5	4_neg	5_vacc		0	1	0	1	neg	0.552916	0.5	0					00001
1025	M	2	2020-11-10	5-11	0	0	1	5	4_neg	5_vacc		0	1	0	1	neg	0.353291	0.2	0					00001
1025	M	3	2021-03-30	5-11	0	0	1	5	4_neg	5_vacc		0	1	0	1	neg	0.414868	0.3	0					00001
1025	M	4	2021-11-15	5-11	0	0	1	5	4_neg	5_vacc	0	0	1	0	1	neg	0.481409	0.4	0	0.7	0	0	0	00001
1025	M	5	2022-06-02	12-18	1	0	1	5	4_neg	5_vacc	0	1	1	0	1	vacc	4270.44	128.7	1	0.5	227.53	113.13	44.94	00001
1027	F	1	2020-06-30	5-11	0	1	1	3	4_inf	5_inf		0	1	0	0	neg	0.985025	1	0					00111
1027	F	2	2020-11-10	5-11	0	1	1	3	4_inf	5_inf		0	1	0	0	neg	0.629391	0.6	0					00111
1027	F	3	2021-03-30	5-11	0	1	1	3	4_inf	5_inf		1	1	0	0	inf	227.563	29.1	1		13.75	3.44	0.8	00111
1027	F	4	2021-11-15	5-11	0	1	1	3	4_inf	5_inf	0	1	1	0	0	inf	138.459	22.5	1	4.5	29.66	15.92	4	00111
1027	F	5	2022-06-02	5-11	0	1	0	3	4_inf	5_inf	1	1	1	0	0	inf	1871.93	85	1	24.5	127.88	108.98	37.01	00111
1028	F	1	2020-06-30	5-11	0	0	1	5	4_neg	5_inf		0	1	0	0	neg	0.552916	0.5	0					00001
1028	F	2	2020-11-10	5-11	0	0	1	5	4_neg	5_inf		0	1	0	0	neg	0.710838	0.7	0					00001
1028	F	3	2021-03-30	5-11	0	0	1	5	4_neg	5_inf		0	1	0	0	neg	0.481409	0.4	0					00001
1028	F	4	2021-11-15	5-11	0	0	1	5	4_neg	5_inf	0	0	1	0	0	neg	0.414868	0.3	0	0.4	0	0	0	00001
1028	F	5	2022-06-02	5-11	0	0	0	5	4_neg	5_inf	0	1	1	0	0	inf	154.262	23.8	1	4.2	16.32	4.75	67.66	00001
1029	F	1	2020-06-30	5-11	0	0	1	2	4_inf	5_inf		0	1	0	0	neg	1.54161	1.5	0					01111
1029	F	2	2020-11-10	5-11	0	0	1	2	4_inf	5_inf		1	1	0	0	inf	113.667	20.3	1		6.22	3.09	0.33	01111
1029	F	3	2021-03-30	5-11	0	0	1	2	4_inf	5_inf		1	1	0	0	inf	275.376	32.1	1		18.54	11.75	1.6	01111
1029	F	4	2021-11-15	5-11	0	0	1	2	4_inf	5_inf	0	1	1	0	0	inf	349.998	36.3	1	3.2	46.82	31.11	8	01111
1029	F	5	2022-06-02	5-11	0	0	1	2	4_inf	5_inf	1	1	1	0	0	inf	1806.97	83.5	1	21.5	129.35	101.15	94.34	01111
1030	F	1	2020-06-30	5-11	0	0	1	4	4_inf	5_inf		0	1	0	0	neg	0.797257	0.8	0					00011
1030	F	2	2020-11-10	5-11	0	0	1	4	4_inf	5_inf		0	1	0	0	neg	0.481409	0.4	0					00011
1030	F	3	2021-03-30	5-11	0	0	1	4	4_inf	5_inf		0	1	0	0	neg	0.481409	0.4	0					00011
1030	F	4	2021-11-15	5-11	0	0	1	4	4_inf	5_inf	1	1	1	0	0	inf	474.359	42.4	1	26.5	55.71	27.76	18	00011
1030	F	5	2022-06-02	5-11	0	0	1	4	4_inf	5_inf	1	1	1	0	0	inf	431.498	40.4	1	10.1	39.35	23.32	19.54	00011
1031	F	1	2020-06-30	5-11	0	0	1	4	4_vacc	5_hybrid		0	1	1	1	neg	0.888652	0.9	0					00011
1031	F	2	2020-11-10	5-11	0	0	1	4	4_vacc	5_hybrid		0	1	1	1	neg	0.552916	0.5	0					00011
1031	F	3	2021-03-30	12-18	0	0	1	4	4_vacc	5_hybrid		0	1	1	1	neg	0.481409	0.4	0					00011
1031	F	4	2021-11-15	12-18	1	0	1	4	4_vacc	5_hybrid	0	1	1	1	1	vacc	3653.5	119	1	0.1	373.97	124.16	67	00011
1031	F	5	2022-06-02	12-18	1	0	1	4	4_vacc	5_hybrid	1	1	1	1	1	hybrid	4552.55	132.9	1	6	1210.95	741.29	565.29	00011
1032	F	1	2020-06-30	5-11	0	0	1	5	4_neg	5_hybrid		0	1	0	1	neg	0.481409	0.4	0					00001
1032	F	2	2020-11-10	5-11	0	0	1	5	4_neg	5_hybrid		0	1	0	1	neg	0.481409	0.4	0					00001
1032	F	3	2021-03-30	5-11	0	0	1	5	4_neg	5_hybrid		0	1	0	1	neg	0.353291	0.2	0					00001
1032	F	4	2021-11-15	5-11	0	0	1	5	4_neg	5_hybrid	0	0	1	0	1	neg	0.414868	0.3	0	0.1	0	0	0	00001
1032	F	5	2022-06-02	5-11	1	0	1	5	4_neg	5_hybrid	1	1	1	0	1	hybrid	4559.38	133	1	9.7	375.23	166.58	193.57	00001
1033	F	1	2020-06-30	5-11	0	1	1	neg	4_neg	5_neg		0	0	0	0	neg	3.96005	3	0					00000
1033	F	2	2020-11-10	5-11	0	1	1	neg	4_neg	5_neg		0	0	0	0	neg	1.66788	1.6	0					00000
1033	F	3	2021-03-30	5-11	0	1	1	neg	4_neg	5_neg		0	0	0	0	neg	1.54161	1.5	0					00000
1033	F	4	2021-11-15	5-11	0	1	1	neg	4_neg	5_neg	0	0	0	0	0	neg	1.30402	1.3	0	0.8	0	0	0	00000
1033	F	5	2022-06-02	5-11	0	1	1	neg	4_neg	5_neg	0	0	0	0	0	neg	4.57875	3.3	0	4.1				00000
1034	F	1	2020-06-30	5-11	0	0	1	2	4_inf	5_inf		0	1	0	0	neg	0.888652	0.9	0					01111
1034	F	2	2020-11-10	5-11	0	0	1	2	4_inf	5_inf		1	1	0	0	inf	1249.01	69.3	1					01111
1034	F	3	2021-03-30	5-11	0	0	1	2	4_inf	5_inf		1	1	0	0	inf	496.553	43.4	1		23.7	7.36	0.9	01111
1034	F	4	2021-11-15	5-11	0	0	1	2	4_inf	5_inf	0	1	1	0	0	inf	353.775	36.5	1	2.8	108	50.43	14	01111
1034	F	5	2022-06-02	5-11	0	0	0	2	4_inf	5_inf	0	1	1	0	0	inf	450.533	41.3	1	1.3	54.44	31.18	17.98	01111
1036	F	1	2020-06-30	5-11	0	0	1	5	4_neg	5_inf		0	1	0	0	neg	2.22286	2	0					00001
1036	F	2	2020-11-10	5-11	0	0	0	5	4_neg	5_inf		0	1	0	0	neg	0.797257	0.8	0					00001
1036	F	3	2021-03-30	12-18	0	0	0	5	4_neg	5_inf		0	1	0	0	neg	0.629391	0.6	0					00001
1036	F	4	2021-11-15	12-18	0	0	0	5	4_neg	5_inf	0	0	1	0	0	neg	1.30402	1.3	0	0.4	0	0	0	00001
1036	F	5	2022-06-02	12-18	0	0	0	5	4_neg	5_inf	1	1	1	0	0	inf	825.645	56.2	1	13.6	58.82	35.78	60.02	00001
1038	M	1	2020-06-30	5-11	0	0	1	2	4_inf	5_inf		0	1	0	0	neg	0.353291	0.2	0					01111
1038	M	2	2020-11-10	5-11	0	0	1	2	4_inf	5_inf		1	1	0	0	inf	285.487	32.7	1		88.42	14.36	1.9	01111
1038	M	3	2021-03-30	5-11	0	0	1	2	4_inf	5_inf		1	1	0	0	inf	487.614	43	1		16.09	10.49	2.6	01111
1038	M	4	2021-11-15	5-11	0	0	1	2	4_inf	5_inf	0	1	1	0	0	inf	338.789	35.7	1	1.6	41.88	24.98	9	01111
1038	M	5	2022-06-02	5-11	0	0	1	2	4_inf	5_inf	1	1	1	0	0	inf	2935.12	106.6	1	7.9	144.99	105.64	90.74	01111
1039	M	1	2020-06-30	5-11	0	0	1	5	4_neg	5_inf		0	1	0	0	neg	0.481409	0.4	0					00001
1039	M	2	2020-11-10	5-11	0	0	1	5	4_neg	5_inf		0	1	0	0	neg	0.481409	0.4	0					00001
1039	M	3	2021-03-30	5-11	0	0	1	5	4_neg	5_inf		0	1	0	0	neg	0.629391	0.6	0					00001
1039	M	4	2021-11-15	12-18	0	0	1	5	4_neg	5_inf	0	0	1	0	0	neg	0.414868	0.3	0	0.3	0	0	0	00001
1039	M	5	2022-06-02	12-18	0	0	1	5	4_neg	5_inf	1	1	1	0	0	inf	241.427	30	1	17.3	17.9	17.42	38.54	00001
1040	M	1	2020-06-30	5-11	0	0	1	neg		5_neg		0	0	0	0	neg	0.710838	0.7	0					000.0
1040	M	2	2020-11-10	5-11	0	0	1	neg		5_neg		0	0	0	0	neg	0.629391	0.6	0					000.0
1040	M	3	2021-03-30	5-11	0	0	1	neg		5_neg		0	0	0	0	neg	0.552916	0.5	0					000.0
1040	M	4			0	0	0	neg		5_neg			0	0	0									000.0
1040	M	5	2022-06-02	12-18	0	0	0	neg		5_neg	0	0	0	0	0	neg	5.24251	3.6	0	4.4				000.0
1041	F	1	2020-06-30	5-11	0	1	1	2	4_inf			0		0	0	neg	1.79914	1.7	0					0111.
1041	F	2	2020-11-10	5-11	0	1	1	2	4_inf			1		0	0	inf	958.07	60.6	1		53.42	20.1	1	0111.
1041	F	3	2021-03-30	5-11	0	1	1	2	4_inf			1		0	0	inf	1005.47	62.1	1		40.83	11.33	1.4	0111.
1041	F	4	2021-11-15	12-18	0	1	1	2	4_inf		0	1		0	0	inf	980.049	61.3	1	3.6	108.98	49.02	14	0111.
1041	F	5			0	1	0	2	4_inf					0	0									0111.
1042	M	1	2020-06-30	5-11	0	0	1	2	4_inf	5_hybrid		0	1	0	1	neg	2.22286	2	0					01111
1042	M	2	2020-11-10	5-11	0	0	1	2	4_inf	5_hybrid		1	1	0	1	inf	510.114	44	1		56.31	19.3	1.6	01111
1042	M	3	2021-03-30	5-11	0	0	1	2	4_inf	5_hybrid		1	1	0	1	inf	1266.9	69.8	1		32.38	16.26	17.1	01111
1042	M	4	2021-11-15	12-18	0	0	1	2	4_inf	5_hybrid	0	1	1	0	1	inf	437.797	40.7	1	2.8	117.15	74.13	22	01111
1042	M	5	2022-06-02	12-18	1	0	1	2	4_inf	5_hybrid	0	1	1	0	1	hybrid	4593.59	133.5	1	1.1	969.93	452.28	206.06	01111
1043	F	1	2020-06-30	5-11	0	0	1	5	4_neg	5_inf		0	1	0	0	neg	3.20518	2.6	0					00001
1043	F	2	2020-11-10	5-11	0	0	1	5	4_neg	5_inf		0	1	0	0	neg	1.19271	1.2	0					00001
1043	F	3	2021-03-30	5-11	0	0	1	5	4_neg	5_inf		0	1	0	0	neg	1.42032	1.4	0					00001
1043	F	4	2021-11-15	5-11	0	0	1	5	4_neg	5_inf	0	0	1	0	0	neg	2.37409	2.1	0	0.4	0	0	0	00001
1043	F	5	2022-06-02	12-18	0	0	1	5	4_neg	5_inf	1	1	1	0	0	inf	189.823	26.5	1	7	21.58	28.94	14.39	00001
1045	M	1	2020-06-30	5-11	0	0	1	5	4_neg	5_inf		0	1	0	0	neg	3.96005	3	0					00001
1045	M	2	2020-11-10	5-11	0	0	0	5	4_neg	5_inf		0	1	0	0	neg	1.30402	1.3	0					00001
1045	M	3	2021-03-30	5-11	0	0	0	5	4_neg	5_inf		0	1	0	0	neg	1.93539	1.8	0					00001
1045	M	4	2021-11-15	5-11	0	0	0	5	4_neg	5_inf	0	0	1	0	0	neg	1.93539	1.8	0	0.1	0	0	0	00001
1045	M	5	2022-06-02	5-11	0	0	0	5	4_neg	5_inf	1	1	1	0	0	inf	195.406	26.9	1	23.5	26.01	25.3	69.2	00001
1046	M	1	2020-06-30	5-11	0	1	1	4	4_vacc	5_hybrid		0	1	1	1	neg	1.66788	1.6	0					00011
1046	M	2	2020-11-10	5-11	0	1	1	4	4_vacc	5_hybrid		0	1	1	1	neg	1.30402	1.3	0					00011
1046	M	3	2021-03-30	5-11	0	1	1	4	4_vacc	5_hybrid		0	1	1	1	neg	1.08638	1.1	0					00011
1046	M	4	2021-11-15	12-18	1	1	1	4	4_vacc	5_hybrid	0	1	1	1	1	vacc	1824.18	83.9	1	2.4	1151.68	407.83	147	00011
1046	M	5	2022-06-02	12-18	1	1	1	4	4_vacc	5_hybrid	1	1	1	1	1	hybrid	6898.2	163.7	1	15.5	1490.54	1184.41	553.4	00011
1047	F	1	2020-06-30	5-11	0	0	1	5	4_neg	5_inf		0	1	0	0	neg	0.414868	0.3	0					00001
1047	F	2	2020-11-10	5-11	0	0	1	5	4_neg	5_inf		0	1	0	0	neg	0.481409	0.4	0					00001
1047	F	3	2021-03-30	5-11	0	0	1	5	4_neg	5_inf		0	1	0	0	neg	0.353291	0.2	0					00001
1047	F	4	2021-11-15	5-11	0	0	1	5	4_neg	5_inf	0	0	1	0	0	neg	0.353291	0.2	0	0.3	0	0	0	00001
1047	F	5	2022-06-02	5-11	0	0	1	5	4_neg	5_inf	1	1	1	0	0	inf	93.2561	18.3	1	10.4	16.71	14.5	28.88	00001
1048	F	1	2020-06-30	5-11	0	1	1	4	4_vacc			0		1	0	neg	1.93539	1.8	0					0001.
1048	F	2	2020-11-10	5-11	0	1	1	4	4_vacc			0		1	0	neg	0.888652	0.9	0					0001.
1048	F	3	2021-03-20	5-11	0	1	1	4	4_vacc			0		1	0	neg	0.797257	0.8	0					0001.
1048	F	4	2021-11-15	12-18	1	1	1	4	4_vacc		0	1		1	0	vacc	3272.88	112.6	1	0.4	1581.28	569.8	196	0001.
1048	F	5			0	1	0	4	4_vacc					1	0									0001.
1050	M	1	2020-06-30	5-11	0	1	1	5	4_neg	5_inf		0	1	0	0	neg	1.42032	1.4	0					00001
1050	M	2	2020-11-10	5-11	0	1	0	5	4_neg	5_inf		0	1	0	0	neg	0.985025	1	0					00001
1050	M	3	2021-03-30	5-11	0	1	1	5	4_neg	5_inf		0	1	0	0	neg	0.629391	0.6	0					00001
1050	M	4	2021-11-15	12-18	0	1	1	5	4_neg	5_inf	0	0	1	0	0	neg	1.79914	1.7	0	1.1	0	0	0	00001
1050	M	5	2022-06-02	12-18	0	1	1	5	4_neg	5_inf	1	1	1	0	0	inf	214.111	28.2	1	8.5	21.36	10.93	75.7	00001
1051	M	1	2020-06-30	5-11	0	0	1	neg	4_neg			0		0	0	neg	1.66788	1.6	0					0000.
1051	M	2	2020-11-10	5-11	0	0	1	neg	4_neg			0		0	0	neg	0.797257	0.8	0					0000.
1051	M	3	2021-03-30	5-11	0	0	1	neg	4_neg			0		0	0	neg	1.42032	1.4	0					0000.
1051	M	4	2021-11-15	12-18	0	0	1	neg	4_neg		0	0		0	0	neg	0.710838	0.7	0	1.1	0	0	0	0000.
1051	M	5			0	0	0	neg	4_neg					0	0									0000.
1052	F	1	2020-06-30	5-11	0	1	1	4	4_vacc	5_hybrid		0	1	1	1	neg	0.629391	0.6	0					00011
1052	F	2	2020-11-10	5-11	0	1	1	4	4_vacc	5_hybrid		0	1	1	1	neg	0.481409	0.4	0					00011
1052	F	3	2021-03-30	5-11	0	1	1	4	4_vacc	5_hybrid		0	1	1	1	neg	0.353291	0.2	0					00011
1052	F	4	2021-11-15	12-18	1	1	1	4	4_vacc	5_hybrid	0	1	1	1	1	vacc	1562.62	77.6	1	0.1	613.12	272.85	104	00011
1052	F	5	2022-06-02	12-18	1	1	1	4	4_vacc	5_hybrid	1	1	1	1	1	hybrid	3238.27	112	1	9.5	2440	1458.79	655.31	00011
1056	F	1	2020-06-30	5-11	0	0	1	5	4_neg	5_inf		0	1	0	0	neg	2.07663	1.9	0					00001
1056	F	2	2020-11-10	5-11	0	0	1	5	4_neg	5_inf		0	1	0	0	neg	0.797257	0.8	0					00001
1056	F	3	2021-03-30	5-11	0	0	1	5	4_neg	5_inf		0	1	0	0	neg	0.797257	0.8	0					00001
1056	F	4	2021-11-15	5-11	0	0	1	5	4_neg	5_inf	0	0	1	0	0	neg	0.985025	1	0	0.2	0	0	0	00001
1056	F	5	2022-07-06	12-18	0	0	1	5	4_neg	5_inf	1	1	1	0	0	inf	785.582	54.8	1	26.4	16.27	6.28	285.63	00001
1057	F	1	2020-06-30	5-11	0	0	1	5	4_neg	5_vacc		0	1	0	1	neg	1.93539	1.8	0					00001
1057	F	2	2020-11-10	5-11	0	0	1	5	4_neg	5_vacc		0	1	0	1	neg	0.797257	0.8	0					00001
1057	F	3	2021-03-30	5-11	0	0	1	5	4_neg	5_vacc		0	1	0	1	neg	1.42032	1.4	0					00001
1057	F	4	2021-11-15	5-11	0	0	1	5	4_neg	5_vacc	0	0	1	0	1	neg	0.797257	0.8	0	0.6	0	0	0	00001
1057	F	5	2022-06-02	5-11	1	0	1	5	4_neg	5_vacc	0	1	1	0	1	vacc	382.753	38	1	2.1	17.25	15.11	45.52	00001
1058	F	1	2020-06-30	5-11	0	0	1	5	4_neg	5_inf		0	1	0	0	neg	2.07663	1.9	0					0.001
1058	F	2			0	0	0	5	4_neg	5_inf			1	0	0									0.001
1058	F	3	2021-03-30	12-18	0	0	1	5	4_neg	5_inf		0	1	0	0	neg	2.07663	1.9	0					0.001
1058	F	4	2021-11-15	12-18	0	0	0	5	4_neg	5_inf	0	0	1	0	0	neg	1.19271	1.2	0	3.8	0	0	0	0.001
1058	F	5	2022-06-02	12-18	0	0	1	5	4_neg	5_inf	1	1	1	0	0	inf	137.279	22.4	1	8.5	16.74	9.62	93.55	0.001
1059	M	1	2020-06-30	5-11	0	0	1	3	4_inf	5_inf		0	1	0	0	neg	1.79914	1.7	0					00111
1059	M	2	2020-11-10	5-11	0	0	1	3	4_inf	5_inf		0	1	0	0	neg	1.93539	1.8	0					00111
1059	M	3	2021-03-30	5-11	0	0	0	3	4_inf	5_inf		1	1	0	0	inf	1627.12	79.2	1		29.17	10.09	9.7	00111
1059	M	4	2021-11-15	5-11	0	0	1	3	4_inf	5_inf	1	1	1	0	0	inf	961.195	60.7	1	6.4	102.07	52.08	27	00111
1059	M	5	2022-06-02	5-11	0	0	0	3	4_inf	5_inf	0	1	1	0	0	inf	1303.08	70.8	1	4.8	111.5	88.34	54.44	00111
1060	F	1	2020-06-30	5-11	0	0	1	3	4_inf	5_hybrid		0	1	0	1	neg	1.93539	1.8	0					00111
1060	F	2	2020-11-10	12-18	0	0	1	3	4_inf	5_hybrid		0	1	0	1	neg	0.710838	0.7	0					00111
1060	F	3	2021-03-30	12-18	0	0	1	3	4_inf	5_hybrid		1	1	0	1	inf	492.073	43.2	1		51.18	14.74	3.1	00111
1060	F	4	2021-11-24	12-18	0	0	1	3	4_inf	5_hybrid	0	1	1	0	1	inf	297.515	33.4	1	1.3	49.55	21.2	0	00111
1060	F	5	2022-06-02	12-18	1	0	1	3	4_inf	5_hybrid	0	1	1	0	1	hybrid	7016.41	165.1	1	0.5	479.16	233.1	148.52	00111
1061	F	1	2020-06-30	5-11	0	0	1	2		5_inf		0	1	0	0	neg	9.54446	5.2	2					011.1
1061	F	2	2020-11-10	5-11	0	0	1	2		5_inf		1	1	0	0	inf	989.545	61.6	1					011.1
1061	F	3	2021-03-30	12-18	0	0	1	2		5_inf		1	1	0	0	inf	2688.67	102	1		41.27	14.63	13.5	011.1
1061	F	4			0	0	0	2		5_inf			1	0	0									011.1
1061	F	5	2022-06-02	12-18	0	0	1	2		5_inf	0	1	1	0	0	inf	1259.73	69.6	1	2.2	73.91	50.99	33.1	011.1
1063	M	1	2020-06-30	5-11	0	0	1	2	4_inf	5_inf		0	1	0	0	neg	0.481409	0.4	0					01111
1063	M	2	2020-11-19	12-18	0	0	1	2	4_inf	5_inf		1	1	0	0	inf	578.243	46.9	1		42.74	8.26	1	01111
1063	M	3	2021-03-30	12-18	0	0	1	2	4_inf	5_inf		1	1	0	0	inf	530.799	44.9	1		40.63	13.36	2.7	01111
1063	M	4	2021-12-01	12-18	0	0	1	2	4_inf	5_inf	0	1	1	0	0	inf	172.239	25.2	1	2.5	31.58	18.77	0	01111
1063	M	5	2022-06-02	12-18	0	0	1	2	4_inf	5_inf	1	1	1	0	0	inf	1418.46	73.9	1	15.6	99.8	60.02	53.91	01111
1064	M	1	2020-06-30	12-18	0	0	1	2	4_inf	5_inf		0	1	0	0	neg	0.888652	0.9	0					01111
[truncated: 2,509 more rows]

## Sheet: cases
geoRegion	date	cases
[truncated: 1,010 more rows]

## Sheet: codebook
Variable	Description
[truncated: 40 more rows]

[truncated: 34 more sheets: Fig. 1a, Fig. 1b, Fig. 2, Fig. 3, Tab. 1, Supp. Fig. 2, Supp. Fig. 3a, Supp. Fig. 3b, Supp. Fig. 4a, Supp. Fig. 4b, Supp. Fig. 4c, Supp. Fig. 4d, Supp. Fig. 5, Supp. Fig. 6a, Supp. Fig. 6b, Supp. Fig. 6c, Supp. Fig. 6d, Supp. Fig. 7a, Supp Fig. 7b, Supp. Tab. 1 …]
